# Supplementary material for: Effects of Feeding Corn Distillers Dried Grains with Solubles on Muscle Quality Traits and Lipidomics Profiling of Finishing Pigs
Source: Animals (Basel). 2023 Dec 14;13(24):3848. doi: 10.3390/ani13243848 (PMC10741057; doi:10.3390/ani13243848)
Supplement: Supplementary file 1 [file animals-13-03848-s001.zip › Supplementary Table.xlsx]

## Sheet: Table S1
Table S1. Total lipid molecules detected in CON and DDGS groups
Index	Compounds	Class I	Class II	Q1 (Da)	Molecular weight (Da)	Ionization model	Formula	CON_1	CON_2	CON_3	CON_4	CON_5	CON_6	DDGS_1	DDGS_2	DDGS_3	DDGS_4	DDGS_5	DDGS_6	QC01	QC02	QC03	cpd_ID	HMDB	PubChem CID	Lipidmaps ID	CAS	ChEBI	Metlin	kegg_map
LIPID-N-0022	12,13-EpOME	FA	Eicosanoid	295.227	296.235	[M-H]-	C18H32O3	6286.8	18393.3	56414.4	18010.8	17757.2	14848.5	15434.3	49285.5	9146.65	20694.3	22633.9	80945.8	28223.9	25860	27339.3	C14826	HMDB0004702	5356421	mws2236	-	38299	-	ko00591,ko01100
LIPID-N-0026	9,10-DiHOME	FA	Eicosanoid	313.238	314.246	[M-H]-	C18H34O4	4559.55	3699.34	15513.4	9262.21	9386.88	7628.51	5555.13	20910.6	7534.22	8891.44	7914.06	16077.8	8405.02	9064.44	10097.1	C14828	HMDB0004704	9966640	mws2230	125356-86-7	-	-	ko00591
LIPID-N-0023	9,10-EpOME	FA	Eicosanoid	295.227	296.235	[M-H]-	C18H32O3	4539.57	12421	35137.3	6970.23	10614	6391.76	6217.61	32044.3	7430.38	9090.2	14195.5	56754	13639.6	15886.3	18505.7	C14825	HMDB0004701	5283018	mws2235	65167-83-1	34494	-	ko00591,ko01100
LIPID-P-0056	CE(16:0)	ST	CE	642.628	624.585	[M+NH4]+	C43H76O2	13754.1	7162.24	16714.6	13872.7	15032.8	13321.8	7604.9	15189.2	15358.3	8518.88	15809.6	9493.94	11729.9	16441	11986.5	C11251	HMDB0000885	246520	-	601-34-3	3663	5844	-
LIPID-P-0066	CE(18:1)	ST	CE	668.644	650.6	[M+NH4]+	C45H78O2	21146.8	23326.3	28282.9	33384.4	43930.3	24743.5	16891.3	31222.8	19015.2	16900.6	29617.3	18328	25995.8	26147.2	29604	C14641	HMDB0000918	50938266	-	303-43-5	46898	5872	-
LIPID-P-0073	CE(18:2)	ST	CE	666.628	648.585	[M+NH4]+	C45H76O2	6483	12878.2	17262.5	27708.4	15964.6	9425.8	13304.4	12879.3	19519.9	16408	11114.3	17103.7	12538.2	14635.8	14467.8	C15441	HMDB0000610	131801653	MWS2422	604-33-1	41509	5584	-
LIPID-P-0083	CE(20:4)	ST	CE	690.585	672.585	[M+NH4]+	C47H76O2	10792.1	9972.03	12532.6	16227.9	11355	6408.8	4338.03	5960.36	7766.93	6637.87	6127.12	12762.4	17258.8	8023.54	7835.31	C02530	HMDB0006726	6479222	-	604-34-2	-	-	ko00100,ko04913,ko04975,ko04976,ko04977,ko04979,ko05417
LIPID-P-0013	Carnitine C10:0	FA	CAR	316.25	315.241	[M+H]+	C17H33NO4	60309.9	62870.7	21094.5	80488.1	101716	113424	58609.2	164615	29030.9	27513.1	51898.1	54841	75082.4	70333.3	72425	C02301	HMDB0000651	10245190	-	1492-27-9	68830	5623	ko04714
LIPID-P-0033	Carnitine C10:1	FA	CAR	314.234	313.225	[M+H]+	C17H31NO4	11124.6	7253.66	6075.24	14910.8	10638.8	12244.5	4533.45	17675.4	14755.9	14373.1	13856	14589	15236.1	15587.9	14538.8	C02301	HMDB0013205	57357170	-	-	-	-	ko04714
LIPID-P-0046	Carnitine C10:2	FA	CAR	312.218	311.21	[M+H]+	C17H29NO4	3377.03	4484.4	2543.64	3248.33	3382.55	4292.37	4036.38	3491.09	3693.23	5548.39	3297.7	3613.97	3818.74	4853.6	5225.46	C02301	-	71464496	-	-	-	-	ko04714
LIPID-P-0016	Carnitine C12-OH	FA	CAR	360.276	359.267	[M+H]+	C19H37NO5	55323.2	21706.4	53580.2	64085.3	26462.5	45013.6	14156.1	45388.8	34542.3	15509.9	19538.9	38018.2	41276.4	39496.5	36838	C02301	-	71464535	-	-	-	-	ko04714
LIPID-P-0014	Carnitine C12:0	FA	CAR	344.281	343.272	[M+H]+	C19H37NO4	51872.2	45981.5	33195	100325	79253.4	96500.4	42259	136877	30286.1	50622.6	32576.7	53346.1	66726.1	63408.4	68586.8	C02301	HMDB0002250	168381	-	25518-54-1	77086	6573	ko04714
LIPID-P-0035	Carnitine C12:1	FA	CAR	342.265	341.257	[M+H]+	C19H35NO4	22937.9	22841	17658	36425	25118.6	44015.1	12187.5	48386.1	22799.7	16345.5	16812.1	28855.7	32792.6	30751.8	27082.2	C02301	-	-	-	-	-	-	ko04714
LIPID-P-0019	Carnitine C12:1-2OH	FA	CAR	374.255	373.246	[M+H]+	C19H35NO6	141049	143128	146352	147760	148838	131787	137715	119313	100265	134915	141809	130902	170781	155618	172561	C02301	-	71464543	-	-	-	-	ko04714
LIPID-P-0036	Carnitine C12:1-OH	FA	CAR	358.26	357.252	[M+H]+	C19H35NO5	10933.5	6091.77	12362.6	11715	4686.76	5999.15	3013.93	10801	7831.09	4900.26	4925.59	8969.99	10456.2	11619.6	9637.23	C02301	-	71464579	-	-	-	-	ko04714
LIPID-P-0020	Carnitine C14-OH	FA	CAR	388.307	387.298	[M+H]+	C21H41NO5	52563.4	11843.4	49186.7	39610.1	15637.3	25307.5	4317.99	34150.3	31865.5	3558.99	8597.15	19335.6	30988.6	28540.1	22396.9	C02301	-	71464541	-	-	-	-	ko04714
LIPID-P-0017	Carnitine C14:0	FA	CAR	372.313	371.304	[M+H]+	C21H41NO4	671049	330714	280607	526440	412462	663909	160542	881746	295062	175914	262830	390632	495779	455385	455458	C02301	HMDB0005066	53477791	-	25597-07-3	84634	-	ko04714
LIPID-P-0037	Carnitine C14:1	FA	CAR	370.297	369.288	[M+H]+	C21H39NO4	368633	203409	188403	329267	221839	391958	72356.9	348040	227388	185106	175363	283328	285723	254436	280045	C02301	HMDB0002014	22833575	-	835598-21-5	73060	6437	ko04714
LIPID-P-0038	Carnitine C14:1-OH	FA	CAR	386.292	385.283	[M+H]+	C21H39NO5	47368.1	19411.5	51708.3	48640	11410.5	26606.8	6591.92	32811.2	33349.6	13457.9	12262	31430.4	33604.8	30946.4	32689.3	C02301	HMDB0013330	53481699	-	-	-	-	ko04714
LIPID-P-0047	Carnitine C14:2	FA	CAR	368.281	367.272	[M+H]+	C21H37NO4	51144.1	33265.2	23481.5	59759.1	43222.4	43029.6	18696.6	73548.2	63264.5	65388.7	57029.5	79248.7	51920.6	53068.4	59995.2	C02301	HMDB0013331	71464539	-	-	-	-	ko04714
LIPID-P-0018	Carnitine C15:0	FA	CAR	386.325	385.319	[M+H]+	C22H43NO4	38348.4	27617.2	40540.2	38005.4	24053.8	37492.1	9537.41	44047.9	17614.1	24235.4	18472.9	18888	29625.1	29630.9	32780.3	C02301	-	-	-	-	-	-	ko04714
LIPID-P-1289	Carnitine C15:1	FA	CAR	384.311	383.304	[M+H]+	C22H41NO4	10811.4	8298.57	7917.86	17631.4	8015.57	11165.8	4757.4	9842.78	7415.75	14827.7	7087.22	9233.43	12987.8	10056.5	11787.3	C02301	-	-	-	-	-	-	ko04714
LIPID-P-0022	Carnitine C16-OH	FA	CAR	416.339	415.33	[M+H]+	C23H45NO5	313995	171244	274891	162662	86786.4	205444	35599	258042	184180	83204.9	92421.1	122867	194874	182295	190833	C02301	HMDB0013336	126456228	-	195207-76-2	-	-	ko04714
LIPID-P-0021	Carnitine C16:0	FA	CAR	400.344	399.335	[M+H]+	C23H45NO4	3.44684e+06	3.05647e+06	2.17516e+06	2.63543e+06	1.75878e+06	3.59262e+06	821415	4.82571e+06	1.73852e+06	1.86821e+06	1.90255e+06	1.37765e+06	3.13064e+06	2.75547e+06	3.10729e+06	C02990	HMDB0000222	11953816	-	2364-67-2	17490	5231	ko00071,ko01212
LIPID-P-0039	Carnitine C16:1	FA	CAR	398.328	397.319	[M+H]+	C23H43NO4	1.40693e+06	1.0281e+06	596370	1.35529e+06	809912	1.97509e+06	345897	1.74129e+06	757838	647308	855444	855607	1.2969e+06	1.14287e+06	1.2252e+06	C02301	HMDB0006317	53477817	-	-	86031	-	ko04714
LIPID-P-0040	Carnitine C16:1-OH	FA	CAR	414.322	413.314	[M+H]+	C23H43NO5	229944	97241.6	245598	158342	67325.3	148053	23694.9	100190	119099	48689.6	42919.2	116779	130338	116330	122640	C02301	HMDB0013333	71464549	-	-	-	-	ko04714
LIPID-P-0048	Carnitine C16:2	FA	CAR	396.313	395.304	[M+H]+	C23H41NO4	206488	174253	95269.1	220394	124161	223055	60798.6	368189	166690	190815	211377	228977	222329	190696	201594	C02301	HMDB0013334	71464545	-	1911579-97-9	-	-	ko04714
LIPID-P-1298	Carnitine C16:3	FA	CAR	394.296	393.288	[M+H]+	C23H39NO4	20719.6	16056.7	8551.31	19900.1	8394.16	20611.8	2370.2	17323.1	18817.6	19359.4	13165.1	20239.7	19001.3	13159.9	15484.8	C02301	-	-	-	-	-	-	ko04714
LIPID-P-1282	Carnitine C17:0	FA	CAR	414.358	413.351	[M+H]+	C24H47NO4	78486.8	52861.7	29114.7	82399.7	38977	61791.6	15383.7	89458	29198.3	39803.6	35284.9	36623.5	62566.3	53615.6	60031.4	C02301	-	53477803	-	-	-	-	ko04714
LIPID-P-1290	Carnitine C17:1	FA	CAR	412.343	411.335	[M+H]+	C24H45NO4	41516.5	43199.1	27402.7	50836.4	19039.3	43762.6	10082.5	59985.9	15426.8	43167.6	28007.1	17309.8	45709.3	40837.8	36720.2	C02301	-	-	-	-	-	-	ko04714
LIPID-P-0025	Carnitine C18-OH	FA	CAR	444.37	443.361	[M+H]+	C25H49NO5	230073	62125.6	106745	96733.3	68330	91848.1	21976.5	174837	71894.8	12649.2	9727.82	52739.9	121322	113449	109367	C02301	-	71464560	-	-	-	-	ko04714
LIPID-P-0023	Carnitine C18:0	FA	CAR	428.375	427.366	[M+H]+	C25H49NO4	2.47379e+06	1.00771e+06	806239	1.87971e+06	1.17502e+06	1.78932e+06	479643	2.71139e+06	681575	333164	523630	879500	1.3423e+06	1.33756e+06	1.33024e+06	C02301	HMDB0000848	52922056	-	25597-09-5	84644	5811	ko04714
LIPID-P-0042	Carnitine C18:1	FA	CAR	426.36	425.351	[M+H]+	C25H47NO4	5.30112e+06	5.50968e+06	3.07491e+06	5.57181e+06	3.24921e+06	8.0014e+06	1.69531e+06	6.95913e+06	2.47286e+06	3.56982e+06	3.57444e+06	2.80752e+06	5.62636e+06	5.10588e+06	5.32217e+06	C02301	HMDB0005065	46907933	-	38677-66-6	84651	-	ko04714
LIPID-P-0045	Carnitine C18:1-OH	FA	CAR	442.355	441.345	[M+H]+	C25H47NO5	554353	288735	561230	333154	158740	475045	66637.8	305942	297918	123493	171016	246050	407614	365853	383629	C02301	HMDB0013339	71464558	-	-	-	-	ko04714
LIPID-P-0049	Carnitine C18:2	FA	CAR	424.344	423.335	[M+H]+	C25H45NO4	1.74838e+06	2.06755e+06	1.31263e+06	2.52726e+06	1.12061e+06	2.67924e+06	899140	3.68242e+06	1.75217e+06	2.55604e+06	2.25134e+06	1.58176e+06	3.01158e+06	2.81153e+06	2.93494e+06	C02301	HMDB0006469	6450015	-	36816-10-1	84098	-	ko04714
LIPID-P-0051	Carnitine C18:2-OH	FA	CAR	440.339	439.33	[M+H]+	C25H45NO5	249862	165157	263845	206533	74838.1	204397	42973.4	204397	254303	151845	140182	219503	208466	193423	196615	C02301	-	71464556	-	-	-	-	ko04714
LIPID-P-1299	Carnitine C18:3	FA	CAR	422.327	421.319	[M+H]+	C25H43NO4	62077.8	82372.2	31663.1	101657	68645.4	133456	45257.2	175559	55244.4	149906	91408.2	65860.4	98735.2	94117.1	97393	C02301	-	134812245	-	-	-	-	ko04714
LIPID-P-0024	Carnitine C20:0	FA	CAR	456.404	455.397	[M+H]+	C27H53NO4	187411	32719.4	70866.5	97837.3	95185.4	91858.5	25860.5	187865	48433.4	6908.67	33090.1	70838.1	91497	80337.3	82919.9	C02301	-	53477833	-	-	-	-	ko04714
LIPID-P-0050	Carnitine C20:2	FA	CAR	452.374	451.366	[M+H]+	C27H49NO4	199752	48521.8	24667.4	110570	96925.1	124492	22525.5	450251	43981.3	24062.3	28671.1	118789	127058	138818	130077	C02301	-	71464509	-	-	-	-	ko04714
LIPID-P-1300	Carnitine C20:3	FA	CAR	450.358	449.351	[M+H]+	C27H47NO4	22166.5	21291.4	11618.6	24844.7	12981.4	26070.9	6783.12	41378.3	14872.3	19806.3	13568.3	12244.3	25100.7	26089.7	29625.5	C02301	-	-	-	-	-	-	ko04714
LIPID-P-1302	Carnitine C20:4	FA	CAR	448.343	447.335	[M+H]+	C27H45NO4	80194.7	68915.1	90265.2	109624	30880.4	110435	18972.8	77898.2	59779.4	50499.2	38196.3	48715.3	89053.1	84216.6	89089.3	C02301	-	71464486	-	-	-	-	ko04714
LIPID-P-0044	Carnitine C22:1	FA	CAR	482.419	481.413	[M+H]+	C29H55NO4	10094.3	20164.8	67950.1	11594	12927.3	15390.1	10314.6	12892	7564.95	10966	14210.7	25928.1	18914.9	18080.2	19320.8	C02301	-	-	-	-	-	-	ko04714
LIPID-P-1297	Carnitine C22:2	FA	CAR	480.405	479.397	[M+H]+	C29H53NO4	62265.5	10881	16324.7	21809	29804	28291.8	5948.75	117792	16967.8	4201.23	9334.02	31921.2	28957.7	28057.7	29667.2	C02301	-	71464511	-	-	-	-	ko04714
LIPID-P-1303	Carnitine C22:4	FA	CAR	476.374	475.366	[M+H]+	C29H49NO4	7496.56	7446.51	3772.01	8379.02	4995.91	8376.33	2490.19	11401.8	2676.92	3924.48	3303.21	4319.5	6856.25	7501.11	5801.2	C02301	-	71464592	-	-	-	-	ko04714
LIPID-P-0002	Carnitine C2:0	FA	CAR	204.124	203.116	[M+H]+	C9H17NO4	8.87207e+06	8.48997e+06	4.87085e+06	1.91875e+07	8.50422e+06	7.52131e+06	1.36898e+07	1.36829e+07	1.16968e+07	1.10312e+07	1.17167e+07	7.67291e+06	1.25428e+07	1.07091e+07	1.22306e+07	C02571	HMDB0000201	7045767	-	3040-38-8	57589	-	ko04931
LIPID-P-0003	Carnitine C3:0	FA	CAR	218.14	217.131	[M+H]+	C10H19NO4	146316	96991.2	139047	364085	147816	143458	177668	200361	220842	261646	268427	146039	216242	211079	217607	C03017	HMDB0000824	107738	-	17298-37-2	28867	5787	-
LIPID-P-0026	Carnitine C3:1-2OH	FA	CAR	248.113	247.106	[M+H]+	C10H17NO6	396310	406791	535056	395601	185905	413119	312194	563891	718858	349530	520171	363593	514847	487390	501485	C02301	HMDB0002095	91825606	-	910825-21-7	85470	6484	ko04714
LIPID-P-0006	Carnitine C4-OH	FA	CAR	248.15	247.142	[M+H]+	C11H21NO5	493730	508700	683735	430472	202405	495490	373270	675936	939276	399460	629925	414276	629586	565430	571731	C02301	-	53481617	-	-	-	-	ko04714
LIPID-P-0004	Carnitine C4:0	FA	CAR	232.155	231.147	[M+H]+	C11H21NO4	964694	730790	402051	1.27048e+06	769016	1.11108e+06	815202	1.39323e+06	1.00901e+06	553920	1.18234e+06	817102	1.10643e+06	970701	1.02508e+06	C02862	HMDB0002013	213144	-	25576-40-3	21949	6436	-
LIPID-P-0027	Carnitine C4:1-2OH	FA	CAR	262.129	261.121	[M+H]+	C11H19NO6	61695.1	60724.5	62619	90281	46666.5	50045.6	109731	113196	104492	110613	124370	81911.9	99864.8	90882.2	89726.9	C02301	HMDB0061717	71464481	-	-	-	-	ko04714
LIPID-P-0008	Carnitine C5-OH	FA	CAR	262.166	261.158	[M+H]+	C12H23NO5	51773.7	52964.7	60831.5	71311	39209.7	43893.6	97004.1	103266	105850	97904.6	106987	69365.9	85106.6	79141.1	83920.1	C02301	HMDB0062555	57357187	-	-	-	-	ko04714
LIPID-P-0005	Carnitine C5:0	FA	CAR	246.171	245.163	[M+H]+	C12H23NO4	349659	332278	349767	355686	304787	326728	351450	313837	341018	379683	363550	358943	410428	329772	365172	C02301	HMDB0000688	6426851	-	31023-24-2	73025	5657	ko04714
LIPID-P-0028	Carnitine C5:1	FA	CAR	244.155	243.147	[M+H]+	C12H21NO4	23354.8	31579.2	40430.4	92767.3	19063.5	16221.2	65731.7	54227.9	51023.5	31340.4	42128	19687.6	44287.4	43067.5	46941.2	C02301	HMDB0002366	91825636	-	64681-36-3	85520	-	ko04714
LIPID-P-0030	Carnitine C5:1-2OH	FA	CAR	274.13	273.121	[M+H]+	C12H19NO6	987791	855321	1.03982e+06	1.057e+06	983632	934932	1.00421e+06	985533	1.04834e+06	913807	983560	1.01595e+06	1.15555e+06	1.02498e+06	1.05053e+06	C02301	-	53481620	-	-	-	-	ko04714
LIPID-P-0011	Carnitine C6-2OH	FA	CAR	290.161	289.153	[M+H]+	C13H23NO6	124983	133505	135429	122825	111941	136102	136126	119224	123155	160797	134783	131529	142729	142233	164031	C02301	HMDB0000552	128145	-	102673-95-0	70857	5536	ko04714
LIPID-P-0009	Carnitine C6-OH	FA	CAR	276.182	275.173	[M+H]+	C13H25NO5	36080.1	29734.7	67133.3	25092.8	28730.1	35844	22061.6	34871.6	38267.2	29794.4	40243.1	35742.4	42615.1	38631.7	42469.9	C02301	HMDB0013130	53481624	-	-	-	-	ko04714
LIPID-P-0007	Carnitine C6:0	FA	CAR	260.187	259.178	[M+H]+	C13H25NO4	288468	189891	146247	257438	190127	320522	148993	349964	227757	69564.5	279847	246845	270526	252630	251074	C02301	HMDB0000705	6426853	-	6418-78-6	70749	5673	ko04714
LIPID-P-0029	Carnitine C6:1	FA	CAR	258.171	257.163	[M+H]+	C13H23NO4	6251.87	6166.13	5062.04	7391.21	5304.15	7142.73	6827.06	11650.8	9289.29	5113.65	9914.34	6632.55	7632.64	7640.96	6905.93	C02301	HMDB0013161	53481638	-	-	-	-	ko04714
LIPID-P-0010	Carnitine C8:0	FA	CAR	288.218	287.21	[M+H]+	C15H29NO4	81547.6	86924.5	28041.7	125688	133707	168731	82438.4	211374	57438.4	19076.3	86604.1	87325.1	120366	105358	107949	C02301	HMDB0000791	11953814	-	25243-95-2	18102	-	ko04714
LIPID-P-0031	Carnitine C8:1	FA	CAR	286.203	285.194	[M+H]+	C15H27NO4	6099.78	5819.79	3738.69	8264.31	8859.18	9233.79	6547.49	11506.5	6919.53	6327.14	9065.51	6318.22	8729.19	7385.74	8756.98	C02301	HMDB0013324	70679121	-	-	-	-	ko04714
LIPID-P-2475	Cer(d15:1/42:0(2OH))	SP	Cer-AS	858.864	875.867	[M-H2O+H]+	C57H113NO4	21241.7	16608.5	20179.5	10769.3	46972	18238.1	11036.9	46391	28521.1	16045	23891	11277.6	41263.9	34537.7	31011.9	-	-	-	-	-	-	-	-
LIPID-P-2006	Cer(d16:0/18:1)	SP	Cer-NDS	520.509	537.512	[M-H2O+H]+	C34H67NO3	13831.9	15398.6	19709.9	22655.6	23298.4	10097.6	20980	19562.2	15866.9	13549.4	15369.7	8769.16	12959.6	11037.3	13002.2	-	-	-	-	-	-	-	-
LIPID-P-2008	Cer(d16:0/19:0)	SP	Cer-NDS	536.54	553.543	[M-H2O+H]+	C35H71NO3	21886.1	30345.5	23568.3	17166.1	21827.9	31057.8	28536.6	31697	32869.5	35833.5	31105.3	30196.3	29209.9	29496	23720.4	-	-	-	-	-	-	-	-
LIPID-P-2009	Cer(d16:0/19:1)	SP	Cer-NDS	534.524	551.528	[M-H2O+H]+	C35H69NO3	1.43889e+06	1.55099e+06	1.16438e+06	1.29352e+06	1.28659e+06	1.78289e+06	1.67614e+06	1.47116e+06	1.37522e+06	1.53251e+06	1.66095e+06	1.26031e+06	1.5141e+06	1.47481e+06	1.47425e+06	-	-	-	-	-	-	-	-
LIPID-P-2012	Cer(d16:0/21:0)	SP	Cer-NDS	564.571	581.575	[M-H2O+H]+	C37H75NO3	65259.4	81677	76612.9	81207.7	74032.1	98527.3	113116	71969.7	95393.2	137124	101526	109195	87804.3	90143.9	93268.9	-	-	-	-	-	-	-	-
LIPID-P-0127	Cer(d16:1/18:0)	SP	Cer-NS	520.509	537.512	[M-H2O+H]+	C34H67NO3	45319.1	49888.3	43790.4	48900.9	66485.1	41939.1	52482.2	64911.2	49052.1	46737.3	61942.5	41006.9	49151.2	42440.4	54775.5	-	-	10582678	-	-	-	-	-
LIPID-P-0128	Cer(d16:1/20:0)	SP	Cer-NS	548.54	565.543	[M-H2O+H]+	C36H71NO3	11803.1	8218.73	32573	18295.9	20249.3	10034.8	15406.8	30043.3	19775.4	12089.8	24079.6	16067.1	15803.3	18466	17847.1	-	-	70698937	-	-	-	-	-
LIPID-P-2047	Cer(d16:1/26:0)	SP	Cer-NS	632.634	649.637	[M-H2O+H]+	C42H83NO3	14547.1	14604.6	16986.9	10755	7154.01	15584.7	16083.7	13726.6	10321.2	20876.4	32427.4	19808.8	32402.3	21421.3	16231.6	-	-	-	-	-	-	-	-
LIPID-P-2053	Cer(d17:1/18:0)	SP	Cer-NS	534.524	551.528	[M-H2O+H]+	C35H69NO3	123543	107407	111192	186009	117484	85064.3	122717	173656	123734	148511	115235	85326	149261	137044	161022	-	-	-	-	-	-	-	-
LIPID-P-2055	Cer(d17:1/20:0)	SP	Cer-NS	562.556	579.559	[M-H2O+H]+	C37H73NO3	10252.4	5452.54	26277.7	17843.7	7326.7	9071.67	13512.7	13527.4	12370.8	10355.8	13852.2	9220.92	13294.7	8862.99	14020.4	-	-	-	-	-	-	-	-
LIPID-P-2062	Cer(d17:1/24:1)	SP	Cer-NS	616.603	633.606	[M-H2O+H]+	C41H79NO3	21160.8	16901.2	34610.3	21704.8	28046.8	13936.1	18341.3	36654.2	21829.1	20951.6	16710.3	10091.2	17580.5	26140.8	27428	-	-	-	-	-	-	-	-
LIPID-P-2065	Cer(d17:1/25:1)	SP	Cer-NS	630.618	647.622	[M-H2O+H]+	C42H81NO3	31842.9	19029.7	44572.3	32108.5	28845.7	14436.3	26916.7	22437.9	26983.8	26923.8	19707.6	25305.8	34197.1	24649.6	23348.4	-	-	-	-	-	-	-	-
LIPID-P-2487	Cer(d17:1/40:0(2OH))	SP	Cer-AS	858.864	875.867	[M-H2O+H]+	C57H113NO4	12462.7	13520.9	25851.6	22071	48203.1	21601.3	21082.5	69883.8	27019.8	21885.5	25255.1	13124.2	47971.5	18711.7	30167.9	-	-	-	-	-	-	-	-
LIPID-P-2493	Cer(d17:2/40:0(2OH))	SP	Cer-AS	856.848	873.851	[M-H2O+H]+	C57H111NO4	1773.13	4348.16	26131.9	15450.5	40890.7	20803.9	36524	103541	6552.12	39482.1	42293.9	14775.7	34001.5	29445.5	17542.6	-	-	-	-	-	-	-	-
LIPID-P-2495	Cer(d17:2/42:1(2OH))	SP	Cer-AS	882.864	899.867	[M-H2O+H]+	C59H113NO4	11656.2	3049.64	21002.3	8461.53	41535.9	33128.8	25893.2	98408	35858.3	31929.7	41137.7	4972.53	51326	32923.3	28992.4	-	-	-	-	-	-	-	-
LIPID-P-0103	Cer(d18:0/18:0)	SP	Cer-NDS	550.556	567.559	[M-H2O+H]+	C36H73NO3	23802.7	27907.1	23256.5	30704.3	35039.5	21957.8	34196.3	34306.9	21240	30980.6	29062.9	28360	33385.3	24182.7	28508.5	-	HMDB0011761	5283573	-	-	67033	-	-
LIPID-P-2017	Cer(d18:0/18:1)	SP	Cer-NDS	548.54	565.543	[M-H2O+H]+	C36H71NO3	187178	152513	168820	300244	195953	143000	234941	219144	194795	225152	189283	203550	216846	196212	199682	-	-	-	-	-	-	-	-
LIPID-P-2018	Cer(d18:0/18:2)	SP	Cer-NDS	546.524	563.528	[M-H2O+H]+	C36H69NO3	5262.42	16342.7	7528.66	13674.2	24768.7	14386	8219.17	17229.3	17410.4	12547.3	23493	16544	13492.7	13796.3	10896.1	-	-	-	-	-	-	-	-
LIPID-P-2019	Cer(d18:0/19:1)	SP	Cer-NDS	562.556	579.559	[M-H2O+H]+	C37H73NO3	1.49541e+06	1.67973e+06	1.52179e+06	1.60397e+06	1.36824e+06	1.46728e+06	1.76255e+06	1.27846e+06	1.49732e+06	1.87415e+06	1.81602e+06	1.54378e+06	1.62585e+06	1.56958e+06	1.54608e+06	-	-	-	-	-	-	-	-
LIPID-P-0109	Cer(d18:1/16:0)	SP	Cer-NS	520.509	537.512	[M-H2O+H]+	C34H67NO3	410873	353907	622435	486188	550845	389367	328714	525848	357665	358377	378421	436445	439020	478684	447201	-	HMDB0004949	5283564	-	-	72959	7202	-
LIPID-P-0120	Cer(d18:1/16:1)	SP	Cer-NS	518.493	535.496	[M-H2O+H]+	C34H65NO3	91044.1	91406.4	91399.2	85396	118870	75056.3	90402.1	83395.1	77551.6	75486.3	85645.4	82491.7	76074.4	87475.8	97629.7	-	HMDB0035480	131751776	-	141980-53-2	-	-	-
LIPID-P-2505	Cer(d18:1/17:0(2OH))	SP	Cer-AS	550.519	567.523	[M-H2O+H]+	C35H69NO4	10406.1	26349.3	18721.3	14139.2	29256.7	20124.6	21784.4	17385.5	14666.7	35737.1	11779.2	35236.7	14414.1	19300.8	24301.3	-	-	-	-	-	-	-	-
LIPID-P-0110	Cer(d18:1/17:0)	SP	Cer-NS	534.524	551.528	[M-H2O+H]+	C35H69NO3	28391	23893.4	36858.2	64082.9	35428.8	17177.5	17709.5	31357.3	25574.8	45078.2	26805.5	28220.3	26673.5	26926.9	41350.2	-	-	44584335	-	-	-	-	-
LIPID-P-0111	Cer(d18:1/18:0)	SP	Cer-NS	548.54	565.543	[M-H2O+H]+	C36H71NO3	7.19253e+06	6.87264e+06	6.15488e+06	9.6108e+06	8.31539e+06	6.17392e+06	8.50485e+06	9.87341e+06	6.73494e+06	8.64421e+06	7.36674e+06	7.68524e+06	8.17965e+06	8.15992e+06	7.6155e+06	-	HMDB0004950	5283565	-	-	72961	7203	-
LIPID-P-0112	Cer(d18:1/19:0)	SP	Cer-NS	562.556	579.559	[M-H2O+H]+	C37H73NO3	47873.6	57878.5	53638.2	110806	61149.8	40814.7	64615.2	77455.7	66007.6	116664	84968	82985.5	77546	78895.2	93371.1	-	-	52931126	-	-	-	-	-
LIPID-P-2510	Cer(d18:1/21:0(2OH))	SP	Cer-AS	606.582	623.585	[M-H2O+H]+	C39H77NO4	40271.2	24978	55320.8	52227.4	46976.3	39438.5	35022.7	73133.4	39151.4	30059.5	38395	42073.2	28496.1	28684.8	54582	-	-	-	-	-	-	-	-
LIPID-P-0114	Cer(d18:1/21:0)	SP	Cer-NS	590.587	607.59	[M-H2O+H]+	C39H77NO3	13876.1	19591.8	23607.4	34070.4	17593.5	12108.7	15970.7	19622.7	13105.1	13490.6	22783.3	9662.97	22592.7	16455.6	13176.5	-	-	-	-	-	-	-	-
LIPID-P-0115	Cer(d18:1/22:0)	SP	Cer-NS	604.603	621.606	[M-H2O+H]+	C40H79NO3	920179	707417	1.32739e+06	1.28498e+06	830073	704932	685964	1.08621e+06	696116	732758	769999	778808	962933	948841	887015	-	HMDB0004952	5283567	-	-	72966	7205	-
LIPID-P-2073	Cer(d18:1/22:2)	SP	Cer-NS	600.571	617.575	[M-H2O+H]+	C40H75NO3	7500.27	12451.1	20129.6	15415.2	13291.6	5377.41	9192.67	16833.9	9672.98	17360.7	7497.15	13062.1	11915.4	12967.1	13871	-	-	-	-	-	-	-	-
LIPID-P-0116	Cer(d18:1/23:0)	SP	Cer-NS	618.618	635.622	[M-H2O+H]+	C41H81NO3	545823	460378	723306	599526	405219	417922	458866	561870	462077	716410	688592	548217	480315	570809	589204	-	HMDB0000950	52931115	-	67605-84-9	84372	5896	-
LIPID-P-2074	Cer(d18:1/23:1)	SP	Cer-NS	616.603	633.606	[M-H2O+H]+	C41H79NO3	38809.5	37950.5	52050.8	45684.1	61222	21669.5	21800.2	34777.1	32259.3	41192.7	30675.6	32701.2	27560.5	39600.3	46844.7	-	-	-	-	-	-	-	-
LIPID-P-0117	Cer(d18:1/24:0)	SP	Cer-NS	632.634	649.637	[M-H2O+H]+	C42H83NO3	2.30924e+06	1.37413e+06	2.43378e+06	2.7267e+06	1.69029e+06	1.65494e+06	1.32857e+06	2.52837e+06	1.65896e+06	1.81463e+06	2.2273e+06	1.81138e+06	1.92095e+06	1.59474e+06	2.00591e+06	-	HMDB0004956	5283571	-	-	72965	7209	-
LIPID-P-0124	Cer(d18:1/24:1)	SP	Cer-NS	630.618	647.622	[M-H2O+H]+	C42H81NO3	1.49978e+06	1.40187e+06	1.88357e+06	1.98051e+06	2.9841e+06	1.21377e+06	1.15702e+06	1.82041e+06	1.33723e+06	1.08087e+06	1.37017e+06	1.26496e+06	1.78287e+06	1.66369e+06	1.70639e+06	-	HMDB0004953	5283568	-	-	74450	7206	-
LIPID-P-2075	Cer(d18:1/24:2)	SP	Cer-NS	628.603	645.606	[M-H2O+H]+	C42H79NO3	233496	292658	507311	376984	275648	213212	354642	529915	309951	269352	326615	309811	359263	343887	305087	-	-	-	-	-	-	-	-
LIPID-P-0118	Cer(d18:1/25:0)	SP	Cer-NS	646.65	663.653	[M-H2O+H]+	C43H85NO3	99439.4	59566.6	100381	116112	76431.9	73832.2	51444.4	102481	94990.5	74206.2	81889.3	75351.9	86099	75407.3	94142.3	-	HMDB0004957	9547202	-	-	134548	7210	-
LIPID-P-2076	Cer(d18:1/25:1)	SP	Cer-NS	644.634	661.637	[M-H2O+H]+	C43H83NO3	83913.2	66044.4	109898	116722	74900.3	68701.3	58080.9	73289	75763.8	62678.6	60545	61785.6	50093.7	77189.1	78517.4	-	-	-	-	-	-	-	-
LIPID-P-0119	Cer(d18:1/26:0)	SP	Cer-NS	660.665	677.669	[M-H2O+H]+	C44H87NO3	34409.7	25159.8	19950.9	49025.7	45678.7	42295.6	28214.5	58658	29381.5	18935.3	34329.4	34514	47836.8	43848	36976.3	-	HMDB0004955	5283570	-	-	72968	7208	-
LIPID-P-0125	Cer(d18:1/26:1)	SP	Cer-NS	658.65	675.653	[M-H2O+H]+	C44H85NO3	49389.2	57501.8	59150.1	69833.7	50582.4	35902.5	29112	75262.8	66494.9	49630.1	50680.8	29406.5	68935.7	43260.6	67091.2	-	-	5283569	-	-	-	-	-
LIPID-P-2077	Cer(d18:1/26:2)	SP	Cer-NS	656.634	673.637	[M-H2O+H]+	C44H83NO3	10977.7	13312	25793.8	36853.3	15744.7	10521.4	15360.9	39238.2	24492.5	22528.1	25397	23328	18059.2	19136.9	26048.6	-	-	-	-	-	-	-	-
LIPID-P-2078	Cer(d18:1/28:0)	SP	Cer-NS	688.697	705.7	[M-H2O+H]+	C46H91NO3	34486.3	21815.9	36831.1	27126.8	37769	26844.9	21326.7	23149.7	17963.5	23142.8	39886.3	23191.4	26875.4	17866.4	26830.9	-	-	-	-	-	-	-	-
LIPID-P-2523	Cer(d18:1/40:0(2OH))	SP	Cer-AS	872.879	889.883	[M-H2O+H]+	C58H115NO4	9270.59	2233.91	12858	7798.08	17291.2	2148	6797.29	27099.3	7502.57	7102.83	12715.7	4469.13	5689.42	11670.1	12908.4	-	-	-	-	-	-	-	-
LIPID-P-2525	Cer(d18:1/40:2(2OH))	SP	Cer-AS	868.848	885.851	[M-H2O+H]+	C58H111NO4	88882.8	41253.7	76638.2	81970.6	157002	124681	48728.5	250080	81440.1	31955	86692.6	41677.1	113714	89477	92245.8	-	-	-	-	-	-	-	-
LIPID-P-0134	Cer(d18:2/16:0)	SP	Cer-NS	518.493	535.496	[M-H2O+H]+	C34H65NO3	18782.6	21839.7	43538	28655.3	34481	27085.9	17785.8	40175.8	16435.9	16530	29530.6	22570.6	34500.8	28884.1	42039.8	-	-	52931118	-	-	-	-	-
LIPID-P-0136	Cer(d18:2/18:0)	SP	Cer-NS	546.524	563.528	[M-H2O+H]+	C36H69NO3	623343	622227	689707	783715	1.05134e+06	509911	753777	885570	575180	606410	722433	707737	741702	705018	702759	-	-	-	-	-	-	-	-
LIPID-P-2082	Cer(d18:2/19:0)	SP	Cer-NS	560.54	577.543	[M-H2O+H]+	C37H71NO3	8442.19	4933.37	10113.2	15472.6	6741.99	4632.41	5908.64	13219.1	13363.1	12643.8	13205	6080.61	12554.4	8217.91	11186.4	-	-	-	-	-	-	-	-
LIPID-P-0137	Cer(d18:2/20:0)	SP	Cer-NS	574.556	591.559	[M-H2O+H]+	C38H73NO3	37029.7	22623	96790.9	48709.9	60661.5	23209.9	35009.6	54891.3	41491.1	31739.4	31165.2	22978	55306.9	42128.7	43267.5	-	-	52931120	-	-	-	-	-
LIPID-P-0139	Cer(d18:2/22:0)	SP	Cer-NS	602.587	619.59	[M-H2O+H]+	C40H77NO3	42851.1	52139.9	99850.5	61775.1	72289.8	37882	43944.9	78357	46736.8	44543.4	47632.9	58535.6	48918.5	68583.1	60808.8	-	-	52931123	-	-	-	-	-
LIPID-P-0140	Cer(d18:2/23:0)	SP	Cer-NS	616.603	633.606	[M-H2O+H]+	C41H79NO3	39994.2	27125.6	63309.1	42614.6	43079.6	35308.8	41673.8	54990.8	49240.5	44588.6	61317.3	36737.3	41446.5	45828.5	36475.7	-	-	52931124	-	-	-	-	-
LIPID-P-0141	Cer(d18:2/24:0)	SP	Cer-NS	630.618	647.622	[M-H2O+H]+	C42H81NO3	179765	110257	190290	192103	207780	122594	104657	187200	115391	119246	147720	108959	138080	157635	181170	-	-	-	-	-	-	-	-
LIPID-P-0142	Cer(d18:2/24:1)	SP	Cer-NS	628.603	645.606	[M-H2O+H]+	C42H79NO3	68757	74719.3	108275	68101.3	150887	57539.3	66081.5	85852	75143	47216.7	66808.7	60535.1	73765.4	82417.4	73644.6	-	-	-	-	-	-	-	-
LIPID-P-2084	Cer(d18:2/24:2)	SP	Cer-NS	626.587	643.59	[M-H2O+H]+	C42H77NO3	14309.2	10780.2	31905.4	16608.8	29394.9	12396.6	30174.9	33686.7	12792.2	19683	26282.6	23721	20684.6	20689.4	18843.5	-	-	-	-	-	-	-	-
LIPID-P-2091	Cer(d19:1/18:0)	SP	Cer-NS	562.556	579.559	[M-H2O+H]+	C37H73NO3	21852.8	26516.1	15285.8	41545.2	40753.2	16801.9	33903.6	27881.7	17339.2	43203	28039.2	30289.9	30018.5	30228.1	30037	-	-	-	-	-	-	-	-
LIPID-P-2555	Cer(d20:1/24:0(2OH))	SP	Cer-AS	676.66	693.664	[M-H2O+H]+	C44H87NO4	31828.3	26781.9	46882.4	29631.2	36175.8	26323.6	24561.3	30555.8	44132.7	37231.7	30720.1	36670	29727.6	35782.1	33263.4	-	-	-	-	-	-	-	-
LIPID-P-2108	Cer(d20:1/26:0)	SP	Cer-NS	688.697	705.7	[M-H2O+H]+	C46H91NO3	54342.5	50182	51965.9	41686.2	41780.6	68821.9	60141.6	74070.3	65621.1	78555.2	76774.4	55184.4	61575.1	66028.2	70092.1	-	-	-	-	-	-	-	-
LIPID-P-2559	Cer(d21:1/36:0(2OH))	SP	Cer-AS	858.864	875.867	[M-H2O+H]+	C57H113NO4	12847.3	23164	40191.9	23010.2	43697.9	27445.6	38348.3	62225.6	22075.2	31155.5	22609.1	20822.1	38307.7	34071	37899.4	-	-	-	-	-	-	-	-
LIPID-P-2564	Cer(d21:2/38:1(2OH))	SP	Cer-AS	882.864	899.867	[M-H2O+H]+	C59H113NO4	10888.1	5913.17	25815.1	3013.78	33096.7	14759.4	19592.9	76730.6	16123.9	35861.7	18815.4	7228.12	22069.3	22893	26275.6	-	-	-	-	-	-	-	-
LIPID-P-2565	Cer(d21:2/38:2(2OH))	SP	Cer-AS	880.848	897.851	[M-H2O+H]+	C59H111NO4	99537.2	118136	199665	141604	177278	194442	105185	245197	158270	133331	202518	104982	184740	223750	195305	-	-	-	-	-	-	-	-
LIPID-P-2116	Cer(d21:3/16:0)	SP	Cer-NS	558.524	575.528	[M-H2O+H]+	C37H69NO3	24710.9	23021.3	22816.8	24252	26958.6	22819.9	27948.6	17932.2	20012.2	39020.1	27735.3	22386.1	26506.4	22627.9	21568.2	-	-	-	-	-	-	-	-
LIPID-P-2567	Cer(d21:3/38:2(2OH))	SP	Cer-AS	878.832	895.836	[M-H2O+H]+	C59H109NO4	21766.5	18949.9	38036.8	22498.9	75297.8	24444.1	36289	72334.1	27519.6	19719.8	35042.7	29755.7	36249.5	55256.9	39898.9	-	-	-	-	-	-	-	-
LIPID-P-2569	Cer(d22:1/35:0(2OH))	SP	Cer-AS	858.864	875.867	[M-H2O+H]+	C57H113NO4	10388.9	10692.3	29996.1	20803.2	42010.7	34500.6	27227.8	88310.1	27455	22226.9	51687	16570	29281	32267.5	23797.9	-	-	-	-	-	-	-	-
LIPID-P-2570	Cer(d22:1/35:1(2OH))	SP	Cer-AS	856.848	873.851	[M-H2O+H]+	C57H111NO4	8068.96	4151.97	17732.5	18911.7	31049.7	21946.1	21188.7	47902.3	10547.8	25161	22182.1	13481.6	25592.9	22770.7	13080.6	-	-	-	-	-	-	-	-
LIPID-P-2575	Cer(d23:2/36:1(2OH))	SP	Cer-AS	882.864	899.867	[M-H2O+H]+	C59H113NO4	2754.53	2372.52	14166.5	11432	33378.2	14780.6	12824.7	61054	11871.6	19544.9	17837.4	8700.76	14378.3	30267.4	25274.5	-	-	-	-	-	-	-	-
LIPID-P-2579	Cer(d24:1/18:0(2OH))	SP	Cer-AS	648.629	665.632	[M-H2O+H]+	C42H83NO4	21160.8	35667.5	29206.9	33483.9	29404.8	26996.9	35574.2	36450.3	22045.1	25002.6	41489.3	19062.6	37170.9	32683.2	29760.8	-	-	-	-	-	-	-	-
LIPID-P-2583	Cer(d24:2/33:0(2OH))	SP	Cer-AS	856.848	873.851	[M-H2O+H]+	C57H111NO4	4399.54	949.229	26458.5	10571.5	36744.7	16470.6	24233.2	113633	20193.3	28552.8	42465	5581.31	19204.7	34629.9	24505.8	-	-	-	-	-	-	-	-
LIPID-P-2584	Cer(d24:2/35:0(2OH))	SP	Cer-AS	884.879	901.883	[M-H2O+H]+	C59H115NO4	11859.3	6870.44	30094.2	15473.3	57864	33238	29603.5	108602	34828.5	19583.5	22627.6	20113.9	44558.4	31292.2	36039.5	-	-	-	-	-	-	-	-
LIPID-P-2585	Cer(d24:2/35:1(2OH))	SP	Cer-AS	882.864	899.867	[M-H2O+H]+	C59H113NO4	772.304	5278.37	33170.6	20969.1	40216.5	23180.9	22610.3	86604.5	13832.6	26829.2	16246.8	7917.24	34881.4	29614.2	20394.8	-	-	-	-	-	-	-	-
LIPID-P-2586	Cer(d24:3/15:1(2OH))	SP	Cer-AS	600.535	617.538	[M-H2O+H]+	C39H71NO4	15292.3	25083.9	7331.62	11370.8	15339	21201	20172.4	15941.2	6014.39	14741.9	8689.66	20886.4	20871.3	9543.24	14064.2	-	-	-	-	-	-	-	-
LIPID-P-2593	Cer(d25:2/32:0(2OH))	SP	Cer-AS	856.848	873.851	[M-H2O+H]+	C57H111NO4	7866.17	10315.2	22403	19976.2	41144.6	17328.8	15229.8	77091.1	21166.1	47799.3	22787.6	13242.4	27907.4	32267.6	27618.3	-	-	-	-	-	-	-	-
LIPID-P-2599	Cer(d26:1/31:0(2OH))	SP	Cer-AS	858.864	875.867	[M-H2O+H]+	C57H113NO4	7479.47	3821.06	13172.5	7820.79	38368.7	32079.3	20125.4	79221	17404.4	19462.1	28098.2	13196.1	24847.4	24688.3	37339.7	-	-	-	-	-	-	-	-
LIPID-P-2601	Cer(d26:2/31:0(2OH))	SP	Cer-AS	856.848	873.851	[M-H2O+H]+	C57H111NO4	5120.84	11814.2	30949.2	11529	39837.4	22320.5	25532.9	125572	19789.2	16523.2	31627.7	13378.7	27452.1	27094.4	24697	-	-	-	-	-	-	-	-
LIPID-P-2602	Cer(d26:2/33:1(2OH))	SP	Cer-AS	882.864	899.867	[M-H2O+H]+	C59H113NO4	6489.81	3330.08	26956.4	5991.92	39736.9	13250.6	27108.4	75167.5	19404.3	25231.7	33866.4	4039.51	32241.3	29386.8	29941.9	-	-	-	-	-	-	-	-
LIPID-P-2607	Cer(d27:1/30:1(2OH))	SP	Cer-AS	856.848	873.851	[M-H2O+H]+	C57H111NO4	3063.99	4179.43	11201.3	6148.14	19113.6	17038.9	10767.9	68706.2	5802.91	27566.5	12648.7	1831.76	20580.9	22604	20739.7	-	-	-	-	-	-	-	-
LIPID-P-2610	Cer(d27:2/30:0(2OH))	SP	Cer-AS	856.848	873.851	[M-H2O+H]+	C57H111NO4	7850.37	2420.32	15028.4	8102.12	35756.1	17167	22766.7	84128.4	20924.1	21372.2	30440.5	12971.7	23408.6	26229.3	21518.8	-	-	-	-	-	-	-	-
LIPID-P-2612	Cer(d27:2/32:1(2OH))	SP	Cer-AS	882.864	899.867	[M-H2O+H]+	C59H113NO4	7817.05	3659.69	21008.3	13459.8	29136.7	16190.4	18051.6	79420	17867.3	22094.9	22310.7	10463.4	31986.9	10958.9	22582.2	-	-	-	-	-	-	-	-
LIPID-P-2619	Cer(d28:2/29:0(2OH))	SP	Cer-AS	856.848	873.851	[M-H2O+H]+	C57H111NO4	5593.9	3896.36	22098	27138.7	33021.6	19696.1	12294.9	83647.5	26461.3	14584.8	8246.5	18389.4	22702	21609.2	25559.2	-	-	-	-	-	-	-	-
LIPID-P-2623	Cer(d29:1/28:0(2OH))	SP	Cer-AS	858.864	875.867	[M-H2O+H]+	C57H113NO4	11046.3	16010.2	26846.5	8094.33	31757	22109.1	27186.5	37698	16383.2	16866.4	17789.3	10161.7	16821.9	21647.2	24594.1	-	-	-	-	-	-	-	-
LIPID-P-2624	Cer(d29:1/28:1(2OH))	SP	Cer-AS	856.848	873.851	[M-H2O+H]+	C57H111NO4	5760.35	6591.27	27342.1	21633.9	50440.8	16317	32296.5	103139	19376	40893.9	40307.6	4652.53	27961.9	47840.6	28830.1	-	-	-	-	-	-	-	-
LIPID-P-2627	Cer(d29:1/30:2(2OH))	SP	Cer-AS	882.864	899.867	[M-H2O+H]+	C59H113NO4	10811.1	6038.54	22630.8	7860.13	14716.5	20918.6	18466.3	66422.9	22580.3	28302.4	20253.3	2310.58	33184.5	29589.1	36493.7	-	-	-	-	-	-	-	-
LIPID-P-2628	Cer(d29:2/28:0(2OH))	SP	Cer-AS	856.848	873.851	[M-H2O+H]+	C57H111NO4	2435.85	7214.91	22594.3	15187	27889.4	10894.4	14458.1	65998.2	20665.5	26126.5	36312.7	19350.9	21173.5	19692.5	28549.1	-	-	-	-	-	-	-	-
LIPID-P-2632	Cer(d30:1/27:1(2OH))	SP	Cer-AS	856.848	873.851	[M-H2O+H]+	C57H111NO4	5369.69	1624.47	22987.1	9921.86	28789.3	31673.3	11993.2	89213	22316.3	23199.6	26629.5	5810.17	25368	32006.8	19524.8	-	-	-	-	-	-	-	-
LIPID-P-1941	Cer(t14:1/24:1(2OH))	SP	Cer-AP	606.546	623.549	[M-H2O+H]+	C38H73NO5	31800.1	27597.4	44296.4	28399.7	35227.8	43729.2	29607.5	38044.5	40645.5	25568.9	53032.2	21059.7	36896.4	52480.5	42761.7	-	-	-	-	-	-	-	-
LIPID-P-2406	Cer(t16:1/26:0)	SP	Cer-NP	648.629	665.632	[M-H2O+H]+	C42H83NO4	144831	125712	195087	190427	506878	131111	123969	166622	139719	134192	141976	114034	177612	162602	189994	-	-	-	-	-	-	-	-
LIPID-P-1945	Cer(t16:2/22:0(2OH))	SP	Cer-AP	606.546	623.549	[M-H2O+H]+	C38H73NO5	5253.11	7335.25	13407.6	8055.97	8698.33	19196.1	4726.42	6377.07	6670.55	14156.3	9994.97	4581.17	11081	12084.5	6000.12	-	-	-	-	-	-	-	-
LIPID-P-2411	Cer(t17:0/22:2)	SP	Cer-NP	604.566	621.57	[M-H2O+H]+	C39H75NO4	30722.7	35681.9	46363.9	34825.3	30510.6	26709.4	25193.9	38277.1	31447.1	24136	30088.2	30916.1	29648.6	34278.3	42143	-	-	-	-	-	-	-	-
LIPID-P-2414	Cer(t17:1/18:0)	SP	Cer-NP	550.519	567.523	[M-H2O+H]+	C35H69NO4	28323	38439.4	42119	31355.9	78425.1	18906.7	20291.6	38879.6	25588.1	20063.7	21915.1	54751.1	30774	33564.7	27965.6	-	-	-	-	-	-	-	-
LIPID-P-2425	Cer(t17:2/18:0)	SP	Cer-NP	548.504	565.507	[M-H2O+H]+	C35H67NO4	1.09715e+06	1.44008e+06	1.7254e+06	1.33825e+06	3.15692e+06	1.15519e+06	1.05305e+06	1.66282e+06	1.09074e+06	1.89435e+06	1.73414e+06	2.80182e+06	1.47058e+06	1.51944e+06	1.56431e+06	-	-	-	-	-	-	-	-
LIPID-P-2434	Cer(t17:2/25:0)	SP	Cer-NP	646.613	663.617	[M-H2O+H]+	C42H81NO4	179756	182565	293183	274283	181610	134897	208628	320085	208044	174603	243243	201566	219551	225424	223846	-	-	-	-	-	-	-	-
LIPID-P-2438	Cer(t17:2/35:0)	SP	Cer-NP	786.77	803.773	[M-H2O+H]+	C52H101NO4	41959.4	42012.8	97263.9	46679.3	84553.3	59642.1	68137.9	138407	57006.4	40850.7	57408.5	25473.1	68843.9	64383.2	71748.5	-	-	-	-	-	-	-	-
LIPID-P-2439	Cer(t17:2/35:1)	SP	Cer-NP	784.754	801.757	[M-H2O+H]+	C52H99NO4	30627.1	17722.7	65161.1	20365.4	76503.3	43332	37619.3	183450	37626	10995.4	46061.3	15826.2	48836.8	37466.6	34438.3	-	-	-	-	-	-	-	-
LIPID-P-1540	Cer(t18:0/18:0)	SP	Cer-NP	566.551	583.554	[M-H2O+H]+	C36H73NO4	293247	312951	267423	331058	309195	255768	278825	330601	279716	313144	313200	305543	318832	387695	381468	-	-	9898642	-	-	-	-	-
LIPID-P-2447	Cer(t18:0/24:0)	SP	Cer-NP	668.655	667.648	[M+H]+	C42H85NO4	38069.5	33142.1	44007.1	36882.3	34952.5	25281.9	23568.7	40632.1	42462	39818.5	40059.4	37377.7	41991.7	47168.5	35586	-	-	-	-	-	-	-	-
LIPID-P-1543	Cer(t18:0/26:0)	SP	Cer-NP	678.676	695.679	[M-H2O+H]+	C44H89NO4	14283.8	10705.3	15047.9	22047.9	7256.33	16222.1	13058.1	11315	6977.32	9329.79	10612.1	17050.5	11588.3	24188.9	23537	-	-	10417280	-	-	-	-	-
LIPID-P-2451	Cer(t18:1/15:1)	SP	Cer-NP	520.472	537.476	[M-H2O+H]+	C33H63NO4	13018.7	8899.09	26887.8	16206.9	22488.5	18187.8	8140.36	17456.4	15787	22954.3	15145.8	6086.44	12266	12894.6	12440.9	-	-	-	-	-	-	-	-
LIPID-P-1953	Cer(t18:1/36:1(2OH))	SP	Cer-AP	830.796	847.799	[M-H2O+H]+	C54H105NO5	17758.6	5677.84	51371	25550.3	79494.6	52612.2	38954.6	141746	34088.6	28304	43988.6	12061.4	46913.4	79509.3	34899.2	-	-	-	-	-	-	-	-
LIPID-P-1955	Cer(t18:1/38:1(2OH))	SP	Cer-AP	858.827	875.831	[M-H2O+H]+	C56H109NO5	23884.2	16587.3	130439	67970.5	159701	133801	85409.6	229033	67475.1	51367	75108.4	35680.8	127511	145787	97059.9	-	-	-	-	-	-	-	-
LIPID-P-1956	Cer(t18:1/38:2(2OH))	SP	Cer-AP	856.812	873.815	[M-H2O+H]+	C56H107NO5	46403.5	55735.5	149369	108289	355623	169718	128299	703989	134093	135431	217943	61007.7	277739	255059	208440	-	-	-	-	-	-	-	-
LIPID-P-1957	Cer(t18:1/40:2(2OH))	SP	Cer-AP	884.843	901.846	[M-H2O+H]+	C58H111NO5	14276.2	16110.2	94643.6	44130.9	128047	54799.2	41186.8	247802	48777.3	66759.9	70791.8	21000.5	86643	64918.8	76043.6	-	-	-	-	-	-	-	-
LIPID-P-1965	Cer(t20:1/36:2(2OH))	SP	Cer-AP	856.812	873.815	[M-H2O+H]+	C56H107NO5	2411.36	6003.2	18273.2	8450.24	28148.5	34895.1	26245.2	85199.3	13451.7	17564.3	32543.2	11562.1	27465.7	31173.8	15759.7	-	-	-	-	-	-	-	-
LIPID-P-1966	Cer(t20:1/38:2(2OH))	SP	Cer-AP	884.843	901.846	[M-H2O+H]+	C58H111NO5	33577.9	15619.8	104374	35037.8	119042	52812.9	47971.8	214186	53350.8	43065.6	56702.7	24002.3	59403.9	59265.7	76369.9	-	-	-	-	-	-	-	-
LIPID-P-2457	Cer(t20:2/15:0)	SP	Cer-NP	548.504	565.507	[M-H2O+H]+	C35H67NO4	22772.3	33271	34914.6	40024.6	27022.2	34653.3	28685.1	19904.6	25290.6	34189.3	20908.7	38110.2	45058.6	43922.5	24119.3	-	-	-	-	-	-	-	-
LIPID-P-1968	Cer(t20:2/18:0(2OH))	SP	Cer-AP	606.546	623.549	[M-H2O+H]+	C38H73NO5	18764	15202.4	13728.6	21236.2	21206.7	17080.4	19379.4	29680.5	20136.5	20834.8	17777.2	7365.66	19500.3	29001.3	17116.2	-	-	-	-	-	-	-	-
LIPID-P-1969	Cer(t20:2/18:1(2OH))	SP	Cer-AP	604.53	621.533	[M-H2O+H]+	C38H71NO5	8507.81	8950.06	6932.97	16858.2	14878.8	5474.9	11739.6	5571.74	17923.2	20951.2	13868.2	7740.99	16724.8	8819.73	16456.1	-	-	-	-	-	-	-	-
LIPID-P-1973	Cer(t20:2/36:1(2OH))	SP	Cer-AP	856.812	873.815	[M-H2O+H]+	C56H107NO5	6480.97	24249.5	21115.9	12919.1	31060.7	39043.2	21937.8	70886.8	4653.36	7704.43	18225.4	12562.5	22895.8	15243.1	20029	-	-	-	-	-	-	-	-
LIPID-P-1975	Cer(t20:2/38:1(2OH))	SP	Cer-AP	884.843	901.846	[M-H2O+H]+	C58H111NO5	20149.9	6506.12	35234.5	21515.9	49122.6	45920.4	40321.9	66652	31612.9	41822.7	35726.3	22219	39010.6	36545.1	45199.7	-	-	-	-	-	-	-	-
LIPID-P-1976	Cer(t20:2/38:2(2OH))	SP	Cer-AP	882.827	899.831	[M-H2O+H]+	C58H109NO5	60047.4	35771.6	107653	73714.3	219465	124620	64356.9	441006	73091.1	39476.9	115558	45859.7	119438	96178.9	146934	-	-	-	-	-	-	-	-
LIPID-P-1978	Cer(t20:2/40:2(2OH))	SP	Cer-AP	910.859	927.862	[M-H2O+H]+	C60H113NO5	20093.3	23022.8	37532.6	16450.8	78428.9	36934.9	26534.4	106820	36637.7	15820.3	24815.6	24083.8	55312.5	50700.9	34696.6	-	-	-	-	-	-	-	-
LIPID-P-2458	Cer(t21:0/22:0)	SP	Cer-NP	664.66	681.664	[M-H2O+H]+	C43H87NO4	26492.2	27669.9	39028.7	27357.3	32558.7	22062.7	25868.4	13069.6	22095.9	23433.2	31093.3	29791.5	32323.9	31422.9	21852.3	-	-	-	-	-	-	-	-
LIPID-P-1981	Cer(t22:1/34:2(2OH))	SP	Cer-AP	856.812	873.815	[M-H2O+H]+	C56H107NO5	14993.2	14177.6	119531	54808.6	123627	99333.4	83904.4	278913	60716.2	81269.7	118816	26675	89582.4	116822	107391	-	-	-	-	-	-	-	-
LIPID-P-1985	Cer(t22:2/38:2(2OH))	SP	Cer-AP	910.859	927.862	[M-H2O+H]+	C60H113NO5	37373.2	12379.7	44416.8	30638.5	141436	24416.9	30351.2	181375	33956.4	18696.3	59070.4	19680.9	49792.1	53372.2	32570	-	-	-	-	-	-	-	-
LIPID-P-1986	Cer(t22:2/40:2(2OH))	SP	Cer-AP	938.89	955.893	[M-H2O+H]+	C62H117NO5	4920.71	4305.84	10038.2	4543.44	31394.6	11173.4	8098.6	28411.1	7539.87	4798.57	20240.2	6460.18	13064.5	15905.9	18495.3	-	-	-	-	-	-	-	-
LIPID-P-1988	Cer(t24:1/32:2(2OH))	SP	Cer-AP	856.812	873.815	[M-H2O+H]+	C56H107NO5	5983.01	3290.49	16937.3	14517.7	32715.8	26594	24988.7	53929.2	12554.6	10399	16420.6	11826.5	22554	27696.8	26770.8	-	-	-	-	-	-	-	-
LIPID-P-1989	Cer(t24:1/34:2(2OH))	SP	Cer-AP	884.843	901.846	[M-H2O+H]+	C58H111NO5	7938.74	6875.01	39016.9	13509.9	64510.4	26439.9	27408.1	89636.1	12731.9	21724.7	28057.9	15492.8	33281	33803.4	33567.9	-	-	-	-	-	-	-	-
LIPID-P-1991	Cer(t24:2/16:2(2OH))	SP	Cer-AP	630.546	647.549	[M-H2O+H]+	C40H73NO5	34198.7	59082.6	44241.3	61894.4	25414.7	39125.7	34356	32517.5	44732.5	69489.5	34508.4	41898	51768.1	53361.8	70858.7	-	-	-	-	-	-	-	-
LIPID-P-1999	Cer(t29:1/27:1(2OH))	SP	Cer-AP	858.827	875.831	[M-H2O+H]+	C56H109NO5	8868.92	9491.98	23905.4	11822.4	24392.3	20314.3	15268.3	52849.5	23839.6	2768.99	19258.4	10763.7	22083.5	17717.2	15608	-	-	-	-	-	-	-	-
LIPID-P-2000	Cer(t30:0/18:1(2OH))	SP	Cer-AP	748.718	765.721	[M-H2O+H]+	C48H95NO5	20404.3	10349.8	18501.1	22991.5	8030.65	14866.3	22132.2	16332.2	23866.3	12486.9	13913.2	12199	13455.3	9940.36	18685.2	-	-	-	-	-	-	-	-
LIPID-N-0602	CerP(d18:1/16:0)	SP	CerP	616.471	617.478	[M-H]-	C34H68NO6P	16180.4	20201.9	28230.8	23683.1	21754.3	17083.4	14332.2	20450	19887.4	13914.4	9460.52	12094.8	12050.4	13600.9	14435.5	-	HMDB0010700	5283581	-	-	73145	-	-
LIPID-N-0603	CerP(d18:1/18:0)	SP	CerP	644.502	645.51	[M-H]-	C36H72NO6P	55557.8	49047.2	31161	49800	40758.9	48371.3	39101.3	37769.2	39761.6	48857.4	65212.5	49953.8	57986.6	46337.7	45372.9	-	HMDB0010701	5283583	-	-	73144	-	-
LIPID-N-0609	CerP(d18:1/18:1)	SP	CerP	642.486	643.494	[M-H]-	C36H70NO6P	58480.5	89513.8	158981	122629	94464.4	34731.8	56236.6	83321.4	73002.6	39002.3	31203.4	99801.3	80906.9	64254.8	68602.2	-	-	-	-	-	-	-	-
LIPID-N-0613	CerP(d18:1/20:3)	SP	CerP	666.486	667.494	[M-H]-	C38H70NO6P	50737.3	90485.7	95783.7	78188.4	82063.7	60237.7	71299.1	77245.9	65244.2	56424	62820.2	75185.4	72723.6	43710.8	73947.2	-	-	-	-	-	-	-	-
LIPID-N-0606	CerP(d18:1/24:0)	SP	CerP	728.596	729.604	[M-H]-	C42H84NO6P	17640.7	13574.9	18505.2	19867.9	36407.2	14397.5	11523.6	20068.6	16877.1	17734.1	15404.6	17606.9	14081.2	15627.4	18233.3	-	HMDB0010704	5283587	-	-	73137	-	-
LIPID-P-0052	Cholesterol	ST	Cho	369.4	386.355	[M-H2O+H]+	C27H46O	373812	392637	392299	383856	448072	299725	290349	396693	313589	294453	354876	388999	499937	332906	441637	C00187	HMDB0000067	5997	-	-	16113	-	ko00100,ko00120,ko00140,ko00981,ko01100,ko04913,ko04925,ko04927,ko04934,ko04975,ko04976,ko04977,ko04979,ko05200,ko05217,ko05417
LIPID-P-0161	Coenzyme Q10	PR	CoQ	863.691	862.684	[M+H]+	C59H90O4	1.89267e+06	1.76947e+06	5.63929e+06	2.72976e+06	1.71731e+06	2.27936e+06	1.16752e+06	2.04336e+06	1.9113e+06	1.85658e+06	2.29786e+06	1.93934e+06	2.7432e+06	2.46535e+06	2.61225e+06	C11378	HMDB0001072	5281915	-	303-98-0	46245	-	ko04216
LIPID-P-0160	Coenzyme Q9	PR	CoQ	795.629	794.621	[M+H]+	C54H82O4	130566	114336	409880	158519	125532	94504.8	108048	227542	149162	87974.7	157370	103558	138143	168331	156500	C01967	HMDB0006707	5280473	-	303-97-9	18160	-	-
LIPID-P-0171	DG(12:0_20:0)	GL	DG	586.55	568.507	[M+NH4]+	C35H68O5	59441.2	56301.7	77434.8	62351.6	71936.8	79410.6	58805.3	64063.7	59352.4	61124.3	63023.1	75488.4	68962.8	69569.5	82628	C00641	HMDB0093103	56936308	-	-	-	-	ko00552,ko00561,ko00562,ko00564,ko01100,ko04070,ko04730
LIPID-P-0167	DG(14:0_16:0)	GL	DG	558.519	540.475	[M+NH4]+	C33H64O5	67497.6	68749	129453	74551.6	113877	92518.2	56085.4	121837	57608.1	73537.1	88729.7	73489.3	81956.7	88076.3	85363.6	C00641	HMDB0007011	13734178	-	-	84385	-	ko00552,ko00561,ko00562,ko00564,ko01100,ko04070,ko04730
LIPID-P-0188	DG(14:0_16:1)	GL	DG	556.503	538.46	[M+NH4]+	C33H62O5	194224	202556	174838	190146	176925	214690	235845	183911	192478	177305	185515	164247	195252	235741	221507	C00641	HMDB0007012	53477950	-	-	84386	-	ko00552,ko00561,ko00562,ko00564,ko01100,ko04070,ko04730
LIPID-P-0170	DG(14:0_18:0)	GL	DG	586.55	568.507	[M+NH4]+	C35H68O5	61664.6	49023.2	93271.8	60995.2	82048.3	73672.8	54257.4	122117	42472.2	62115.2	64021	46348.1	71406.4	76736	71432.2	C00641	HMDB0007013	53477951	-	-	88810	-	ko00552,ko00561,ko00562,ko00564,ko01100,ko04070,ko04730
LIPID-P-0191	DG(14:0_18:1)	GL	DG	584.535	566.491	[M+NH4]+	C35H66O5	214499	136391	430262	222972	489012	324042	207446	591807	169397	243646	198891	151813	299334	307216	277310	C00641	HMDB0007014	53477952	-	-	88809	-	ko00552,ko00561,ko00562,ko00564,ko01100,ko04070,ko04730
LIPID-P-0210	DG(14:0_18:2)	GL	DG	582.519	564.475	[M+NH4]+	C35H64O5	90622.5	86238.7	297042	158569	190766	148643	128374	417122	95009.9	252496	176813	136818	210670	199243	214276	C00641	HMDB0007043	53477978	-	-	88784	-	ko00552,ko00561,ko00562,ko00564,ko01100,ko04070,ko04730
LIPID-P-0175	DG(14:0_20:0)	GL	DG	614.582	596.538	[M+NH4]+	C37H72O5	66590.7	72452.5	58647.1	65860.6	69439.3	89551.2	53453.7	79329.9	52442.1	58499.6	67030.3	72753.9	86381.1	69805.5	76604.2	C00641	HMDB0007020	53477955	-	-	88798	-	ko00552,ko00561,ko00562,ko00564,ko01100,ko04070,ko04730
LIPID-P-0180	DG(14:0_22:0)	GL	DG	642.613	624.569	[M+NH4]+	C39H76O5	89780.1	92394.8	59968.2	85331.2	110624	85941	80569.8	73682.7	59395.4	57684.4	84904.6	79109.7	105471	102559	101275	C00641	HMDB0007028	53477963	-	-	88802	-	ko00552,ko00561,ko00562,ko00564,ko01100,ko04070,ko04730
LIPID-P-0169	DG(16:0_16:0)	GL	DG	586.55	568.507	[M+NH4]+	C35H68O5	5.00689e+06	4.6683e+06	6.32397e+06	5.88383e+06	5.78339e+06	6.31026e+06	5.06605e+06	5.81505e+06	4.36856e+06	4.97649e+06	5.24785e+06	5.91081e+06	5.60877e+06	5.51918e+06	5.94668e+06	C00165	HMDB0007098	644078	mws2271	-	237189	4255	ko01521,ko04010,ko04012,ko04014,ko04015,ko04020,ko04024,ko04062,ko04064,ko04066,ko04071,ko04072,ko04261,ko04270,ko04361,ko04370,ko04371,ko04540,ko04611,ko04613,ko04625,ko04650,ko04658,ko04659,ko04660,ko04662,ko04664,ko04666,ko04713,ko04714,ko04720,ko04722,ko04723,ko04724,ko04725,ko04726,ko04728,ko04730,ko04745,ko04750,ko04911,ko04912,ko04915,ko04916,ko04918,ko04919,ko04920,ko04921,ko04923,ko04925…
LIPID-P-0192	DG(16:0_16:1)	GL	DG	584.535	566.491	[M+NH4]+	C35H66O5	218575	133878	413524	244071	287702	394763	189517	323134	131720	173244	222794	139311	271965	258774	250658	C00165	HMDB0007099	9543678	-	-	84394	4264	ko01521,ko04010,ko04012,ko04014,ko04015,ko04020,ko04024,ko04062,ko04064,ko04066,ko04071,ko04072,ko04261,ko04270,ko04361,ko04370,ko04371,ko04540,ko04611,ko04613,ko04625,ko04650,ko04658,ko04659,ko04660,ko04662,ko04664,ko04666,ko04713,ko04714,ko04720,ko04722,ko04723,ko04724,ko04725,ko04726,ko04728,ko04730,ko04745,ko04750,ko04911,ko04912,ko04915,ko04916,ko04918,ko04919,ko04920,ko04921,ko04923,ko04925…
LIPID-P-0193	DG(16:0_17:1)	GL	DG	598.534	580.507	[M+NH4]+	C36H68O5	10033	7881.45	20368.4	19100.4	15546.8	17534.2	13977.2	20006.3	8609.56	19067.7	16035.7	10406	17405.7	16528.4	12329.2	C00641	-	9543682	-	-	-	-	ko00552,ko00561,ko00562,ko00564,ko01100,ko04070,ko04730
LIPID-P-0174	DG(16:0_18:0)	GL	DG	614.582	596.538	[M+NH4]+	C37H72O5	5.88797e+06	5.10166e+06	5.50591e+06	5.70281e+06	6.07084e+06	5.94986e+06	4.89117e+06	5.58586e+06	4.45865e+06	5.38328e+06	5.23342e+06	5.33965e+06	5.99825e+06	6.13795e+06	5.75075e+06	C00165	HMDB0007100	9543688	mws2298	-	86975	4274	ko01521,ko04010,ko04012,ko04014,ko04015,ko04020,ko04024,ko04062,ko04064,ko04066,ko04071,ko04072,ko04261,ko04270,ko04361,ko04370,ko04371,ko04540,ko04611,ko04613,ko04625,ko04650,ko04658,ko04659,ko04660,ko04662,ko04664,ko04666,ko04713,ko04714,ko04720,ko04722,ko04723,ko04724,ko04725,ko04726,ko04728,ko04730,ko04745,ko04750,ko04911,ko04912,ko04915,ko04916,ko04918,ko04919,ko04920,ko04921,ko04923,ko04925…
LIPID-P-0196	DG(16:0_18:1)	GL	DG	612.566	594.522	[M+NH4]+	C37H70O5	3.49577e+06	2.02616e+06	6.74097e+06	3.6693e+06	5.58708e+06	5.17493e+06	3.13891e+06	7.9102e+06	2.67226e+06	3.58383e+06	2.91414e+06	2.2806e+06	4.38767e+06	3.97679e+06	4.02184e+06	C13861	HMDB0007102	5282283	-	-	75466	4260	-
LIPID-P-0214	DG(16:0_18:2)	GL	DG	610.55	592.507	[M+NH4]+	C37H68O5	1.65753e+06	1.5904e+06	4.21935e+06	2.5326e+06	2.39432e+06	2.57308e+06	2.09738e+06	5.9081e+06	2.12958e+06	4.01181e+06	2.89477e+06	2.51954e+06	3.05892e+06	2.52855e+06	3.04991e+06	C00641	HMDB0007103	9543695	-	-	82927	-	ko00552,ko00561,ko00562,ko00564,ko01100,ko04070,ko04730
LIPID-P-0225	DG(16:0_18:3)	GL	DG	608.535	590.491	[M+NH4]+	C37H66O5	53147.4	49697.4	160237	75168.2	96075.8	99901.8	40710.1	148006	52383.3	102536	70149.2	83707.4	92062.7	71778.9	91853.3	C00641	HMDB0007105	9543700	-	-	88449	-	ko00552,ko00561,ko00562,ko00564,ko01100,ko04070,ko04730
LIPID-P-0179	DG(16:0_20:0)	GL	DG	642.613	624.569	[M+NH4]+	C39H76O5	82866.2	53409.5	81870	60589	83716.9	72184.8	70672.5	90807.5	59948.1	59216.8	79396.9	58001.7	59746.8	82958.5	62770.8	C00641	HMDB0007107	9543710	-	-	88446	-	ko00552,ko00561,ko00562,ko00564,ko01100,ko04070,ko04730
LIPID-P-0200	DG(16:0_20:1)	GL	DG	640.597	622.554	[M+NH4]+	C39H74O5	115821	51425.9	202700	116539	191268	100417	89541.1	206795	82917.3	112248	113138	68204.2	106808	108059	99839.8	C00641	HMDB0007108	9543715	-	-	88447	4354	ko00552,ko00561,ko00562,ko00564,ko01100,ko04070,ko04730
LIPID-P-0216	DG(16:0_20:2)	GL	DG	638.582	620.538	[M+NH4]+	C39H72O5	42088.1	32776	127463	55878.9	59235.9	53155.8	55843.9	158030	60674.9	96117.3	60733.9	46666.2	67850.1	59751.4	63694.6	C00641	HMDB0007109	9543721	-	-	84401	-	ko00552,ko00561,ko00562,ko00564,ko01100,ko04070,ko04730
LIPID-P-0228	DG(16:0_20:3)	GL	DG	636.566	618.522	[M+NH4]+	C39H70O5	63174.4	43209.1	124892	75213.4	77250.2	46383.1	52622.4	102637	57322.7	77758.9	55339.3	37174	73511.7	71042	71619.2	C00641	HMDB0007111	9543728	-	-	84402	-	ko00552,ko00561,ko00562,ko00564,ko01100,ko04070,ko04730
LIPID-P-0239	DG(16:0_20:4)	GL	DG	634.55	616.507	[M+NH4]+	C39H68O5	77031.4	91725.9	184902	136468	148304	140903	70722	192395	102754	114603	89658.7	97277.8	118665	113986	125927	C00165	HMDB0007112	9543736	-	-	77096	-	ko01521,ko04010,ko04012,ko04014,ko04015,ko04020,ko04024,ko04062,ko04064,ko04066,ko04071,ko04072,ko04261,ko04270,ko04361,ko04370,ko04371,ko04540,ko04611,ko04613,ko04625,ko04650,ko04658,ko04659,ko04660,ko04662,ko04664,ko04666,ko04713,ko04714,ko04720,ko04722,ko04723,ko04724,ko04725,ko04726,ko04728,ko04730,ko04745,ko04750,ko04911,ko04912,ko04915,ko04916,ko04918,ko04919,ko04920,ko04921,ko04923,ko04925…
LIPID-P-0261	DG(16:0_22:6)	GL	DG	658.55	640.507	[M+NH4]+	C41H68O5	17722.5	10838.2	47459.5	11608.1	14947.7	23678.5	10307.1	28018.8	19609.6	18423.1	6850.74	8686.69	21094.6	19161.9	10985.1	C00641	HMDB0007121	9543827	-	-	82949	-	ko00552,ko00561,ko00562,ko00564,ko01100,ko04070,ko04730
LIPID-P-0211	DG(16:1_16:1)	GL	DG	582.519	564.475	[M+NH4]+	C35H64O5	28936.9	14934.8	79560.7	69209.4	60089.1	93048.9	28025.2	98630	18421.3	36642.9	52246.6	24402.8	53565.6	47361.9	56611.5	C00641	HMDB0007128	9543679	-	-	84417	-	ko00552,ko00561,ko00562,ko00564,ko01100,ko04070,ko04730
LIPID-P-0195	DG(16:1_18:0)	GL	DG	612.566	594.522	[M+NH4]+	C37H70O5	53433.9	48446.7	93426.9	56433.8	71893.6	100331	56580.3	114483	53097.5	40915.3	44059.8	34614.5	63289.9	69081.8	54455	C00641	HMDB0007129	9543691	-	-	84418	-	ko00552,ko00561,ko00562,ko00564,ko01100,ko04070,ko04730
LIPID-P-0213	DG(16:1_18:1)	GL	DG	610.55	592.507	[M+NH4]+	C37H68O5	342132	210383	579112	323303	448065	603740	266644	581775	215579	285581	325915	196387	411130	356830	403565	C00641	HMDB0007131	9543694	-	-	88500	4281	ko00552,ko00561,ko00562,ko00564,ko01100,ko04070,ko04730
LIPID-P-0224	DG(16:1_18:2)	GL	DG	608.535	590.491	[M+NH4]+	C37H66O5	123259	82363.3	310654	189416	170957	269819	157192	463048	151976	239361	216645	83186	201702	212651	213411	C00641	HMDB0007132	9543699	-	-	84419	4319	ko00552,ko00561,ko00562,ko00564,ko01100,ko04070,ko04730
LIPID-P-0172	DG(17:0_16:0)	GL	DG	600.554	582.522	[M+NH4]+	C36H70O5	26148.3	26087	31403.2	35495.8	25414.5	20621.5	33561.4	33163	32195.2	35344.7	29491	24914.6	17887.1	27501.9	17048.8	C00641	HMDB0093778	9543680	-	-	-	-	ko00552,ko00561,ko00562,ko00564,ko01100,ko04070,ko04730
LIPID-P-0177	DG(17:0_18:0)	GL	DG	628.585	610.554	[M+NH4]+	C38H74O5	41374.9	24236.2	49365.9	48654.8	20229.4	28937.3	37505.6	44487.9	27844.5	43038.6	44071.3	45870.4	39082.9	39871.8	46872	C00641	HMDB0093808	9543693	-	-	-	-	ko00552,ko00561,ko00562,ko00564,ko01100,ko04070,ko04730
LIPID-P-0197	DG(17:0_18:1)	GL	DG	626.569	608.538	[M+NH4]+	C38H72O5	22787.8	17208.5	49962.8	28513.6	30928.8	24177.2	19780.2	28211.6	14145.4	37597.5	22926.1	24623.7	20466.4	30176.8	28097.2	C00641	-	9543698	-	-	-	-	ko00552,ko00561,ko00562,ko00564,ko01100,ko04070,ko04730
LIPID-P-1440	DG(17:0_18:2)	GL	DG	624.557	606.522	[M+NH4]+	C38H70O5	12019.9	15026.6	30733.4	28740.8	13805	12401	11955.8	31370.4	13976.1	35020.5	17159.6	18683.2	20080.3	21853.8	19544.2	C00641	-	9543702	-	-	-	-	ko00552,ko00561,ko00562,ko00564,ko01100,ko04070,ko04730
LIPID-P-0215	DG(17:1_18:1)	GL	DG	624.555	606.522	[M+NH4]+	C38H70O5	21643.7	22605.9	67114.7	30467.3	25523.9	31593.7	24841	26449.2	14473.2	36189.2	20399.9	19022.7	26855.7	25543.1	26793.4	C00641	-	5283472	-	-	-	-	ko00552,ko00561,ko00562,ko00564,ko01100,ko04070,ko04730
LIPID-P-0226	DG(17:1_18:2)	GL	DG	622.544	604.507	[M+NH4]+	C38H68O5	11305.2	6106.24	35224.1	17536.8	10942.3	15583.9	7600.32	26641.8	17954.4	15836.5	13963.4	9829.79	15259.3	25750.3	21073.1	-	-	9543707	-	-	-	-	-
LIPID-P-0178	DG(18:0_18:0)	GL	DG	642.613	624.569	[M+NH4]+	C39H76O5	8.2404e+06	8.09444e+06	7.7385e+06	8.65945e+06	8.93468e+06	6.92534e+06	7.40418e+06	8.04913e+06	6.32124e+06	8.21548e+06	7.53436e+06	7.45728e+06	7.64691e+06	7.92306e+06	6.96792e+06	C00641	HMDB0007158	102615	-	-	-	-	ko00552,ko00561,ko00562,ko00564,ko01100,ko04070,ko04730
LIPID-P-0201	DG(18:0_18:1)	GL	DG	640.597	622.554	[M+NH4]+	C39H74O5	924741	575778	1.93063e+06	792739	919311	1.03697e+06	619720	1.13653e+06	711075	656806	549305	666231	921787	824827	827901	C00641	HMDB0007160	6443547	-	-	75468	-	ko00552,ko00561,ko00562,ko00564,ko01100,ko04070,ko04730
LIPID-P-0217	DG(18:0_18:2)	GL	DG	638.582	620.538	[M+NH4]+	C39H72O5	596475	626658	1.18585e+06	690198	513555	544905	568923	1.15733e+06	609992	763731	765770	868940	783027	729180	784326	C00641	HMDB0007161	6441562	-	-	77097	-	ko00552,ko00561,ko00562,ko00564,ko01100,ko04070,ko04730
LIPID-P-0220	DG(18:0_20:2)	GL	DG	666.61	648.569	[M+NH4]+	C41H76O5	34478.9	17215.7	52520.2	21230.3	24419	24912.9	24974.5	36286.4	36308.3	34033.6	26333.2	26393.6	26119.2	24235.2	26009.4	C00641	HMDB0007167	9543757	-	-	88510	-	ko00552,ko00561,ko00562,ko00564,ko01100,ko04070,ko04730
LIPID-P-0234	DG(18:0_20:3)	GL	DG	664.585	646.554	[M+NH4]+	C41H74O5	44537.9	42253.2	31177.5	57483.9	44717.5	23694	37127.3	59766.2	30514	52536.2	32215.5	51814.3	39602.6	33315.9	47687.8	C00641	HMDB0007168	53478052	-	-	88509	-	ko00552,ko00561,ko00562,ko00564,ko01100,ko04070,ko04730
LIPID-P-0243	DG(18:0_20:4)	GL	DG	662.582	644.538	[M+NH4]+	C41H72O5	429647	674163	500643	872017	617820	511470	484437	737874	491090	488158	411015	523649	571369	561573	556468	C00165	HMDB0007170	6438587	-	-	75728	-	ko01521,ko04010,ko04012,ko04014,ko04015,ko04020,ko04024,ko04062,ko04064,ko04066,ko04071,ko04072,ko04261,ko04270,ko04361,ko04370,ko04371,ko04540,ko04611,ko04613,ko04625,ko04650,ko04658,ko04659,ko04660,ko04662,ko04664,ko04666,ko04713,ko04714,ko04720,ko04722,ko04723,ko04724,ko04725,ko04726,ko04728,ko04730,ko04745,ko04750,ko04911,ko04912,ko04915,ko04916,ko04918,ko04919,ko04920,ko04921,ko04923,ko04925…
LIPID-P-0245	DG(18:0_22:4)	GL	DG	690.596	672.569	[M+NH4]+	C43H76O5	42243.4	30865.5	32634.1	28651.6	26683.7	25181.8	17829.2	21902.3	16795.9	11276.4	20424.8	23500.9	18768.1	25788.1	24317.8	C00641	HMDB0007176	9543859	-	-	84435	-	ko00552,ko00561,ko00562,ko00564,ko01100,ko04070,ko04730
LIPID-P-0218	DG(18:1_18:1)	GL	DG	638.582	620.538	[M+NH4]+	C39H72O5	2.90241e+06	1.72547e+06	6.88322e+06	2.43669e+06	3.31801e+06	3.82404e+06	1.98898e+06	3.79598e+06	2.07247e+06	2.15073e+06	1.9111e+06	1.87097e+06	3.00247e+06	2.88922e+06	2.83059e+06	C00641	HMDB0007218	9543716	-	-	52333	-	ko00552,ko00561,ko00562,ko00564,ko01100,ko04070,ko04730
LIPID-P-0229	DG(18:1_18:2)	GL	DG	636.566	618.522	[M+NH4]+	C39H70O5	870673	781388	2.64183e+06	1.19868e+06	1.02525e+06	1.12641e+06	918436	2.37224e+06	1.01364e+06	1.70481e+06	1.14359e+06	1.21783e+06	1.39793e+06	1.39887e+06	1.37109e+06	C00641	HMDB0007219	9543722	-	-	75450	-	ko00552,ko00561,ko00562,ko00564,ko01100,ko04070,ko04730
LIPID-P-0205	DG(18:1_20:0)	GL	DG	668.629	650.585	[M+NH4]+	C41H78O5	15327.9	7333.41	23763.2	23424.3	14509.4	17270.5	19606.1	18254.1	20895.5	15143	11296.1	4777.91	16233.8	16486.2	24675.8	C00165	HMDB0007223	9543747	-	-	89224	4391	ko01521,ko04010,ko04012,ko04014,ko04015,ko04020,ko04024,ko04062,ko04064,ko04066,ko04071,ko04072,ko04261,ko04270,ko04361,ko04370,ko04371,ko04540,ko04611,ko04613,ko04625,ko04650,ko04658,ko04659,ko04660,ko04662,ko04664,ko04666,ko04713,ko04714,ko04720,ko04722,ko04723,ko04724,ko04725,ko04726,ko04728,ko04730,ko04745,ko04750,ko04911,ko04912,ko04915,ko04916,ko04918,ko04919,ko04920,ko04921,ko04923,ko04925…
LIPID-P-0219	DG(18:1_20:1)	GL	DG	666.613	648.569	[M+NH4]+	C41H76O5	109863	50359.1	198135	74220.6	119609	67259	46022.6	83629.4	45486.9	55484.5	73740.4	70080.1	91525.3	92392.7	67184.4	C00165	HMDB0007224	9543756	-	-	84436	4400	ko01521,ko04010,ko04012,ko04014,ko04015,ko04020,ko04024,ko04062,ko04064,ko04066,ko04071,ko04072,ko04261,ko04270,ko04361,ko04370,ko04371,ko04540,ko04611,ko04613,ko04625,ko04650,ko04658,ko04659,ko04660,ko04662,ko04664,ko04666,ko04713,ko04714,ko04720,ko04722,ko04723,ko04724,ko04725,ko04726,ko04728,ko04730,ko04745,ko04750,ko04911,ko04912,ko04915,ko04916,ko04918,ko04919,ko04920,ko04921,ko04923,ko04925…
LIPID-P-0233	DG(18:1_20:2)	GL	DG	664.597	646.554	[M+NH4]+	C41H74O5	48676.7	37620.3	162445	31775.6	54211	55341.3	50774.6	88632.1	45544.4	70919.1	44698.5	42267.5	62662.5	61471.2	56841.1	C00641	HMDB0007225	9543766	-	-	89222	-	ko00552,ko00561,ko00562,ko00564,ko01100,ko04070,ko04730
LIPID-P-0242	DG(18:1_20:3)	GL	DG	662.582	644.538	[M+NH4]+	C41H72O5	19978.2	18729.9	43735	22488.1	19153	28962.5	13583	24084.7	11194	24315.5	20547.5	11261	23564.7	21563.5	16602	C00641	HMDB0007227	9543776	-	-	84437	-	ko00552,ko00561,ko00562,ko00564,ko01100,ko04070,ko04730
LIPID-P-0252	DG(18:1_20:4)	GL	DG	660.566	642.522	[M+NH4]+	C41H70O5	62831.4	85410.8	180389	88276.5	98204	69634.3	36078.5	94429.9	74572.6	78496.2	49115.8	58294.3	77724.1	66988.7	84073.6	C00641	HMDB0007228	9543786	-	-	75449	-	ko00552,ko00561,ko00562,ko00564,ko01100,ko04070,ko04730
LIPID-P-0257	DG(18:1_22:4)	GL	DG	688.597	670.554	[M+NH4]+	C43H74O5	19816.2	21035.8	58557.5	23124.7	22490	18168.9	9787.31	29722.5	16120.5	7244.38	17472.1	7769.86	11770	11990.9	16891.9	C00641	HMDB0007234	9543869	-	-	84438	-	ko00552,ko00561,ko00562,ko00564,ko01100,ko04070,ko04730
LIPID-P-0240	DG(18:2_18:2)	GL	DG	634.55	616.507	[M+NH4]+	C39H68O5	425893	506492	1.54679e+06	823701	633186	735448	642016	2.37925e+06	804337	1.77274e+06	1.10542e+06	1.00425e+06	1.05971e+06	1.04586e+06	968656	C00641	HMDB0007248	9543729	-	-	77127	4371	ko00552,ko00561,ko00562,ko00564,ko01100,ko04070,ko04730
LIPID-P-0247	DG(18:2_18:3)	GL	DG	632.535	614.491	[M+NH4]+	C39H66O5	52423.8	57016	199246	117661	71904.7	89000.7	72510	244829	85679.3	202519	116863	88583.3	123266	166407	142312	C00641	HMDB0007250	9543737	-	-	89198	-	ko00552,ko00561,ko00562,ko00564,ko01100,ko04070,ko04730
LIPID-P-0232	DG(18:2_20:1)	GL	DG	664.597	646.554	[M+NH4]+	C41H74O5	30018.2	25517.2	74064.5	35079.1	25655.6	26374.1	22229.1	46767.7	30839.2	44003.2	32594.7	35244.6	34716.8	37057.5	36620.8	C00641	HMDB0007253	9543765	-	-	89194	-	ko00552,ko00561,ko00562,ko00564,ko01100,ko04070,ko04730
LIPID-P-1459	DG(18:2_20:2)	GL	DG	662.572	644.538	[M+NH4]+	C41H72O5	17735.6	11245.6	54414.6	26875.7	16613.3	20801.4	25133.3	50151.6	17191	43802.7	27467.8	29765.2	27327.7	27673.5	20102.6	C00641	HMDB0007254	9543775	-	-	89193	-	ko00552,ko00561,ko00562,ko00564,ko01100,ko04070,ko04730
LIPID-P-0251	DG(18:2_20:3)	GL	DG	660.566	642.522	[M+NH4]+	C41H70O5	10823.5	11899.6	21104.6	12370.5	6264.71	5838.35	5075.07	18176.6	10769	13087.2	12653.2	13918.9	9376.05	12976.1	12103.2	C00641	HMDB0007256	9543785	-	-	89200	-	ko00552,ko00561,ko00562,ko00564,ko01100,ko04070,ko04730
LIPID-P-0259	DG(18:2_20:4)	GL	DG	658.55	640.507	[M+NH4]+	C41H68O5	16761.1	45562.3	73070.2	30374.8	22364.3	29512.1	15346.1	59093.2	52368.2	45394.7	32648.8	42995.5	45946.5	41860.1	47688.3	C00641	HMDB0007257	9543796	-	-	89203	-	ko00552,ko00561,ko00562,ko00564,ko01100,ko04070,ko04730
LIPID-P-0181	DG(19:0_18:0)	GL	DG	656.614	638.585	[M+NH4]+	C40H78O5	36252.5	23576.9	31046.8	41007.7	27776.9	40281.4	45347.7	58165	40592.7	26414.6	37894	30962.2	33142.4	34809	27446.7	C00641	HMDB0094065	9543731	-	-	-	-	ko00552,ko00561,ko00562,ko00564,ko01100,ko04070,ko04730
LIPID-P-0183	DG(20:0_18:0)	GL	DG	670.639	652.601	[M+NH4]+	C41H80O5	31156.6	28062.5	36930	20624.5	33368.5	23090.5	20751.2	26124	30099.6	29469.8	32154.6	28343.8	27907.5	18147.3	37536	C00641	HMDB0007361	3246949	-	-	89002	-	ko00552,ko00561,ko00562,ko00564,ko01100,ko04070,ko04730
LIPID-P-1443	DG(20:0_18:2)	GL	DG	666.604	648.569	[M+NH4]+	C41H76O5	12456.2	9029.66	15841.2	15090.2	8086.35	14874.2	8092.84	18736.6	7646.96	20654.6	26221.4	22152.4	15291.7	14000.5	13105.2	C00641	HMDB0007252	9543755	-	-	86985	-	ko00552,ko00561,ko00562,ko00564,ko01100,ko04070,ko04730
LIPID-P-1648	DG(O-16:1_16:0)	GL	DG-O	570.546	552.512	[M+NH4]+	C35H68O4	101876	77219.1	103087	108809	105975	108318	117507	93941.8	72206	120795	133600	89021.5	88009.8	100692	110305	-	-	-	-	-	-	-	-
LIPID-P-1638	DG(O-18:0_16:0)	GL	DG-O	600.593	582.559	[M+NH4]+	C37H74O4	53993.7	61128	32676.8	32753.5	52069.4	28032.3	63390.6	67723.6	47490.3	46727.2	63573.1	72086.4	68051.6	65146.5	49486	-	-	-	-	-	-	-	-
LIPID-P-1652	DG(O-18:0_18:1)	GL	DG-O	626.609	608.574	[M+NH4]+	C39H76O4	33146.2	16577.4	26023.5	12985.4	32637.1	12086.4	10610.4	31161.3	27853.8	20112.5	18659.1	22384.2	20512.6	21818.7	20346.9	-	-	-	-	-	-	-	-
LIPID-P-1639	DG(O-19:0_16:0)	GL	DG-O	614.609	596.574	[M+NH4]+	C38H76O4	8.02403e+06	8.23882e+06	8.25615e+06	8.4025e+06	8.13865e+06	8.70429e+06	7.86222e+06	8.33998e+06	7.23459e+06	7.29614e+06	7.98871e+06	8.67521e+06	8.27267e+06	7.14861e+06	7.60155e+06	-	-	-	-	-	-	-	-
LIPID-P-1643	DG(O-21:0_16:0)	GL	DG-O	642.64	624.606	[M+NH4]+	C40H80O4	58577.8	54172.9	91447.2	99384.4	109665	105799	45835.2	97098.4	47018.4	77083.4	65738.4	50415.7	42504.3	50970.3	68386	-	-	-	-	-	-	-	-
LIPID-P-0001	DL-Carnitine	FA	CAR	162.113	161.105	[M+H]+	C7H15NO3	650818	460365	600382	680734	361960	470632	447700	607357	579768	646472	640536	579326	773168	672642	673141	C00318	HMDB0000062	10917	-	541-15-1	16347	52	ko04714,ko04976,ko05415
LIPID-N-0067	FFA(10:0)	FA	FFA	171.139	172.146	[M-H]-	C10H20O2	2.41882e+06	2.36247e+06	2.50352e+06	2.51395e+06	2.45065e+06	2.50933e+06	2.38528e+06	2.70925e+06	2.56543e+06	2.52062e+06	2.77672e+06	2.61106e+06	2.20404e+06	2.32098e+06	2.27061e+06	C01571	HMDB0000511	2969	-	-	30813	336	ko00061,ko01100
LIPID-N-0071	FFA(14:0)	FA	FFA	227.201	228.209	[M-H]-	C14H28O2	585113	2.6997e+06	832752	828044	605019	689544	544807	770881	493664	574222	566336	703741	672640	671276	677757	C06424	HMDB0000806	11005	-	-	28875	196	ko00061,ko01100
LIPID-N-0072	FFA(15:0)	FA	FFA	241.217	242.225	[M-H]-	C15H30O2	532216	438173	752807	725261	623805	602655	480778	532340	520723	423998	421540	523743	517973	543895	579670	C16537	HMDB0000826	13849	-	-	42504	5789	-
LIPID-N-0073	FFA(16:0)	FA	FFA	255.232	256.24	[M-H]-	C16H32O2	2.51983e+06	2.01637e+06	4.82816e+06	2.98425e+06	3.1698e+06	3.32768e+06	1.92379e+06	4.96663e+06	2.38302e+06	2.4896e+06	2.6866e+06	3.1202e+06	3.55675e+06	3.34793e+06	3.50392e+06	C00249	HMDB0000220	985	-	-	15756	187	ko00061,ko00062,ko00071,ko01040,ko01100,ko01212
LIPID-N-0082	FFA(16:1)	FA	FFA	253.217	254.225	[M-H]-	C16H30O2	138248	133329	269853	149653	131019	172435	118536	194261	126008	129857	142089	179611	155052	156016	160233	C08362	HMDB0003229	445638	-	-	28716	188	ko00061,ko01100
LIPID-N-0074	FFA(17:0)	FA	FFA	269.248	270.256	[M-H]-	C17H34O2	574325	550266	906596	662541	665484	620786	565037	673510	550273	522252	493999	729123	654322	676970	697921	-	HMDB0002259	10465	-	-	32365	6578	-
LIPID-N-0083	FFA(17:1)	FA	FFA	267.232	268.24	[M-H]-	C17H32O2	308140	243476	420993	348649	308257	296932	290261	347534	280072	201295	276656	412559	331437	325623	336418	C16536	HMDB0030997	192796	-	-	-	-	-
LIPID-N-0075	FFA(18:0)	FA	FFA	283.264	284.272	[M-H]-	C18H36O2	5.35515e+06	7.74985e+06	1.08941e+07	7.33439e+06	6.71229e+06	8.45672e+06	7.40054e+06	1.15195e+07	8.25877e+06	6.73446e+06	8.53092e+06	7.49428e+06	7.73426e+06	7.49688e+06	7.84843e+06	C01530	HMDB0000827	5281	-	-	28842	189	ko00061,ko01040,ko01100,ko04745
LIPID-N-0084	FFA(18:1)	FA	FFA	281.248	282.256	[M-H]-	C18H34O2	5.25272e+06	3.20978e+06	1.44193e+07	6.57328e+06	6.94009e+06	7.55381e+06	4.00332e+06	9.12479e+06	3.87396e+06	4.51712e+06	4.46995e+06	6.49484e+06	6.57945e+06	6.85869e+06	6.72261e+06	C00712	HMDB0000207	445639	-	-	16196	190	ko00061,ko01040,ko04212
LIPID-N-0090	FFA(18:2)	FA	FFA	279.232	280.24	[M-H]-	C18H32O2	1.50403e+06	1.35031e+06	6.8894e+06	1.84541e+06	1.66747e+06	1.94011e+06	1.44483e+06	3.16313e+06	1.77618e+06	2.44026e+06	2.03677e+06	3.36621e+06	2.1507e+06	2.30639e+06	2.44566e+06	C01595	HMDB0000673	5283141	-	-	17351	191	ko00591,ko01040,ko01100
LIPID-N-0094	FFA(18:3)	FA	FFA	277.217	278.225	[M-H]-	C18H30O2	84806.8	79716.8	174726	92263.5	82569.4	90635.6	74268.6	95016.2	82508.7	88958.3	80796.8	109432	95115.6	91263.2	101233	C08364	HMDB0030963	12309425	-	-	38383	-	-
LIPID-N-0086	FFA(20:1)	FA	FFA	309.279	310.287	[M-H]-	C20H38O2	295021	268959	571359	381074	382181	335275	339297	484479	372328	228821	364529	365368	343757	341203	365976	C16526	HMDB0002231	5282768	-	-	32425	6563	ko01040
LIPID-N-0091	FFA(20:2)	FA	FFA	307.264	308.272	[M-H]-	C20H36O2	283283	242299	513130	214265	217257	185500	142695	297492	240572	224132	251814	255928	210780	223195	257904	C16525	HMDB0005060	6439848	-	-	73731	-	ko01040
LIPID-N-0095	FFA(20:3)	FA	FFA	305.248	306.256	[M-H]-	C20H34O2	86563.2	94886.5	194033	92200.9	102062	93499.9	83234.2	115987	88807.1	81042.8	93097.7	114461	99968.3	99944.5	106500	C03242	HMDB0002925	5280581	-	-	53486	259	ko00591,ko01040,ko01100
LIPID-N-0098	FFA(20:4)	FA	FFA	303.232	304.24	[M-H]-	C20H32O2	182726	178666	389321	203702	210974	189296	157495	213913	176455	148646	153219	206742	202475	211796	216197	C00219	HMDB0001043	5282840	-	-	15843	193	ko00590,ko00591,ko01040,ko01100,ko04216,ko04217,ko04270,ko04611,ko04664,ko04666,ko04723,ko04726,ko04730,ko04745,ko04750,ko04912,ko04913,ko04921,ko04923,ko04925,ko05140,ko05146
LIPID-N-0101	FFA(20:5)	FA	FFA	301.217	302.225	[M-H]-	C20H30O2	206144	195540	293481	184845	140309	210838	164663	186511	189009	169672	176001	194940	188112	201073	193092	C06428	HMDB0001999	5282846	-	-	28364	6423	ko01040
LIPID-N-0099	FFA(22:4)	FA	FFA	331.264	332.272	[M-H]-	C22H36O2	156693	127027	386421	184448	161717	139070	122035	148666	132644	118027	140425	170538	176695	184745	179024	C16527	HMDB0034295	5282938	-	-	-	-	ko01040,ko04216
LIPID-N-0102	FFA(22:5)	FA	FFA	329.248	330.256	[M-H]-	C22H34O2	57973.6	60266.9	278662	53541.3	65423.8	65389.7	45362.1	55787.7	42316	46279.7	47338.2	59978.9	65696.9	72007.3	72527.5	-	HMDB0004708	9858729	-	-	34506	-	-
LIPID-N-0079	FFA(24:0)	FA	FFA	367.358	368.365	[M-H]-	C24H48O2	59846.8	117736	143543	132656	62065.2	100124	70827.2	131963	99006.9	103468	115491	118566	106465	130937	107681	C08320	HMDB0002003	11197	-	-	28866	6427	ko01040
LIPID-N-0100	FFA(24:4)	FA	FFA	359.295	360.303	[M-H]-	C24H40O2	135068	171684	131813	148860	140867	141153	133547	100269	72019.2	127766	142774	134924	142608	126735	132376	-	-	6440264	-	-	-	-	-
LIPID-N-0700	FFA(28:0)	FA	FFA	423.42	424.428	[M-H]-	C28H56O2	212076	202525	194913	207103	262448	239239	188678	236547	192215	239507	227534	255166	205836	204109	208674	-	HMDB0002348	10470	-	-	31001	6638	-
LIPID-N-0701	FFA(29:0)	FA	FFA	437.436	438.444	[M-H]-	C29H58O2	145947	150055	136403	156068	190529	193893	143001	169453	129976	166686	153343	193052	153219	144715	148251	-	-	20245	-	-	-	-	-
LIPID-N-0702	FFA(30:0)	FA	FFA	451.452	452.459	[M-H]-	C30H60O2	182637	173756	164340	177133	202963	217201	173761	198611	150305	214145	186263	257328	193605	162092	176184	-	HMDB0030925	10471	-	-	31003	-	-
LIPID-N-0714	FFA(32:1)	FA	FFA	477.467	478.475	[M-H]-	C32H62O2	98032.8	120434	129319	127694	128677	130507	102546	111062	114487	139655	102770	122159	91408.9	95769.6	100510	-	-	5282778	-	-	-	-	-
LIPID-N-0708	FFA(36:0)	FA	FFA	535.545	536.553	[M-H]-	C36H72O2	311066	259723	376696	291267	481014	403337	335016	494652	353338	282679	389637	286676	413620	417002	382713	-	-	5282596	-	-	-	-	-
LIPID-N-0012	Glycochenodeoxycholic acid	ST	BA	448.5	449.314	[M-H]-	C26H43NO5	703.036	1749.94	2221.02	2652.32	2945.65	3049.43	9	9	9	9	9	9	2892.1	2593.04	2312.06	C05466	HMDB0000637	22833540	MWS4229	640-79-9	-	5610	ko00120,ko04976,ko04979
LIPID-N-0015	Glycocholic acid	ST	BA	464.4	465.309	[M-H]-	C26H43NO6	86756	65647.7	99235.4	106884	87320.7	74271.5	76706.2	112554	99544.1	88712.9	96347	96290.9	84142.9	76862.1	72285.8	C01921	HMDB0000138	23617285	MWS2741	475-31-0	17687	-	ko00120,ko01100,ko04976,ko04979
LIPID-P-0317	Hex2Cer(d18:1/16:0)	SP	Hex2Cer	844.614	861.618	[M-H2O+H]+	C46H87NO13	55873.5	117891	93354.7	77809.1	119966	94048.6	90992.8	82325.9	71050.5	93702.8	97623.2	140921	91256.9	100736	125498	C01290	HMDB0004868	53477895	-	-	84758	-	ko00600,ko01100
LIPID-P-0318	Hex2Cer(d18:1/18:0)	SP	Hex2Cer	872.646	889.649	[M-H2O+H]+	C48H91NO13	2.40412e+06	3.55141e+06	3.88212e+06	2.66783e+06	6.48005e+06	2.35401e+06	2.85402e+06	3.93841e+06	2.14561e+06	4.41795e+06	3.28145e+06	6.06526e+06	4.13539e+06	3.91366e+06	3.77786e+06	C01290	HMDB0004869	10260120	-	-	84759	-	ko00600,ko01100
LIPID-P-0319	Hex2Cer(d18:1/20:0)	SP	Hex2Cer	900.677	917.68	[M-H2O+H]+	C50H95NO13	42513.1	48718.3	280844	71457.2	85159.1	48163.2	39974.5	85233.5	59540.2	80896.9	67676.6	118258	80286.3	77371.7	87412	C01290	HMDB0004870	53481000	-	-	84761	-	ko00600,ko01100
LIPID-P-0321	Hex2Cer(d18:1/24:0)	SP	Hex2Cer	956.74	973.743	[M-H2O+H]+	C54H103NO13	77893.3	91104.4	158586	117940	90409.3	92289.9	67364.4	107035	79762.3	136691	100368	126993	128228	95407.2	121708	C01290	HMDB0004875	53481001	-	-	84764	-	ko00600,ko01100
LIPID-P-0325	Hex3Cer(d18:1/16:0)	SP	Hex3Cer	1006.67	1023.67	[M-H2O+H]+	C52H97NO18	16981.6	11858.4	28589.2	35542.2	30683.8	14593	16813.9	28040.1	19780.7	20111.4	21007.2	23919.4	16411.8	18685	17705.4	C04737	HMDB0004879	20057315	-	-	-	7136	ko05131
LIPID-P-0326	Hex3Cer(d18:1/18:0)	SP	Hex3Cer	1034.7	1051.7	[M-H2O+H]+	C54H101NO18	47614.3	38693.1	13544.7	16007.7	40801	46097	18798.4	33338.9	40559.1	24307.9	29734.8	18300	34756	36457.5	30303.8	C04737	HMDB0004880	14215292	-	-	-	7137	ko05131
LIPID-P-2217	HexCer(d17:1/26:1)	SP	HexCer-NS	644.635	823.69	[M-H2O+H]+	C49H93NO8	6050.09	8451.67	13508.8	21262.2	14071.5	10649	10621.5	10801	5762.02	19006.1	18422.5	17794.5	18757.1	13766.2	9249.05	-	-	-	-	-	-	-	-
LIPID-P-0292	HexCer(d18:1/16:0)	SP	HexCer-NS	520.509	699.565	[M-H2O+H]+	C40H77NO8	61587.1	64504.6	120539	71841.4	84946.6	55460.8	54827.9	80170.5	55770.1	48108.7	59781.9	75806.9	65720.2	71890	70542	C01190	HMDB0004971	14035030	-	-	84716	7224	ko00600,ko01100
LIPID-P-0294	HexCer(d18:1/18:0)	SP	HexCer-NS	548.541	727.596	[M-H2O+H]+	C42H81NO8	457773	254891	409954	435706	1.35588e+06	233437	350654	438253	301322	283898	405608	510105	443965	460326	463207	C01190	HMDB0004972	11958364	-	-	84719	7225	ko00600,ko01100
LIPID-P-0296	HexCer(d18:1/20:0)	SP	HexCer-NS	576.572	755.628	[M-H2O+H]+	C44H85NO8	34343.6	13077.4	56588.3	44453.6	106472	12544.9	18671.5	27424.6	30179.4	16248.1	29906.1	45717.3	40504	37821.8	31417.2	C01190	HMDB0004973	20057356	-	-	84721	7226	ko00600,ko01100
LIPID-P-0298	HexCer(d18:1/23:0)	SP	HexCer-NS	618.619	797.674	[M-H2O+H]+	C47H91NO8	44696	16298	37218.3	59383.6	224678	17396.9	7566.52	27096.3	36385.4	15844.1	64420.1	57095.1	58880.7	74719.7	73408.6	C01190	-	52931253	-	-	-	-	ko00600,ko01100
LIPID-P-0299	HexCer(d18:1/24:0)	SP	HexCer-NS	632.635	811.69	[M-H2O+H]+	C48H93NO8	136474	71155.1	128140	233433	4.02723e+06	91821.5	57422.2	129526	227393	82198	401126	244583	456733	517100	447331	C01190	HMDB0004978	6321361	-	-	-	7231	ko00600,ko01100
LIPID-P-0306	HexCer(d18:1/24:1)	SP	HexCer-NS	630.619	809.674	[M-H2O+H]+	C48H91NO8	222324	11713.8	49714.6	405119	5.11568e+06	48371.8	34730.8	29416.9	276123	27181	566127	332865	640326	737014	585276	C01190	HMDB0004975	20057357	-	-	76302	7228	ko00600,ko01100
LIPID-P-2124	HexCer(t14:0/24:2(2OH))	SP	HexCer-AP	606.546	785.602	[M-H2O+H]+	C44H83NO10	27122.5	27711	25550.6	28891.6	29795.6	29820.2	14730.7	20445.7	10747.2	24083.8	30376.6	19040.7	29889.6	28595.9	21396.8	-	-	-	-	-	-	-	-
LIPID-P-2128	HexCer(t14:1/24:0(2OH))	SP	HexCer-AP	608.561	787.617	[M-H2O+H]+	C44H85NO10	12106	20396.5	19900.7	9215.29	8029.43	8227.26	8223.08	12150.4	8091.78	19309.3	14601.9	15268.7	13249.1	9342.86	11476.1	-	-	-	-	-	-	-	-
LIPID-P-2129	HexCer(t14:1/24:1(2OH))	SP	HexCer-AP	606.546	785.602	[M-H2O+H]+	C44H83NO10	260147	223501	302732	273724	272691	318102	274319	257840	239136	314339	279500	200709	282887	244278	263284	-	-	-	-	-	-	-	-
LIPID-P-2149	HexCer(t17:2/34:2(2OH))	SP	HexCer-AP	784.718	963.774	[M-H2O+H]+	C57H105NO10	23740.3	19714.9	43003.4	24688.7	52283	26473.6	27533.1	118011	35293.2	8829.63	40348.5	14399.6	31936.4	32094.1	36531	-	-	-	-	-	-	-	-
LIPID-P-2150	HexCer(t17:2/40:1(2OH))	SP	HexCer-AP	870.827	1049.88	[M-H2O+H]+	C63H119NO10	51436.5	43149	59780.8	50958.3	140869	68313.3	51522.9	190489	57578.4	28128.4	83159	21902.9	71648.5	75851.9	70165	-	-	-	-	-	-	-	-
LIPID-P-2151	HexCer(t17:2/42:1(2OH))	SP	HexCer-AP	898.859	1077.91	[M-H2O+H]+	C65H123NO10	31652.6	21792	52443.3	41365.1	119790	55753.1	39365.7	263641	44338.4	23145.8	69687.3	19454	69358.7	65972.1	77958.9	-	-	-	-	-	-	-	-
LIPID-P-2156	HexCer(t18:0/20:1(2OH))	SP	HexCer-AP	608.561	787.617	[M-H2O+H]+	C44H85NO10	160106	139341	148945	139745	152597	153251	128910	159420	139044	151461	144738	138903	140408	186092	203118	-	-	-	-	-	-	-	-
LIPID-P-2157	HexCer(t18:0/20:2(2OH))	SP	HexCer-AP	606.546	785.602	[M-H2O+H]+	C44H83NO10	19954.3	15875.6	17710.7	10227.3	13284.4	12425.4	28147.2	10906	17048.2	15754.4	17456.6	7648.55	19268.5	16554.8	16470.8	-	-	-	-	-	-	-	-
LIPID-P-2159	HexCer(t18:1/20:0(2OH))	SP	HexCer-AP	608.561	787.617	[M-H2O+H]+	C44H85NO10	10574.1	4530.71	4170.64	7634.56	9513.78	15309.7	8271.23	9383.08	7439.31	7258.79	25929.1	8548.71	7913.42	9885.71	8875.79	-	-	-	-	-	-	-	-
LIPID-P-2160	HexCer(t18:1/20:1(2OH))	SP	HexCer-AP	606.546	785.602	[M-H2O+H]+	C44H83NO10	422015	410145	449575	431040	457700	490188	476029	396018	395128	505984	537558	354495	464845	454476	485163	-	-	-	-	-	-	-	-
LIPID-P-2161	HexCer(t18:2/20:0(2OH))	SP	HexCer-AP	606.546	785.602	[M-H2O+H]+	C44H83NO10	12845.9	8538.95	20838.5	4813.08	10152.9	13838	9604.45	3041.36	4439.09	11567.3	12027.5	11928.4	10470.9	13348	12014.1	-	-	-	-	-	-	-	-
LIPID-P-2162	HexCer(t19:1/26:1(2OH))	SP	HexCer-AP	704.655	883.711	[M-H2O+H]+	C51H97NO10	52194.1	34006	41635.6	32702.2	140145	37474.5	45620.6	71537.8	45643.1	36638.4	65909.4	39335.2	47739.8	68129.3	62473.4	-	-	-	-	-	-	-	-
LIPID-P-2166	HexCer(t20:2/18:0(2OH))	SP	HexCer-AP	606.546	785.602	[M-H2O+H]+	C44H83NO10	13343.7	32019.9	24646.8	15175.9	25930.2	24509.2	21422.2	27701.5	29510.3	14878.2	25764.6	13820.7	11216	16538.9	19615.3	-	-	-	-	-	-	-	-
LIPID-P-2167	HexCer(t20:2/38:2(2OH))	SP	HexCer-AP	882.827	1061.88	[M-H2O+H]+	C64H119NO10	137616	119987	193262	158927	207343	177422	123713	167720	150146	81326.3	134346	126659	170213	139135	185589	-	-	-	-	-	-	-	-
LIPID-P-2168	HexCer(t22:1/16:1(2OH))	SP	HexCer-AP	606.546	785.602	[M-H2O+H]+	C44H83NO10	25716.8	21292	13829.2	14471.9	17970.5	20702.4	7674.99	12085.8	16418.1	8111.89	22500.6	18684.3	15619.6	11138	21067.9	-	-	-	-	-	-	-	-
LIPID-N-0957	LNAPE(16:0/N-16:0)	GP	LNAPE	690.507	691.515	[M-H]-	C37H74NO8P	184599	134183	178330	160442	196516	98342.8	46864	199446	99794.3	102855	112519	135563	124857	140611	208586	-	-	-	-	-	-	-	-
LIPID-N-0959	LNAPE(16:0/N-18:1)	GP	LNAPE	716.523	717.531	[M-H]-	C39H76NO8P	683460	631411	828668	747127	585219	744148	465624	590691	739911	643949	649148	589271	629331	648697	600455	-	-	-	-	-	-	-	-
LIPID-N-0958	LNAPE(16:1/N-16:0)	GP	LNAPE	688.492	689.5	[M-H]-	C37H72NO8P	70081.9	46938.8	84782.3	126176	45224.2	199656	56425.1	72243.5	111153	78907.6	72607.1	51379.7	100832	102988	92370.3	-	-	-	-	-	-	-	-
LIPID-N-0960	LNAPE(18:1/N-17:0)	GP	LNAPE	730.539	731.547	[M-H]-	C40H78NO8P	3.73442e+06	3.12146e+06	3.189e+06	4.11536e+06	3.40685e+06	2.13426e+06	2.07186e+06	2.4352e+06	2.71423e+06	2.56076e+06	2.5617e+06	3.44079e+06	3.26669e+06	3.15507e+06	2.89677e+06	-	-	-	-	-	-	-	-
LIPID-N-0964	LNAPE(18:1/N-18:2)	GP	LNAPE	740.523	741.531	[M-H]-	C41H76NO8P	2.07283e+06	3.65341e+06	3.85371e+06	1.79676e+06	1.53533e+06	1.98265e+06	1.68049e+06	2.05348e+06	2.85119e+06	1.85759e+06	3.38845e+06	2.05704e+06	2.20633e+06	2.54335e+06	2.37627e+06	-	-	-	-	-	-	-	-
LIPID-N-0965	LNAPE(18:2/N-18:2)	GP	LNAPE	738.507	739.515	[M-H]-	C41H74NO8P	1.18793e+06	1.7014e+06	1.70533e+06	1.01278e+06	544387	1.0288e+06	864227	906267	1.21977e+06	696636	1.43492e+06	1.02196e+06	1.03179e+06	1.19294e+06	1.14894e+06	-	-	-	-	-	-	-	-
LIPID-N-0968	LNAPE(20:4/N-18:2)	GP	LNAPE	762.507	763.515	[M-H]-	C43H74NO8P	86657.6	101693	180068	89844.8	55265.4	89078.8	46456.1	82080.2	106259	42021.4	84928.3	66405.6	72208.7	78130.2	83549.8	-	-	-	-	-	-	-	-
LIPID-N-0976	LNAPE(20:4/N-22:4)	GP	LNAPE	814.539	815.547	[M-H]-	C47H78NO8P	767817	863812	1.59131e+06	1.25794e+06	611836	918061	763603	1.33703e+06	1.28056e+06	1.28209e+06	1.31265e+06	787928	1.21522e+06	1.035e+06	1.15161e+06	-	-	-	-	-	-	-	-
LIPID-N-0969	LNAPE(20:5/N-18:1)	GP	LNAPE	762.507	763.515	[M-H]-	C43H74NO8P	11983	15173.1	34117	7419.44	4949.96	15371.8	3833.7	7420.69	9693.17	4391.19	5379.29	3014.24	7563.3	7270.69	13461.4	-	-	-	-	-	-	-	-
LIPID-N-0970	LNAPE(22:4/N-18:2)	GP	LNAPE	790.539	791.547	[M-H]-	C45H78NO8P	51569.8	34254.6	62962.1	19738	8081.32	24514.1	11737.5	43210.5	29854.6	25111.5	42175.7	35517.4	40129.1	41635.5	46290.6	-	-	-	-	-	-	-	-
LIPID-N-0972	LNAPE(22:5/N-20:2)	GP	LNAPE	816.554	817.562	[M-H]-	C47H80NO8P	2.19877e+06	2.1358e+06	3.15341e+06	2.32911e+06	2.03576e+06	1.90594e+06	1.49374e+06	1.64238e+06	1.90451e+06	2.11926e+06	1.96551e+06	2.20113e+06	2.25371e+06	2.136e+06	2.22521e+06	-	-	-	-	-	-	-	-
LIPID-N-0973	LNAPE(22:6/N-20:1)	GP	LNAPE	816.554	817.562	[M-H]-	C47H80NO8P	38395.2	28285.7	71179	46259.3	50452.5	32612.4	54900.8	62450.2	64258	43705	33748.1	43854.2	57070.3	59998.1	52069.6	-	-	-	-	-	-	-	-
LIPID-P-0351	LPC(0:0/15:0)	GP	LPC	482.322	481.317	[M+H]+	C23H48NO7P	9303.73	23148.7	47204.3	12528.2	15399.7	15944.8	18155.4	7479.38	14342.8	18481.9	20004.3	26095.4	22336.9	16557.8	19099.7	C04230	-	-	-	-	-	-	ko00564,ko05231
LIPID-P-0353	LPC(0:0/16:0)	GP	LPC	496.34	495.332	[M+H]+	C24H50NO7P	15641.6	28762.6	52077.5	15010.6	11732.3	19712.5	18554.6	23749.9	18070.6	16098.5	26191.9	30984.6	23145.8	26377.2	27288.8	C04230	-	-	-	-	-	-	ko00564,ko05231
LIPID-P-0355	LPC(0:0/17:0)	GP	LPC	510.356	509.348	[M+H]+	C25H52NO7P	42248	78574.6	158297	63562.7	50314.2	41301.3	31696.1	49640.6	36788.9	46039.9	60190.8	84691	71290.4	64708.5	68101	C04230	-	-	-	-	-	-	ko00564,ko05231
LIPID-P-0370	LPC(0:0/18:1)	GP	LPC	522.356	521.348	[M+H]+	C26H52NO7P	25751.5	63515.7	137735	19089.6	28355.7	42894.6	21241.6	20617.2	16998.1	18890.5	24502.1	47343.1	52402.8	54459.4	59033.8	C04230	-	24779492	-	-	-	-	ko00564,ko05231
LIPID-P-0378	LPC(0:0/18:2)	GP	LPC	520.34	519.332	[M+H]+	C26H50NO7P	106710	281345	518050	79881.6	174683	208072	118502	164327	110976	133556	208664	329272	248399	249282	265638	C04230	-	-	-	-	-	-	ko00564,ko05231
LIPID-P-0373	LPC(0:0/20:1)	GP	LPC	550.387	549.379	[M+H]+	C28H56NO7P	13825	30236.3	161408	11752.4	20728.2	17966.2	14166	13075.2	14587.2	9563.73	14950.2	38758.9	31930.5	28746.9	31887.3	C04230	-	-	-	-	-	-	ko00564,ko05231
LIPID-P-0380	LPC(0:0/20:2)	GP	LPC	548.372	547.364	[M+H]+	C28H54NO7P	81609.7	165929	574400	59913.1	122344	96631.4	94948.3	110914	70292.7	80161.5	107912	201071	190638	191351	181426	C04230	-	-	-	-	-	-	ko00564,ko05231
LIPID-P-0387	LPC(0:0/22:4)	GP	LPC	572.372	571.364	[M+H]+	C30H54NO7P	48170	189846	269297	73983.8	131449	81332.5	65508.8	123660	39648.4	84099.4	69020.8	236645	167830	160733	159742	C04230	-	-	-	-	-	-	ko00564,ko05231
LIPID-P-0390	LPC(0:0/22:5)	GP	LPC	570.364	569.348	[M+H]+	C30H52NO7P	40659.9	40256.1	28578.2	38371.5	20571.1	41780.7	36964.4	23324.2	28588.7	19865.9	20501.6	31636.7	40066.6	39649.2	41489.2	C04230	-	-	-	-	-	-	ko00564,ko05231
LIPID-P-0352	LPC(15:0/0:0)	GP	LPC	482.322	481.317	[M+H]+	C23H48NO7P	9946.05	23554.1	50901.5	18562.6	15865.2	16808.6	8523.17	9224.24	13165.9	10502	14499.6	27489.1	19698.5	21935.1	23460.7	C04230	HMDB0010381	24779458	-	-	580912	-	ko00564,ko05231
LIPID-P-0354	LPC(16:0/0:0)	GP	LPC	496.34	495.332	[M+H]+	C24H50NO7P	16183.6	33524.2	43111.3	18653	20599.7	20192.5	22698.4	23308.5	17679.4	15013.7	24195.1	29385.9	30789.7	30235.7	30797.7	C04230	HMDB0010382	460602	mws0296	-	72998	-	ko00564,ko05231
LIPID-P-0368	LPC(16:1/0:0)	GP	LPC	494.325	493.317	[M+H]+	C24H48NO7P	112739	212016	241296	91595.5	130185	272605	29698.5	103865	30878.3	72614.3	48735.8	140490	159187	167429	169286	C04230	HMDB0010383	24779461	-	76790-27-7	73851	-	ko00564,ko05231
LIPID-P-0356	LPC(17:0/0:0)	GP	LPC	510.356	509.348	[M+H]+	C25H52NO7P	45076.9	87406.2	185185	79736.3	58363.7	49169.9	37692.6	51815.6	36261.9	51321.5	64592.4	100421	81829.5	80551.5	79385.8	C04230	HMDB0012108	24779463	-	50930-23-9	74340	-	ko00564,ko05231
LIPID-P-0358	LPC(18:0/0:0)	GP	LPC	524.372	523.364	[M+H]+	C26H54NO7P	5289.97	5015.99	20229.7	5312.16	8547.71	3348.4	5077.82	8949.85	6587.95	4877.05	4692.34	11532.6	5845.89	7261.33	6936.34	C04230	HMDB0010384	497299	-	-	73858	-	ko00564,ko05231
LIPID-P-0371	LPC(18:1/0:0)	GP	LPC	522.356	521.348	[M+H]+	C26H52NO7P	28385.6	55786.7	140554	16602.2	32788.1	38235.3	15372.7	19673.6	16754	19148.1	28201.9	51878.5	51029.1	54611.2	55235.5	C04230	HMDB0010385	53480465	-	-	86255	-	ko00564,ko05231
LIPID-P-0379	LPC(18:2/0:0)	GP	LPC	520.34	519.332	[M+H]+	C26H50NO7P	105422	243450	536235	73717.1	162629	200763	198539	157163	113232	133237	213095	363740	254755	255095	276547	C04230	HMDB0010386	11005824	-	22252-07-9	28733	-	ko00564,ko05231
LIPID-P-0383	LPC(18:3/0:0)	GP	LPC	518.325	517.317	[M+H]+	C26H48NO7P	241888	496652	914966	181598	268212	440313	142040	218849	152116	217038	266681	448696	385583	355891	364683	C04230	HMDB0010388	24779469	-	-	88697	-	ko00564,ko05231
LIPID-P-0374	LPC(20:1/0:0)	GP	LPC	550.387	549.379	[M+H]+	C28H56NO7P	17185.4	34665.2	162499	15172.3	20962.5	19121.1	14105.5	15300.8	15540.6	15095.6	16018.9	38721.9	32699.1	33156.3	30078.4	C04230	HMDB0010391	52924051	-	-	88685	-	ko00564,ko05231
LIPID-P-0381	LPC(20:2/0:0)	GP	LPC	548.372	547.364	[M+H]+	C28H54NO7P	92084.5	186658	570255	75145.4	122007	115025	95890.9	109550	67525.6	100415	94876.8	229111	202598	182832	191174	C04230	HMDB0010392	52924053	-	-	83055	-	ko00564,ko05231
LIPID-P-0384	LPC(20:3/0:0)	GP	LPC	546.356	545.348	[M+H]+	C28H52NO7P	132409	355797	495369	112193	224864	226822	139761	229870	116897	129067	136921	354545	353238	325019	318283	C04230	HMDB0010393	53480467	-	1199257-41-4	74343	-	ko00564,ko05231
LIPID-P-0386	LPC(20:4/0:0)	GP	LPC	544.34	543.332	[M+H]+	C28H50NO7P	5251.06	14669.6	20943.8	7103.21	14724.1	16412.7	7821.45	15121.6	5326.73	9270.83	9626.15	21857.3	15096.6	15157.3	14134.1	C04230	HMDB0010395	24779476	-	60701-99-7	74344	-	ko00564,ko05231
LIPID-P-0389	LPC(20:5/0:0)	GP	LPC	542.325	541.317	[M+H]+	C28H48NO7P	213662	198834	191780	227222	189731	194471	205675	214761	159122	167510	153813	205690	187256	233258	215276	C04230	HMDB0010397	11757087	-	-	-	-	ko00564,ko05231
LIPID-P-0388	LPC(22:4/0:0)	GP	LPC	572.372	571.364	[M+H]+	C30H54NO7P	51325.1	203416	268264	86929.1	136641	88565.3	59207.1	142774	41796	87582.6	68734.9	250584	174869	160341	175082	C04230	HMDB0010401	52924039	-	-	88953	-	ko00564,ko05231
LIPID-P-0391	LPC(22:5/0:0)	GP	LPC	570.364	569.348	[M+H]+	C30H52NO7P	19416.3	51647.5	92683.3	20093.6	54274.3	43008.7	21378	29495.4	8775.62	28743.2	28328.6	67530.2	45780.7	52194.6	53970.3	C04230	HMDB0010402	53480475	-	-	74348	-	ko00564,ko05231
LIPID-P-0392	LPC(22:6/0:0)	GP	LPC	568.34	567.332	[M+H]+	C30H50NO7P	14640.7	20113.8	32968.1	9870.16	26307.8	22467.3	8540.08	19229.3	17128.7	11422.8	11608.9	22298.5	23075.2	21980	19598.1	C04230	HMDB0010404	10415542	-	-	73873	-	ko00564,ko05231
LIPID-P-1933	LPC(24:6)	GP	LPC	596.372	595.364	[M+H]+	C32H54NO7P	11631.5	9582.55	12886.7	14013.2	8523.79	15608.2	22057.1	15904.7	13926.5	20947.5	16026.5	22442.5	30448.4	14506.6	17056.3	-	-	-	-	-	-	-	-
LIPID-P-0393	LPC(O-14:0)	GP	LPC-O	454.33	453.322	[M+H]+	C22H48NO6P	13555.9	8462	21021.5	18645.2	13093.8	26135.6	4559.43	20580.9	9522.71	6732.63	14080.3	13057.4	19921.4	15332.4	19410.2	C04230	-	15298292	-	-	-	-	ko00564,ko05231
LIPID-P-0394	LPC(O-16:0)	GP	LPC-O	482.361	481.353	[M+H]+	C24H52NO6P	3.35002e+06	2.53866e+06	5.57032e+06	3.782e+06	3.20462e+06	2.7404e+06	1.90576e+06	3.11947e+06	1.89968e+06	2.50056e+06	2.46079e+06	5.52407e+06	4.23992e+06	3.71363e+06	4.03927e+06	C04230	-	162126	-	-	-	-	ko00564,ko05231
LIPID-P-0399	LPC(O-16:1)	GP	LPC-O	480.345	479.338	[M+H]+	C24H50NO6P	472109	431864	1.33427e+06	535394	534575	542827	376064	464357	262383	437594	366056	698724	752368	694526	730825	C04230	-	24779503	-	-	-	-	ko00564,ko05231
LIPID-P-0395	LPC(O-18:0)	GP	LPC-O	510.392	509.385	[M+H]+	C26H56NO6P	202233	202322	325304	219886	212917	163371	140310	268687	151676	187500	189673	414129	249621	245247	252630	C04317	HMDB0011149	2733532	-	-	75216	-	ko00565,ko01100
LIPID-P-0400	LPC(O-18:1)	GP	LPC-O	508.377	507.369	[M+H]+	C26H54NO6P	832071	765270	1.70477e+06	1.25239e+06	865636	905739	519124	1.15328e+06	707083	788796	799395	1.32801e+06	1.19062e+06	1.09882e+06	1.14874e+06	C04230	-	21672239	-	-	-	-	ko00564,ko05231
LIPID-P-0403	LPC(O-18:2)	GP	LPC-O	506.361	505.353	[M+H]+	C26H52NO6P	38487.6	37942.7	95418.1	52435.3	39275.1	37130.2	39694	77556.1	40668.2	57846.1	51687.5	75070	96763.8	91630	91759.4	C04230	HMDB0010408	24779513	-	-	84753	-	ko00564,ko05231
LIPID-P-0407	LPE(0:0/16:0)	GP	LPE	454.293	453.286	[M+H]+	C21H44NO7P	47293.1	72833.5	166697	44044	58916.3	80303.4	54900.7	53243.1	40189.5	68822.5	66501	89764.4	78121.6	77225.7	77467.5	-	HMDB0011473	53480922	-	-	-	-	-
LIPID-P-0410	LPE(0:0/18:0)	GP	LPE	482.325	481.317	[M+H]+	C23H48NO7P	657681	1.1878e+06	4.41284e+06	670717	736472	880820	578832	817023	479828	498629	849397	1.5487e+06	1.183e+06	1.10802e+06	1.15771e+06	-	HMDB0011129	53480667	-	-	133144	-	-
LIPID-P-0417	LPE(0:0/18:1)	GP	LPE	480.309	479.301	[M+H]+	C23H46NO7P	68885.9	167164	148182	82737.9	206030	92116.3	96681.9	208979	63293.4	70324.2	140955	294438	155347	154498	146569	-	HMDB0011476	53480925	-	-	76088	-	-
LIPID-P-0423	LPE(0:0/18:2)	GP	LPE	478.293	477.286	[M+H]+	C23H44NO7P	365082	1.14906e+06	1.60852e+06	300101	693736	546955	589780	1.12135e+06	325088	488364	796453	1.86054e+06	991880	900412	908970	-	HMDB0011477	53480926	-	-	76090	-	-
LIPID-P-0419	LPE(0:0/20:1)	GP	LPE	508.34	507.332	[M+H]+	C25H50NO7P	1841.81	5738.37	6861.53	3569.99	9199.98	2235.1	2466.98	7929.65	2759.61	2720.67	5665.16	11184	6601.41	5726	4351.31	-	HMDB0011482	53480931	-	-	-	-	-
LIPID-P-0425	LPE(0:0/20:2)	GP	LPE	506.325	505.317	[M+H]+	C25H48NO7P	3677.45	8846.57	23041.3	3131.91	7393.35	7912.06	10599.1	19821.9	6234.54	5337.94	10338.7	25539.3	12667.5	11693.2	14442.8	-	HMDB0011483	53480932	-	-	-	-	-
LIPID-P-0429	LPE(0:0/20:3)	GP	LPE	504.309	503.301	[M+H]+	C25H46NO7P	22130.5	91939.1	54208.7	21656.9	45269	34218.9	44138.5	68489.9	28067	33654.9	40320.4	88027.2	60555.6	64923.6	56960.3	-	-	53480934	-	-	-	-	-
LIPID-P-0435	LPE(0:0/22:5)	GP	LPE	528.309	527.301	[M+H]+	C27H46NO7P	24846.3	90269.3	74012.8	30311.2	52670	38030.7	40392.9	62154.8	27531.5	37997	43532.3	115451	57945.8	60395.2	59610.7	-	HMDB0011494	53480943	-	-	-	-	-
LIPID-P-0408	LPE(16:0/0:0)	GP	LPE	454.293	453.286	[M+H]+	C21H44NO7P	44498.1	75675.7	134556	39201.9	62232.2	75975.7	55746.7	62296.9	48070.4	60375.6	66775.7	87058.7	75740.7	79910.9	86773.8	-	HMDB0011503	9547069	-	53862-35-4	73004	-	-
LIPID-P-0415	LPE(16:1/0:0)	GP	LPE	452.278	451.27	[M+H]+	C21H42NO7P	4205.87	10038.5	10165.8	5714.52	12823.3	8592.41	4578.15	14896	3754.81	5251.33	7925.02	11554.2	7726.45	6608.07	6760.12	-	HMDB0011474	53480923	-	-	-	-	-
LIPID-P-0409	LPE(17:0/0:0)	GP	LPE	468.305	467.301	[M+H]+	C22H46NO7P	10481.7	17920.7	34555.7	10510.4	10252.5	12872.4	6903.99	6956.62	5662.88	10287.4	12354.7	21798.1	15606.2	15211	14648.5	-	-	52925149	-	-	-	-	-
LIPID-P-0411	LPE(18:0/0:0)	GP	LPE	482.325	481.317	[M+H]+	C23H48NO7P	613991	1.09747e+06	4.35381e+06	555891	711242	822018	532533	716593	441671	477487	817842	1.48447e+06	1.06728e+06	1.06561e+06	1.03604e+06	-	HMDB0011130	9547068	-	69747-55-3	75036	-	-
LIPID-P-0418	LPE(18:1/0:0)	GP	LPE	480.309	479.301	[M+H]+	C23H46NO7P	52169	105884	240359	37916.1	90196.1	68489.3	50948.6	72840.2	28740.4	40278.8	79223.4	111055	89028.8	85362.2	91207.5	-	HMDB0011506	9547071	-	89576-29-4	74971	-	-
LIPID-P-0424	LPE(18:2/0:0)	GP	LPE	478.293	477.286	[M+H]+	C23H44NO7P	356174	1.19381e+06	1.59374e+06	303177	743035	553353	541335	1.19594e+06	343394	507816	787323	1.89606e+06	989582	939914	887955	-	HMDB0011507	52925130	-	85046-18-0	83058	-	-
LIPID-P-0428	LPE(18:3/0:0)	GP	LPE	476.278	475.27	[M+H]+	C23H42NO7P	9806.91	27340.7	18597.2	12371.8	13374.6	12551.5	10110.4	16013.9	6543.7	11300.2	18168.9	25457.7	15555.2	15105.4	17242	-	HMDB0011478	53480927	-	-	-	-	-
LIPID-P-0426	LPE(20:2/0:0)	GP	LPE	506.325	505.317	[M+H]+	C25H48NO7P	5881.83	11785.3	23447.4	4574.28	5885.46	6958.7	7721.72	22332.2	6489.75	7717.17	13134.8	21032.3	13202.4	13928.2	15111.6	-	HMDB0011513	52925140	-	-	-	-	-
LIPID-P-0430	LPE(20:3/0:0)	GP	LPE	504.309	531.332	[M+H]+	C27H50NO7P	29741.1	78957.2	80323	33943.3	58809.4	35736.3	38659.7	91397.1	20911.4	33340.5	45844.9	116028	64434.8	54681.3	60557.4	-	HMDB0011516	52925141	-	-	-	-	-
LIPID-P-0432	LPE(20:4/0:0)	GP	LPE	502.293	501.286	[M+H]+	C25H44NO7P	98214	297121	492325	108565	192918	169914	139161	255698	102575	134910	176586	425297	253225	253435	243928	-	HMDB0011487	53480936	-	-	72741	-	-
LIPID-P-0434	LPE(20:5/0:0)	GP	LPE	500.278	499.27	[M+H]+	C25H42NO7P	3384.58	11710.5	16977.2	4845.4	8499.04	5491.39	3467.92	8989.78	4121.47	4975.56	5639.5	9784.19	8153.14	8919.71	8158.07	-	-	53480938	-	-	-	-	-
LIPID-P-0431	LPE(22:3/0:0)	GP	LPE	532.34	531.332	[M+H]+	C27H50NO7P	62738.5	63403.3	65891.9	70438.8	38139.4	44419.6	64791.6	56480.5	68342.7	57974.7	57550.8	59492.6	70074.4	64102.7	73375.5	-	-	-	-	-	-	-	-
LIPID-P-0433	LPE(22:4/0:0)	GP	LPE	530.325	529.317	[M+H]+	C27H48NO7P	34453.5	147492	107832	55718.6	92912.4	50206	56264.2	133098	40268.8	61091.8	83511.5	217833	111821	90545.1	101299	-	HMDB0011493	53480942	-	-	-	-	-
LIPID-P-0436	LPE(22:5/0:0)	GP	LPE	528.309	527.301	[M+H]+	C27H46NO7P	25147.4	102150	78720.7	30961.5	59446.9	37093.6	36176.6	73220.9	23501.1	42316.5	46717.2	111771	54729.2	64981.3	63936.8	-	HMDB0011524	53480954	-	-	-	-	-
LIPID-P-0437	LPE(22:6/0:0)	GP	LPE	526.293	525.286	[M+H]+	C27H44NO7P	8539.68	22019.5	33384.8	5598.26	23743	17870	8656.3	19693.9	12887.2	6293.48	10952.7	23723.8	19277.8	18971.9	17206	-	HMDB0011496	53480945	-	-	72749	-	-
LIPID-P-0438	LPE(P-16:0)	GP	LPE-P	438.3	437.291	[M+H]+	C21H44NO6P	1.13297e+06	1.61589e+06	4.48768e+06	1.19697e+06	1.21439e+06	1.46501e+06	1.15027e+06	1.04908e+06	788417	969199	1.60155e+06	2.04758e+06	1.82417e+06	1.68274e+06	1.76555e+06	-	HMDB0011152	42607469	-	174062-72-7	-	-	-
LIPID-P-0439	LPE(P-17:0)	GP	LPE-P	452.31	451.306	[M+H]+	C22H46NO6P	91026.1	116352	328688	131613	98170.5	91445.8	80013.1	74440.3	74065.2	119976	130580	177803	139851	130772	136724	-	-	-	-	-	-	-	-
LIPID-P-0440	LPE(P-18:0)	GP	LPE-P	466.3	465.322	[M+H]+	C23H48NO6P	966653	1.25625e+06	3.21161e+06	1.02799e+06	979135	906810	930376	1.0846e+06	673304	845562	1.05123e+06	1.57321e+06	1.31571e+06	1.2626e+06	1.27843e+06	-	HMDB0240598	42607470	-	174062-73-8	-	-	-
LIPID-P-0445	LPE(P-18:1)	GP	LPE-P	464.3	463.306	[M+H]+	C23H46NO6P	372839	492032	1.16726e+06	448675	378105	563581	372343	436232	344964	321236	561749	522192	534131	525327	544103	-	-	-	-	-	-	-	-
LIPID-P-0441	LPE(P-20:0)	GP	LPE-P	494.3	493.353	[M+H]+	C25H52NO6P	4063.82	2922.05	5848.64	6296.5	5327.53	3670.24	1509.75	4750.4	4633.32	3932.81	2584.08	4037.38	6714.52	6474.92	5621.16	-	-	52925153	-	-	-	-	-
LIPID-N-0166	LPG(16:0/0:0)	GP	LPG	483.272	484.28	[M-H]-	C22H45O9P	17842.2	21441.4	88396.7	12863.9	16477.5	18105.7	15553.3	14819.7	10939.4	13656.6	17482.7	20135.5	22599.9	23076.7	25900.3	-	-	42607483	-	-	-	-	-
LIPID-N-0167	LPG(18:0/0:0)	GP	LPG	511.304	512.311	[M-H]-	C24H49O9P	24676.7	35666.5	164323	23611.4	27568.5	23267.4	20533.3	25039.7	13975.7	18049.5	18559.6	32727	36381.2	38412.3	35849	-	-	42607484	-	-	-	-	-
LIPID-N-0170	LPG(18:1/0:0)	GP	LPG	509.288	510.296	[M-H]-	C24H47O9P	98246	109024	233375	134913	99038.4	94684.1	117108	79449.2	112885	101251	90691.8	95675.9	122952	117581	123248	-	-	9547135	-	-	-	-	-
LIPID-N-0171	LPG(18:2/0:0)	GP	LPG	507.272	508.28	[M-H]-	C24H45O9P	32402.8	38941.6	71642.1	41583.3	30488.9	31313.9	47530.1	53390.5	59440.1	57726.7	59012.7	49374.1	52604.1	44141.6	46521	-	-	52927437	-	-	-	-	-
LIPID-N-0665	LPG(20:2)	GP	LPG	535.304	536.311	[M-H]-	C26H49O9P	2702.15	5406.11	14457.7	3817.14	4875.41	2946.89	3929.37	4931.06	4281.7	6420.51	5106.61	6308.7	4748.15	5548.31	5859.53	-	-	52927447	-	-	-	-	-
LIPID-N-0666	LPG(20:3)	GP	LPG	533.288	534.296	[M-H]-	C26H47O9P	2287.5	2441.79	7480	3691.56	2957.48	2547.43	923.811	4059.16	1523.7	3887.31	2820.91	2889.64	3384.36	3423.03	3432.09	-	-	52927448	-	-	-	-	-
LIPID-N-0172	LPG(20:4/0:0)	GP	LPG	531.27	532.28	[M-H]-	C26H45O9P	1726.23	2487.03	10032.9	2991.72	2563.49	2478.17	3276.14	4041.64	3829.46	2849.8	2690.27	2931.68	3808.61	2009.72	3904.92	-	-	42607485	-	-	-	-	-
LIPID-N-0668	LPG(22:4)	GP	LPG	559.304	560.311	[M-H]-	C28H49O9P	2973.87	3585.11	7923.43	6163.13	5061.23	3205.44	4146.09	3530.27	4337.55	3931.64	3022.61	3625.42	5190.05	5336.47	5235.76	-	-	52927440	-	-	-	-	-
LIPID-N-0175	LPI(16:0/0:0)	GP	LPI	571.288	572.296	[M-H]-	C25H49O12P	2502.59	3933.75	4827.47	3424.78	3761.88	1963	1802.3	3406.61	2124.61	2855.41	2127.12	6153.35	3123.67	3759.82	3698.21	-	-	42607493	-	-	-	-	-
LIPID-N-0176	LPI(18:0/0:0)	GP	LPI	599.32	600.327	[M-H]-	C27H53O12P	355698	419588	780370	373438	355261	316539	228853	377815	347412	210035	337191	700706	429783	441274	486219	-	HMDB0061696	71581135	-	327620-46-2	-	-	-
LIPID-N-0178	LPI(18:1/0:0)	GP	LPI	597.304	598.312	[M-H]-	C27H51O12P	6637.52	11071.5	12332.7	8771.64	6078.86	8136.04	6944.51	5537	9033.32	4153.19	10712.5	15380.1	9614.43	9236.93	8994.44	-	-	42607496	-	-	-	-	-
LIPID-N-0179	LPI(18:2/0:0)	GP	LPI	595.288	596.296	[M-H]-	C27H49O12P	16682.2	19771.4	48526	15063.5	6234.23	14701.4	9880.9	8288.48	18447.1	15666.2	22406.9	17705.8	19357.7	20494.1	21384.6	-	-	52928605	-	-	-	-	-
LIPID-N-0180	LPI(20:3/0:0)	GP	LPI	621.304	622.312	[M-H]-	C29H51O12P	4972.79	7220.7	23381.3	8488.22	4685.94	3914.41	3847.3	2985.59	8039.57	4963.98	6189.63	6782.86	7897.26	8239.91	7199.3	-	-	52928616	-	-	-	-	-
LIPID-N-0181	LPI(20:4/0:0)	GP	LPI	619.288	620.296	[M-H]-	C29H49O12P	22408.1	26929.8	65334.1	24916	17704.6	22322.4	20337.3	14344.6	34354.6	23997.7	23131.2	25609.6	29374.3	31012.4	31614.8	-	-	42607497	-	-	-	-	-
LIPID-N-0187	LPS(18:0/0:0)	GP	LPS	524.299	525.307	[M-H]-	C24H48NO9P	62933.2	54649	165922	80466.5	88113.8	53266	57599.9	99957.8	38574	58216.7	60862.9	100375	81087.7	75641.3	87000.5	-	HMDB0240606	42607474	mws2307	119786-67-3	-	-	-
LIPID-N-0192	LPS(18:1/0:0)	GP	LPS	522.283	523.291	[M-H]-	C24H46NO9P	14933.4	28885	13267.5	24835.7	28260.9	19855.6	19945	14560.4	22115.1	35553.7	22257.3	28399.6	25115.1	25236.7	25716.2	-	HMDB0240603	9547099	mws2308	89319-60-8	-	-	-
LIPID-N-0196	LPS(18:2/0:0)	GP	LPS	520.268	521.275	[M-H]-	C24H44NO9P	13981.8	22238.2	23084.4	9636.49	13613.3	10889.5	21153.8	8935.68	14594.8	19615.7	18234.9	24863	19539.7	19677.6	16575.6	-	-	52926279	-	-	-	-	-
LIPID-N-0197	LPS(20:3/0:0)	GP	LPS	546.283	547.291	[M-H]-	C26H46NO9P	1413.38	5200.69	2958.62	3186.26	2088.18	2663.44	3614.82	2638.66	3138.71	4651.77	3978.07	2526.27	2597.73	3749.4	2407.72	-	-	52926290	-	-	-	-	-
LIPID-N-0198	LPS(20:4/0:0)	GP	LPS	544.268	545.275	[M-H]-	C26H44NO9P	5048.27	12025.8	6684.79	7141.2	6999.06	4472.8	7347.3	5806.91	6032.25	8511.85	10073.8	10430.8	8151.98	8584.79	5884.45	-	-	42607475	-	-	-	-	-
LIPID-N-0200	LPS(22:5/0:0)	GP	LPS	570.283	571.291	[M-H]-	C28H46NO9P	2536.3	6442.42	4282.35	1781.66	3089.96	3275.54	2249.05	1719.76	2738.05	4697.07	3020.91	3280.52	2921.61	3200.58	3675.24	-	-	-	-	-	-	-	-
LIPID-P-0274	MG(16:0)	GL	MG	348.321	330.277	[M+NH4]+	C19H38O4	724152	681249	790957	756946	814144	723505	763968	712994	697563	634050	677464	765761	844475	781369	765215	C01885	HMDB0011564	3084463	-	32899-41-5	75542	-	ko00561,ko01100,ko04714,ko04923,ko04975,ko04977
LIPID-P-0276	MG(18:0)	GL	MG	376.352	358.308	[M+NH4]+	C21H42O4	1.10734e+06	1.04196e+06	1.19149e+06	1.11408e+06	1.18499e+06	1.16836e+06	1.08232e+06	1.06244e+06	1.03429e+06	943410	1.05011e+06	1.15889e+06	1.14072e+06	1.10943e+06	1.24852e+06	C01885	HMDB0011131	15560610	-	22610-61-3	75550	-	ko00561,ko01100,ko04714,ko04923,ko04975,ko04977
LIPID-P-1724	MGDG(14:0_18:2)	GL	MGDG	744.563	726.528	[M+NH4]+	C41H74O10	313913	276105	141990	346723	271548	219947	409219	223690	279451	434871	346893	317069	346059	374258	352309	-	-	-	-	-	-	-	-
LIPID-P-1708	MGDG(16:0_16:0)	GL	MGDG	748.594	730.559	[M+NH4]+	C41H78O10	4473.44	1366.6	3372.79	16608.7	58855.3	4561.44	513.005	5196.78	7110.87	1327.18	11995.1	13962.4	13278.5	14563.3	7517.46	-	-	-	-	-	-	-	-
LIPID-P-1717	MGDG(16:0_18:1)	GL	MGDG	774.61	756.575	[M+NH4]+	C43H80O10	996982	1.22721e+06	693492	2.17268e+06	1.47456e+06	1.49506e+06	854578	573218	1.71644e+06	2.44631e+06	1.10013e+06	1.14002e+06	1.61233e+06	1.39207e+06	1.43958e+06	-	-	52922103	-	-	-	-	-
LIPID-P-1728	MGDG(16:0_18:2)	GL	MGDG	772.594	754.559	[M+NH4]+	C43H78O10	856654	722450	258060	821427	826275	572668	1.17866e+06	626039	751824	1.58583e+06	1.01492e+06	1.04846e+06	859805	887884	861145	-	-	52922104	-	-	-	-	-
LIPID-P-1750	MGDG(16:0_20:4)	GL	MGDG	796.594	778.559	[M+NH4]+	C45H78O10	1.44596e+06	1.31526e+06	692665	1.42027e+06	1.17256e+06	1.27402e+06	1.19649e+06	910393	1.13959e+06	1.77157e+06	1.09983e+06	1.14851e+06	1.3181e+06	1.29317e+06	1.22434e+06	-	-	-	-	-	-	-	-
LIPID-P-1729	MGDG(16:1_18:1)	GL	MGDG	772.594	754.559	[M+NH4]+	C43H78O10	194290	170546	91070.9	368988	278414	319763	126680	132427	328323	338591	138497	118644	245806	229028	250139	-	-	-	-	-	-	-	-
LIPID-P-1738	MGDG(16:1_18:2)	GL	MGDG	770.578	752.544	[M+NH4]+	C43H76O10	109709	101974	60333.1	110393	72734.2	96767.9	136165	116686	157031	180117	116966	112932	129795	106009	104220	-	-	-	-	-	-	-	-
LIPID-N-1477	PA(10:0_20:4)	GP	PA	611.371	612.379	[M-H]-	C33H57O8P	6028.56	5737.19	8845.77	7088.59	8431.29	5632.95	6893.4	7402.92	7176	7270.61	5247.52	6752.62	7436.11	6411.45	5691.73	C00416	-	-	-	-	-	-	ko00561,ko00564,ko01100,ko04024,ko04070,ko04072,ko04666,ko04912,ko04975,ko05200,ko05212,ko05231
LIPID-N-1444	PA(12:0_12:0)	GP	PA	535.34	536.348	[M-H]-	C27H53O8P	8609.8	9013.63	9451.99	9569.42	9887.26	9903.39	10218.7	6792.23	10092.1	7987.56	9322.55	8795.69	9062.19	10146.6	8418.82	C00416	-	9547171	-	-	-	-	ko00561,ko00564,ko01100,ko04024,ko04070,ko04072,ko04666,ko04912,ko04975,ko05200,ko05212,ko05231
LIPID-N-1478	PA(12:0_18:4)	GP	PA	611.371	612.379	[M-H]-	C33H57O8P	224488	215436	279965	241958	243103	213076	213751	229167	236929	233439	224095	224983	210753	229588	230247	C00416	-	52928647	-	-	-	-	ko00561,ko00564,ko01100,ko04024,ko04070,ko04072,ko04666,ko04912,ko04975,ko05200,ko05212,ko05231
LIPID-N-1490	PA(12:0_20:5)	GP	PA	637.387	638.395	[M-H]-	C35H59O8P	10173.8	9511.66	9164.46	8392.91	10060.3	9507.89	9406.55	9049.24	9191.72	8225.56	7830.82	9434.09	10237.6	9747.65	9616.16	C00416	-	52928654	-	-	-	-	ko00561,ko00564,ko01100,ko04024,ko04070,ko04072,ko04666,ko04912,ko04975,ko05200,ko05212,ko05231
LIPID-N-1479	PA(12:0_22:4)	GP	PA	667.434	668.442	[M-H]-	C37H65O8P	34877.5	40108.9	35871.7	46318.1	42367.6	47122.5	44288.3	44421.3	52027.3	41248.6	48549.5	35486.9	36091.3	38135.3	42150.5	C00416	-	52928658	-	-	-	-	ko00561,ko00564,ko01100,ko04024,ko04070,ko04072,ko04666,ko04912,ko04975,ko05200,ko05212,ko05231
LIPID-N-1499	PA(12:0_22:6)	GP	PA	663.403	664.41	[M-H]-	C37H61O8P	86263.5	73339.5	73231.1	80678.7	71446.6	66262	80745	68004.7	70952.5	83739.7	57144.6	49789.6	87457.8	79719.2	64619.4	C00416	-	52929409	-	-	-	-	ko00561,ko00564,ko01100,ko04024,ko04070,ko04072,ko04666,ko04912,ko04975,ko05200,ko05212,ko05231
LIPID-N-0624	PA(16:0_18:0)	GP	PA	675.496	676.504	[M-H]-	C37H73O8P	68130.1	35450.6	44741.7	57474.2	67060.8	57856.8	47573.5	77994.7	63800.5	49669.9	73620.6	62198.1	59796.3	61389.6	55595.1	C00416	-	-	-	-	-	-	ko00561,ko00564,ko01100,ko04024,ko04070,ko04072,ko04666,ko04912,ko04975,ko05200,ko05212,ko05231
LIPID-N-0630	PA(16:0_18:1)	GP	PA	673.481	674.489	[M-H]-	C37H71O8P	27517.4	31023.7	35352.5	25338.2	31914.1	33301.8	29272.6	30730.7	24550.6	18366.9	44207.8	22876.7	27125.9	30677.3	25352.9	C00416	HMDB0007858	9547158	-	-	89530	-	ko00561,ko00564,ko01100,ko04024,ko04070,ko04072,ko04666,ko04912,ko04975,ko05200,ko05212,ko05231
LIPID-N-0633	PA(16:0_18:2)	GP	PA	671.465	672.473	[M-H]-	C37H69O8P	82124.7	67763.9	100660	30817.8	29320.2	59900.5	57742.3	99046.9	75710.2	70569.8	81823.8	61637.6	67203.7	66032.7	93721.4	C00416	HMDB0007860	9547167	-	-	73259	-	ko00561,ko00564,ko01100,ko04024,ko04070,ko04072,ko04666,ko04912,ko04975,ko05200,ko05212,ko05231
LIPID-N-1446	PA(16:0_20:0)	GP	PA	703.528	704.536	[M-H]-	C39H77O8P	233385	182937	203533	322516	166383	225120	240306	300294	330689	213556	304767	189395	262858	254199	241183	C00416	HMDB0115064	52929455	-	-	-	-	ko00561,ko00564,ko01100,ko04024,ko04070,ko04072,ko04666,ko04912,ko04975,ko05200,ko05212,ko05231
LIPID-N-1455	PA(16:0_20:1)	GP	PA	701.512	702.52	[M-H]-	C39H75O8P	319061	167885	336786	224137	1.18346e+06	326139	237663	355687	481934	144926	449809	273550	386432	376703	369966	C00416	HMDB0115094	52929125	-	-	-	-	ko00561,ko00564,ko01100,ko04024,ko04070,ko04072,ko04666,ko04912,ko04975,ko05200,ko05212,ko05231
LIPID-N-1462	PA(16:0_20:2)	GP	PA	699.496	700.504	[M-H]-	C39H73O8P	97472.6	75543.4	187087	97795.6	127841	108238	77479.7	136034	124100	105725	128812	117441	128406	145092	129738	C00416	HMDB0115535	52929155	-	-	-	-	ko00561,ko00564,ko01100,ko04024,ko04070,ko04072,ko04666,ko04912,ko04975,ko05200,ko05212,ko05231
LIPID-N-0636	PA(16:0_22:2)	GP	PA	727.528	728.536	[M-H]-	C41H77O8P	11540.2	2684	3161.4	7900.93	6971.41	6076.95	10267.6	9912.28	5503.16	5722.97	7070.25	5102.91	6662.97	8462.13	6080.93	C00416	-	-	-	-	-	-	ko00561,ko00564,ko01100,ko04024,ko04070,ko04072,ko04666,ko04912,ko04975,ko05200,ko05212,ko05231
LIPID-N-1492	PA(16:0_22:5)	GP	PA	721.481	722.489	[M-H]-	C41H71O8P	151649	130362	207935	93328.3	92814.3	138689	112978	141163	155167	126610	143751	224057	125476	137060	110667	C00416	-	-	-	-	-	-	ko00561,ko00564,ko01100,ko04024,ko04070,ko04072,ko04666,ko04912,ko04975,ko05200,ko05212,ko05231
LIPID-N-1500	PA(16:1_22:5)	GP	PA	719.465	720.473	[M-H]-	C41H69O8P	19526.5	21269.8	20089.7	15645.1	23706.8	23976.1	5323.74	14869.2	26148.2	22681.4	4491.6	17301.8	19870.3	14654.9	11842	C00416	-	-	-	-	-	-	ko00561,ko00564,ko01100,ko04024,ko04070,ko04072,ko04666,ko04912,ko04975,ko05200,ko05212,ko05231
LIPID-N-1463	PA(17:1_21:1)	GP	PA	727.528	728.536	[M-H]-	C41H77O8P	116964	101382	130549	101600	96563.1	62943	104318	124417	99541.2	129433	108041	158729	113059	128825	127775	C00416	-	-	-	-	-	-	ko00561,ko00564,ko01100,ko04024,ko04070,ko04072,ko04666,ko04912,ko04975,ko05200,ko05212,ko05231
LIPID-N-1470	PA(18:0_20:3)	GP	PA	725.512	726.52	[M-H]-	C41H75O8P	1.02075e+06	937921	1.46378e+06	1.53838e+06	975874	893306	712211	836812	1.00391e+06	832924	1.01029e+06	910527	989849	1.02327e+06	1.00435e+06	C00416	HMDB0115566	52929191	-	-	-	-	ko00561,ko00564,ko01100,ko04024,ko04070,ko04072,ko04666,ko04912,ko04975,ko05200,ko05212,ko05231
LIPID-N-0640	PA(18:0_20:4)	GP	PA	723.496	724.504	[M-H]-	C41H73O8P	16492.7	14979.7	31621.4	23658.7	19598.5	26167	29029.7	15335	22177.7	8087.46	28541.8	19592.6	20709.5	18396.4	22629.5	C00416	-	-	-	-	-	-	ko00561,ko00564,ko01100,ko04024,ko04070,ko04072,ko04666,ko04912,ko04975,ko05200,ko05212,ko05231
LIPID-N-1449	PA(18:0_21:0)	GP	PA	745.575	746.583	[M-H]-	C42H83O8P	408652	342063	433326	452442	387397	382647	248117	291297	400952	308296	378697	377644	383345	385041	381569	C00416	-	52928910	-	-	-	-	ko00561,ko00564,ko01100,ko04024,ko04070,ko04072,ko04666,ko04912,ko04975,ko05200,ko05212,ko05231
LIPID-N-1484	PA(18:0_22:4)	GP	PA	751.528	752.536	[M-H]-	C43H77O8P	1.4728e+06	1.7246e+06	2.29957e+06	2.63908e+06	1.6549e+06	1.2907e+06	1.1367e+06	1.58642e+06	1.71307e+06	1.58003e+06	1.88209e+06	1.63379e+06	1.74741e+06	1.72993e+06	1.73057e+06	C00416	HMDB0115328	52929390	-	-	-	-	ko00561,ko00564,ko01100,ko04024,ko04070,ko04072,ko04666,ko04912,ko04975,ko05200,ko05212,ko05231
LIPID-N-0647	PA(18:0_22:6)	GP	PA	747.496	748.504	[M-H]-	C43H73O8P	69052.9	32156.6	70043.6	63344.8	68527	102209	57088.6	48768	53533.5	40099.9	25012	40715.5	59056.6	60498.3	57731.7	C00416	-	-	-	-	-	-	ko00561,ko00564,ko01100,ko04024,ko04070,ko04072,ko04666,ko04912,ko04975,ko05200,ko05212,ko05231
LIPID-N-1450	PA(18:0_23:0)	GP	PA	773.606	774.614	[M-H]-	C44H87O8P	5154.36	5291.42	15339.7	8137.75	12911.2	5103.22	5276	5661.32	9023.11	5155.42	7209.43	6975.49	7970.38	8007.42	7856.77	C00416	-	-	-	-	-	-	ko00561,ko00564,ko01100,ko04024,ko04070,ko04072,ko04666,ko04912,ko04975,ko05200,ko05212,ko05231
LIPID-N-1480	PA(18:1_16:3)	GP	PA	667.434	668.442	[M-H]-	C37H65O8P	18881.4	10746.7	140098	33337.3	46137.9	48049.1	12968.9	74590.1	19894.5	22707.5	14926.2	31987.4	40181.1	39448	21829.8	C00416	-	-	-	-	-	-	ko00561,ko00564,ko01100,ko04024,ko04070,ko04072,ko04666,ko04912,ko04975,ko05200,ko05212,ko05231
LIPID-N-0635	PA(18:1_18:1)	GP	PA	699.496	700.504	[M-H]-	C39H73O8P	195144	265368	269813	218174	223539	196087	130179	174338	193143	108410	220405	163017	199332	189549	153965	C00416	HMDB0007865	14057128	-	14268-17-8	83775	-	ko00561,ko00564,ko01100,ko04024,ko04070,ko04072,ko04666,ko04912,ko04975,ko05200,ko05212,ko05231
LIPID-N-0692	PA(18:1_18:2)	GP	PA	697.481	698.489	[M-H]-	C39H71O8P	1.03417e+06	1.1535e+06	1.18762e+06	1.59014e+06	453666	1.17712e+06	1.2011e+06	987353	1.26662e+06	602156	1.05499e+06	820889	961258	1.38261e+06	1.68532e+06	C00416	-	52929548	-	-	-	-	ko00561,ko00564,ko01100,ko04024,ko04070,ko04072,ko04666,ko04912,ko04975,ko05200,ko05212,ko05231
LIPID-N-1464	PA(18:1_20:1)	GP	PA	727.528	728.536	[M-H]-	C41H77O8P	1.15728e+06	902974	922694	1.28952e+06	2.31773e+06	963675	785457	887754	1.44826e+06	793689	1.10222e+06	851774	1.01936e+06	1.14e+06	1.17132e+06	C00416	HMDB0115098	52929131	-	-	-	-	ko00561,ko00564,ko01100,ko04024,ko04070,ko04072,ko04666,ko04912,ko04975,ko05200,ko05212,ko05231
LIPID-N-1471	PA(18:1_20:2)	GP	PA	725.512	726.52	[M-H]-	C41H75O8P	134054	140002	180091	138181	203731	133703	132508	157856	197535	129718	187053	144568	161514	171561	145367	C00416	HMDB0115518	52928925	-	-	-	-	ko00561,ko00564,ko01100,ko04024,ko04070,ko04072,ko04666,ko04912,ko04975,ko05200,ko05212,ko05231
LIPID-N-0650	PA(18:1_22:6)	GP	PA	745.481	746.489	[M-H]-	C43H71O8P	35293	48595.8	33506.2	24702.8	18942	39682.1	14384.9	30739.8	26198	17962.1	19009	24452.5	31429.8	29018.9	19283.4	C00416	-	-	-	-	-	-	ko00561,ko00564,ko01100,ko04024,ko04070,ko04072,ko04666,ko04912,ko04975,ko05200,ko05212,ko05231
LIPID-N-1467	PA(18:1_26:1)	GP	PA	811.622	812.63	[M-H]-	C47H89O8P	2867.4	2283.98	1100.2	2984.09	24473.1	2101.34	1260.86	2701.79	1862.88	2466.64	3445.15	3669.52	3603.13	3800.35	4194.23	C00416	-	-	-	-	-	-	ko00561,ko00564,ko01100,ko04024,ko04070,ko04072,ko04666,ko04912,ko04975,ko05200,ko05212,ko05231
LIPID-N-0639	PA(18:2_18:2)	GP	PA	695.465	696.473	[M-H]-	C39H69O8P	24883.5	25764.3	18290.9	21116.2	14385.1	24489.2	33552.4	28421.3	24991.6	30579.3	39604.3	28084.2	37727.4	37567.1	22200	C00416	-	-	-	-	-	-	ko00561,ko00564,ko01100,ko04024,ko04070,ko04072,ko04666,ko04912,ko04975,ko05200,ko05212,ko05231
LIPID-N-1482	PA(18:2_20:2)	GP	PA	723.496	724.504	[M-H]-	C41H73O8P	1.23563e+06	1.36614e+06	2.27126e+06	1.43048e+06	965937	1.01514e+06	1.31866e+06	2.05681e+06	1.59066e+06	1.8275e+06	2.49097e+06	1.7382e+06	1.66564e+06	1.40608e+06	1.37712e+06	C00416	HMDB0115520	52928949	-	-	-	-	ko00561,ko00564,ko01100,ko04024,ko04070,ko04072,ko04666,ko04912,ko04975,ko05200,ko05212,ko05231
LIPID-N-1485	PA(18:2_22:2)	GP	PA	751.528	752.536	[M-H]-	C43H77O8P	29077.5	23504.9	51689	46151.5	36564.5	28099.2	19546.6	58322.3	41140.1	45430.3	66112.2	55300.4	37369.8	42373.9	56180.5	C00416	HMDB0114966	52928955	-	-	-	-	ko00561,ko00564,ko01100,ko04024,ko04070,ko04072,ko04666,ko04912,ko04975,ko05200,ko05212,ko05231
LIPID-N-1483	PA(19:0_20:4)	GP	PA	737.512	738.52	[M-H]-	C42H75O8P	356439	389545	460693	752177	366235	318337	234313	286880	446469	604742	400586	414187	374568	460346	423659	C00416	-	52929063	-	-	-	-	ko00561,ko00564,ko01100,ko04024,ko04070,ko04072,ko04666,ko04912,ko04975,ko05200,ko05212,ko05231
LIPID-N-1456	PA(20:0_16:1)	GP	PA	701.512	702.52	[M-H]-	C39H75O8P	102702	98195.8	53578.8	110781	143183	144737	49614.9	75119.5	84361.2	44434.9	59160.4	49249.8	89182.5	77339.7	82647.3	C00416	HMDB0115065	52929105	-	-	-	-	ko00561,ko00564,ko01100,ko04024,ko04070,ko04072,ko04666,ko04912,ko04975,ko05200,ko05212,ko05231
LIPID-N-1457	PA(20:0_18:1)	GP	PA	729.543	730.551	[M-H]-	C41H79O8P	1.29886e+06	1.08477e+06	991915	1.16438e+06	1.97879e+06	855797	979759	945518	1.23746e+06	998629	1.15872e+06	1.19597e+06	1.21227e+06	1.22699e+06	1.12942e+06	C00416	HMDB0115069	52929541	-	-	74942	-	ko00561,ko00564,ko01100,ko04024,ko04070,ko04072,ko04666,ko04912,ko04975,ko05200,ko05212,ko05231
LIPID-N-1465	PA(20:0_18:2)	GP	PA	727.528	728.536	[M-H]-	C41H77O8P	1.09108e+07	9.23195e+06	1.29119e+07	1.01972e+07	9.38109e+06	5.69113e+06	9.83759e+06	1.18874e+07	9.54707e+06	1.19715e+07	1.13732e+07	1.41011e+07	1.03392e+07	1.07131e+07	1.0886e+07	C00416	HMDB0114958	52928947	-	-	-	-	ko00561,ko00564,ko01100,ko04024,ko04070,ko04072,ko04666,ko04912,ko04975,ko05200,ko05212,ko05231
LIPID-N-1473	PA(20:0_18:3)	GP	PA	725.512	726.52	[M-H]-	C41H75O8P	320352	229334	215890	261273	169934	193175	165755	191341	203431	204931	232789	217326	206103	218636	211912	C00416	HMDB0114985	52928976	-	-	-	-	ko00561,ko00564,ko01100,ko04024,ko04070,ko04072,ko04666,ko04912,ko04975,ko05200,ko05212,ko05231
LIPID-N-1475	PA(20:0_20:3)	GP	PA	753.543	754.551	[M-H]-	C43H79O8P	130815	144663	159827	162435	140866	122555	110555	157672	137721	149179	128980	158077	146125	150246	148828	C00416	HMDB0115529	52929113	-	-	-	-	ko00561,ko00564,ko01100,ko04024,ko04070,ko04072,ko04666,ko04912,ko04975,ko05200,ko05212,ko05231
LIPID-N-1486	PA(20:0_20:4)	GP	PA	751.528	752.536	[M-H]-	C43H77O8P	4.79153e+06	5.79376e+06	6.20956e+06	6.06544e+06	4.63719e+06	4.73195e+06	3.97903e+06	5.29708e+06	5.01692e+06	5.28435e+06	4.71236e+06	6.00763e+06	5.28461e+06	5.15795e+06	5.28972e+06	C00416	HMDB0115156	52929229	-	-	-	-	ko00561,ko00564,ko01100,ko04024,ko04070,ko04072,ko04666,ko04912,ko04975,ko05200,ko05212,ko05231
LIPID-N-1451	PA(20:0_21:0)	GP	PA	773.606	774.614	[M-H]-	C44H87O8P	9	9	9	9	9	9	2101.58	1595.71	2450.34	2271.87	3176.45	3047.33	2736.24	4009.49	3406.39	C00416	HMDB0115081	52929115	-	-	-	-	ko00561,ko00564,ko01100,ko04024,ko04070,ko04072,ko04666,ko04912,ko04975,ko05200,ko05212,ko05231
LIPID-N-1489	PA(20:0_22:4)	GP	PA	779.559	780.567	[M-H]-	C45H81O8P	793901	1.05106e+06	1.25331e+06	1.09526e+06	889218	558269	671305	833094	850597	856180	879354	986730	938562	934145	917768	C00416	HMDB0115085	52929118	-	-	-	-	ko00561,ko00564,ko01100,ko04024,ko04070,ko04072,ko04666,ko04912,ko04975,ko05200,ko05212,ko05231
LIPID-N-1506	PA(20:0_22:6)	GP	PA	775.528	776.536	[M-H]-	C45H77O8P	87977.6	52504.5	83924.6	49765.6	83909.8	79089	59220.1	56366.2	57663.1	58195.2	33321.5	29505.1	65805.1	56398.8	61974.3	C00416	HMDB0115413	52929427	-	-	-	-	ko00561,ko00564,ko01100,ko04024,ko04070,ko04072,ko04666,ko04912,ko04975,ko05200,ko05212,ko05231
LIPID-N-1472	PA(20:1_18:2)	GP	PA	725.512	726.52	[M-H]-	C41H75O8P	6.50986e+06	5.13087e+06	6.60233e+06	6.58776e+06	4.41417e+06	5.6605e+06	6.34091e+06	7.48082e+06	8.45112e+06	6.15144e+06	7.37604e+06	6.36068e+06	6.30654e+06	7.19057e+06	6.53174e+06	C00416	HMDB0114959	52928948	-	-	-	-	ko00561,ko00564,ko01100,ko04024,ko04070,ko04072,ko04666,ko04912,ko04975,ko05200,ko05212,ko05231
LIPID-N-1487	PA(20:1_20:3)	GP	PA	751.528	752.536	[M-H]-	C43H77O8P	681822	759584	931290	820324	514174	691752	498229	781635	904722	621435	788922	537674	718150	752166	678503	C00416	HMDB0115573	52929200	-	-	-	-	ko00561,ko00564,ko01100,ko04024,ko04070,ko04072,ko04666,ko04912,ko04975,ko05200,ko05212,ko05231
LIPID-N-1494	PA(20:1_20:4)	GP	PA	749.512	750.52	[M-H]-	C43H75O8P	3.69258e+06	3.6707e+06	5.32922e+06	4.7663e+06	2.77431e+06	4.86685e+06	2.59454e+06	4.60929e+06	4.53662e+06	4.47752e+06	3.9557e+06	3.35982e+06	4.29092e+06	4.57877e+06	4.6782e+06	C00416	HMDB0115106	52929141	-	-	-	-	ko00561,ko00564,ko01100,ko04024,ko04070,ko04072,ko04666,ko04912,ko04975,ko05200,ko05212,ko05231
LIPID-N-1496	PA(20:1_22:4)	GP	PA	777.543	778.551	[M-H]-	C45H79O8P	511726	528627	831939	739207	458133	453354	322317	482315	624557	433891	479374	399320	527044	477053	513051	C00416	HMDB0115112	52929147	-	-	-	-	ko00561,ko00564,ko01100,ko04024,ko04070,ko04072,ko04666,ko04912,ko04975,ko05200,ko05212,ko05231
LIPID-N-1507	PA(20:1_22:5)	GP	PA	775.528	776.536	[M-H]-	C45H77O8P	40017	47132.7	156833	56091.6	18202.9	19203.2	19424.7	39671.7	37828	22510.4	39312.7	25682.1	41696.6	34968.8	44187.6	C00416	-	-	-	-	-	-	ko00561,ko00564,ko01100,ko04024,ko04070,ko04072,ko04666,ko04912,ko04975,ko05200,ko05212,ko05231
LIPID-N-1495	PA(20:2_20:3)	GP	PA	749.512	750.52	[M-H]-	C43H75O8P	55777	49496.9	124503	88219.3	52253.7	55832.8	44947.5	97312.2	83231.8	94808.7	90099.2	57285.6	57165.3	62506.9	65354.8	C00416	HMDB0115547	52929171	-	-	-	-	ko00561,ko00564,ko01100,ko04024,ko04070,ko04072,ko04666,ko04912,ko04975,ko05200,ko05212,ko05231
LIPID-N-1504	PA(20:2_20:4)	GP	PA	747.496	748.504	[M-H]-	C43H73O8P	262983	335509	661387	460919	264065	322631	287499	518164	466827	475603	492903	328243	461361	372944	360033	C00416	HMDB0115548	52929172	-	-	-	-	ko00561,ko00564,ko01100,ko04024,ko04070,ko04072,ko04666,ko04912,ko04975,ko05200,ko05212,ko05231
LIPID-N-1511	PA(20:2_22:5)	GP	PA	773.512	774.52	[M-H]-	C45H75O8P	369125	391542	915388	447790	263225	248066	289250	624861	511155	562436	483043	492770	466074	559578	433562	C00416	-	-	-	-	-	-	ko00561,ko00564,ko01100,ko04024,ko04070,ko04072,ko04666,ko04912,ko04975,ko05200,ko05212,ko05231
LIPID-N-1512	PA(20:3_22:5)	GP	PA	771.496	772.504	[M-H]-	C45H73O8P	57226.1	53437.6	155575	59153.1	37260.2	49385.8	49291.4	54522.8	55775.5	46171.1	57473.3	45020.5	59449	61540.6	58409.2	C00416	-	-	-	-	-	-	ko00561,ko00564,ko01100,ko04024,ko04070,ko04072,ko04666,ko04912,ko04975,ko05200,ko05212,ko05231
LIPID-N-1513	PA(20:4_22:5)	GP	PA	769.481	770.489	[M-H]-	C45H71O8P	23637.7	16795.1	37644.3	12843.7	17226.7	11269.2	11336	24432	22070.7	12300.5	20357.7	10228	10596.9	17373	22986.3	C00416	-	-	-	-	-	-	ko00561,ko00564,ko01100,ko04024,ko04070,ko04072,ko04666,ko04912,ko04975,ko05200,ko05212,ko05231
LIPID-N-1453	PA(21:0_22:0)	GP	PA	801.637	802.645	[M-H]-	C46H91O8P	4496.78	2416.49	5801.38	5276.21	12082.3	4241.6	2164.01	2707.76	4987.5	3703.45	5810.56	5626.08	4652.07	4450.48	4354.3	C00416	HMDB0115235	52929290	-	-	-	-	ko00561,ko00564,ko01100,ko04024,ko04070,ko04072,ko04666,ko04912,ko04975,ko05200,ko05212,ko05231
LIPID-N-1474	PA(22:1_18:2)	GP	PA	753.543	754.551	[M-H]-	C43H79O8P	23272	29158.1	32268.2	29918.5	18532.9	18970.6	25334	34561.9	28427.1	39232.1	27073.9	28657.3	28909.9	28755.8	27164.1	C00416	-	52928954	-	-	-	-	ko00561,ko00564,ko01100,ko04024,ko04070,ko04072,ko04666,ko04912,ko04975,ko05200,ko05212,ko05231
LIPID-N-1497	PA(22:1_20:4)	GP	PA	777.543	778.551	[M-H]-	C45H79O8P	11078.5	15814.1	23404.4	16596.2	14419.6	18598.1	11643.8	21126.2	21721.1	20821	14293.5	18939	18256.9	18286.4	16940.9	C00416	-	52929236	-	-	-	-	ko00561,ko00564,ko01100,ko04024,ko04070,ko04072,ko04666,ko04912,ko04975,ko05200,ko05212,ko05231
LIPID-N-1468	PA(24:0_20:2)	GP	PA	811.622	812.63	[M-H]-	C47H89O8P	2880.71	2171.79	2313.38	3133.73	36364.9	1057.87	817.002	1594.16	2438.02	895.332	3482.29	3240.5	5356.62	3578.99	4523.29	C00416	-	-	-	-	-	-	ko00561,ko00564,ko01100,ko04024,ko04070,ko04072,ko04666,ko04912,ko04975,ko05200,ko05212,ko05231
LIPID-N-0980	PC(10:0_18:0)	GP	PC	722.497	677.5	[M+COOH]-	C36H72NO8P	2.48862e+06	1.59096e+06	2.45312e+06	2.06815e+06	1.88291e+06	2.05358e+06	1.7463e+06	1.57853e+06	1.61666e+06	1.521e+06	1.72055e+06	2.12657e+06	1.93093e+06	1.83218e+06	1.37477e+06	C00157	-	24778529	-	-	-	-	ko00564,ko00590,ko00591,ko00592,ko01100,ko04723,ko05231
LIPID-N-1002	PC(10:0_22:0)	GP	PC	778.56	733.562	[M+COOH]-	C40H80NO8P	57355	90118.6	95472.3	96546.1	94097.7	124913	130847	106907	93524.1	112897	108639	94138.4	97821.3	118798	112203	C00157	-	24778536	-	-	-	-	ko00564,ko00590,ko00591,ko00592,ko01100,ko04723,ko05231
LIPID-N-1004	PC(10:0_22:1)	GP	PC	776.544	731.547	[M+COOH]-	C40H78NO8P	10508.4	26423.5	17865.2	13892	16246	18667.2	14372	22816.4	21916.2	22007.5	20487.4	31846.8	11136.4	20821.1	32140.3	C00157	-	-	-	-	-	-	ko00564,ko00590,ko00591,ko00592,ko01100,ko04723,ko05231
LIPID-N-0978	PC(12:0_14:1)	GP	PC	692.45	647.453	[M+COOH]-	C34H66NO8P	17403.2	19285	29597.1	21657.3	23596.1	22897.6	19199.7	25584.7	20259.6	21903.1	17261.6	19008.4	21794.6	20463.6	21419.3	C00157	-	52922114	-	-	-	-	ko00564,ko00590,ko00591,ko00592,ko01100,ko04723,ko05231
LIPID-N-0981	PC(12:0_16:0)	GP	PC	722.497	677.5	[M+COOH]-	C36H72NO8P	25940.4	33908.6	51527.3	26809.9	27548.5	17944.3	41722.9	36105.8	41182.4	52731.2	29648.5	58938.7	26138.1	29680.2	51217.4	C00157	-	24778570	-	-	-	-	ko00564,ko00590,ko00591,ko00592,ko01100,ko04723,ko05231
LIPID-N-0983	PC(12:0_16:3)	GP	PC	716.45	671.453	[M+COOH]-	C36H66NO8P	6484.78	6898.73	6656.04	5853.72	7239.65	6930.19	6416.18	6271.34	5424.15	6130.82	6334.96	6988.15	5462.44	5958.95	6024.68	C00157	-	-	-	-	-	-	ko00564,ko00590,ko00591,ko00592,ko01100,ko04723,ko05231
LIPID-N-0989	PC(12:0_18:1)	GP	PC	748.513	703.515	[M+COOH]-	C38H74NO8P	8486.02	4714.96	10311.8	8526.73	7140.63	10091.5	7999.52	1832.4	5132.01	4330.27	8514.84	11532.2	5694.17	5406.44	5576.16	C00157	-	-	-	-	-	-	ko00564,ko00590,ko00591,ko00592,ko01100,ko04723,ko05231
LIPID-N-1005	PC(12:0_20:1)	GP	PC	776.544	731.547	[M+COOH]-	C40H78NO8P	13974	11709	25542.7	11616.2	9482.53	4937.41	2124.31	5814.66	10680.1	9331.22	8341.47	5538.27	7723.18	11886.8	14411.4	C00157	-	52922140	-	-	-	-	ko00564,ko00590,ko00591,ko00592,ko01100,ko04723,ko05231
LIPID-N-1026	PC(12:0_22:4)	GP	PC	798.529	753.531	[M+COOH]-	C42H76NO8P	19063.2	20848.2	16604.7	20492	20101.1	17643	16648.1	17581.7	19964	18328.4	17705.2	18501.8	19287.1	17506.8	17063.1	C00157	-	52922156	-	-	-	-	ko00564,ko00590,ko00591,ko00592,ko01100,ko04723,ko05231
LIPID-N-0979	PC(13:0_14:0)	GP	PC	708.482	663.484	[M+COOH]-	C35H70NO8P	106168	102235	118110	118100	87281.7	102709	127060	110095	119169	119158	115828	107006	109458	99531.2	93579.9	C00157	-	52922160	-	-	-	-	ko00564,ko00590,ko00591,ko00592,ko01100,ko04723,ko05231
LIPID-N-0984	PC(13:0_16:0)	GP	PC	736.513	691.515	[M+COOH]-	C37H74NO8P	21266.6	11994.1	16320	13302.8	9975.26	17608.4	8515.13	9211.29	17611.1	15320.5	7603.59	10503.9	10326.4	5525.76	7475.04	C00157	-	52922166	-	-	-	-	ko00564,ko00590,ko00591,ko00592,ko01100,ko04723,ko05231
LIPID-N-0994	PC(13:0_18:0)	GP	PC	764.544	719.547	[M+COOH]-	C39H78NO8P	250806	238087	973741	240755	188208	168055	99609.8	159387	230731	119979	129780	207218	231804	289538	187440	C00157	-	52922174	-	-	-	-	ko00564,ko00590,ko00591,ko00592,ko01100,ko04723,ko05231
LIPID-N-1001	PC(13:1_18:2)	GP	PC	758.497	713.5	[M+COOH]-	C39H72NO8P	61511	72877.5	46539.7	68989.4	81525.2	101691	76307.7	81007	108468	83376.9	79642.9	79761	77948.7	66010.6	79223	C00157	-	-	-	-	-	-	ko00564,ko00590,ko00591,ko00592,ko01100,ko04723,ko05231
LIPID-P-0471	PC(14:0_14:0)	GP	PC	678.507	677.5	[M+H]+	C36H72NO8P	97697.1	122735	125039	128476	91451.2	108598	74200.5	96890.2	98583.2	82938.8	110258	84650.9	115958	105018	110810	C00157	HMDB0007866	5459377	-	18194-24-6	45240	-	ko00564,ko00590,ko00591,ko00592,ko01100,ko04723,ko05231
LIPID-N-0214	PC(14:0_16:1)	GP	PC	748.513	703.515	[M+COOH]-	C38H74NO8P	8190.38	10362.2	9679.88	12401.2	6772.79	21189.3	3292.21	13450.1	10234.6	4023.61	5665.69	5438.31	6076.96	9836.88	4334.63	C00157	HMDB0007870	24778615	-	-	84578	-	ko00564,ko00590,ko00591,ko00592,ko01100,ko04723,ko05231
LIPID-N-0995	PC(14:0_17:0)	GP	PC	764.544	719.547	[M+COOH]-	C39H78NO8P	8311.92	3670.55	13163.1	13336.3	6334.68	10760.7	4715.51	11336.2	10753.5	7255.11	7507.29	7054.95	8060.73	9177.19	5330.76	C00157	-	52922214	-	-	-	-	ko00564,ko00590,ko00591,ko00592,ko01100,ko04723,ko05231
LIPID-N-0217	PC(14:0_18:1)	GP	PC	776.544	731.547	[M+COOH]-	C40H78NO8P	101408	164851	310833	198711	109806	101514	85911.3	105937	67846.9	109354	65967.1	76990.5	129661	123373	139846	C00157	HMDB0007872	24778618	-	-	73793	-	ko00564,ko00590,ko00591,ko00592,ko01100,ko04723,ko05231
LIPID-P-0489	PC(14:0_18:2)	GP	PC	730.539	729.531	[M+H]+	C40H76NO8P	692192	1.19049e+06	1.34742e+06	1.08841e+06	499407	1.24881e+06	457214	857404	1.00768e+06	913221	973190	674129	890689	931801	907498	C00157	-	24778764	-	-	-	-	ko00564,ko00590,ko00591,ko00592,ko01100,ko04723,ko05231
LIPID-N-0246	PC(14:0_18:3)	GP	PC	772.513	727.515	[M+COOH]-	C40H74NO8P	11569.5	14178.1	11267.5	15481.3	5676.44	15341.8	4156.14	8623.58	11703.7	8465.5	10643.5	8585.45	8621.06	9154.35	9386.87	C00157	HMDB0007876	24778625	-	-	86095	-	ko00564,ko00590,ko00591,ko00592,ko01100,ko04723,ko05231
LIPID-N-1017	PC(14:0_19:2)	GP	PC	788.544	743.547	[M+COOH]-	C41H78NO8P	7244.34	4824.61	11197.5	11905	5647.93	8441.01	5256.39	4667.7	10504.7	6182.2	8251.56	8674.18	8654.31	7333.75	4395.62	C00157	-	-	-	-	-	-	ko00564,ko00590,ko00591,ko00592,ko01100,ko04723,ko05231
LIPID-P-0505	PC(14:0_20:4)	GP	PC	754.539	753.531	[M+H]+	C42H76NO8P	1.62625e+06	2.23499e+06	612520	1.65332e+06	687130	2.52546e+06	928565	1.22099e+06	1.86328e+06	1.16354e+06	1.32954e+06	987769	1.46545e+06	1.49052e+06	1.63493e+06	C00157	HMDB0007883	24778634	-	-	86102	-	ko00564,ko00590,ko00591,ko00592,ko01100,ko04723,ko05231
LIPID-N-1010	PC(14:1_18:1)	GP	PC	774.529	729.531	[M+COOH]-	C40H76NO8P	127481	94808.6	200889	126257	78599.1	102848	93568.6	57596.8	90462.5	49226	45191.4	62867.2	96017.1	96528.7	101490	C00157	HMDB0007906	52922262	-	-	-	-	ko00564,ko00590,ko00591,ko00592,ko01100,ko04723,ko05231
LIPID-N-0245	PC(14:1_18:2)	GP	PC	772.513	727.515	[M+COOH]-	C40H74NO8P	24800.4	33555.5	64230.4	30361	26286.9	6670	37853.7	43150	39531.6	33611.3	39734.1	32799.3	38674.8	40558.2	42604	C00157	HMDB0007907	52922264	-	-	88906	-	ko00564,ko00590,ko00591,ko00592,ko01100,ko04723,ko05231
LIPID-P-0473	PC(15:0_16:0)	GP	PC	720.554	719.547	[M+H]+	C39H78NO8P	2.55125e+06	1.99517e+06	2.36401e+06	4.10117e+06	1.70586e+06	1.71842e+06	1.11011e+06	1.75885e+06	1.86869e+06	2.3875e+06	2.31821e+06	1.96545e+06	2.27806e+06	2.1437e+06	2.0952e+06	C00157	HMDB0007935	24778655	-	-	-	-	ko00564,ko00590,ko00591,ko00592,ko01100,ko04723,ko05231
LIPID-P-0480	PC(15:0_16:1)	GP	PC	718.539	717.531	[M+H]+	C39H76NO8P	230930	274211	228470	381674	95390.5	351792	69972.3	69724.4	162600	134559	131624	129087	195534	192357	190445	C00157	HMDB0007936	24778657	-	-	-	-	ko00564,ko00590,ko00591,ko00592,ko01100,ko04723,ko05231
LIPID-N-1012	PC(15:0_18:0)	GP	PC	792.575	747.578	[M+COOH]-	C41H82NO8P	248846	223763	540969	330265	155502	228988	92155.7	147975	168884	140935	179758	215758	229455	249515	240976	C00157	HMDB0007937	11787533	-	-	-	-	ko00564,ko00590,ko00591,ko00592,ko01100,ko04723,ko05231
LIPID-N-0906	PC(15:0_18:1)	GP	PC	790.56	745.562	[M+COOH]-	C41H80NO8P	42961.4	32337	52942.3	64230.4	23082.8	38662.2	22543.7	31721.5	34599	29044.9	43252.9	29101.2	26684.1	37526.8	32631.1	C00157	HMDB0007938	24778662	-	-	-	-	ko00564,ko00590,ko00591,ko00592,ko01100,ko04723,ko05231
LIPID-N-0253	PC(15:0_20:3)	GP	PC	814.56	769.562	[M+COOH]-	C43H80NO8P	1.2906e+06	992727	924155	1.19241e+06	999841	943562	862182	1.01048e+06	922245	843715	842210	1.08543e+06	1.00893e+06	960848	1.05065e+06	C00157	HMDB0007948	52922328	-	-	-	-	ko00564,ko00590,ko00591,ko00592,ko01100,ko04723,ko05231
LIPID-N-0269	PC(15:0_20:4)	GP	PC	812.544	767.547	[M+COOH]-	C43H78NO8P	28745.3	24781.5	43026.7	33549	17983	33982.7	8951.78	14934.9	31190.6	23018.1	24967	31695.6	19605.3	33862	19787.9	C00157	HMDB0007949	52922330	-	-	86344	-	ko00564,ko00590,ko00591,ko00592,ko01100,ko04723,ko05231
LIPID-N-1044	PC(15:0_22:6)	GP	PC	836.544	791.547	[M+COOH]-	C45H78NO8P	120029	60366.5	76582.3	112195	55871.2	104014	45606.4	42705.8	86018.3	68473.9	68541.4	57296.6	82406.2	62403	85344.9	C00157	HMDB0007958	52922342	-	-	-	-	ko00564,ko00590,ko00591,ko00592,ko01100,ko04723,ko05231
LIPID-N-1019	PC(15:1_18:1)	GP	PC	788.544	743.547	[M+COOH]-	C41H78NO8P	374360	449705	318306	719454	939855	469462	439982	313690	542951	529162	564303	721164	607510	582056	548421	C00157	-	52922368	-	-	-	-	ko00564,ko00590,ko00591,ko00592,ko01100,ko04723,ko05231
LIPID-N-1042	PC(15:1_22:4)	GP	PC	838.56	793.562	[M+COOH]-	C45H80NO8P	100216	92517.6	116332	160875	125313	95651.1	63564.4	102814	80845	99014	101903	107829	107240	99626.2	103699	C00157	-	52922402	-	-	-	-	ko00564,ko00590,ko00591,ko00592,ko01100,ko04723,ko05231
LIPID-N-0203	PC(16:0_14:0)	GP	PC	750.529	705.531	[M+COOH]-	C38H76NO8P	128252	129778	159542	152902	148476	148926	52758	112031	116141	87740.8	126150	123252	146909	119731	147676	C00157	HMDB0007965	24778679	-	-	75304	-	ko00564,ko00590,ko00591,ko00592,ko01100,ko04723,ko05231
LIPID-P-0474	PC(16:0_16:0)	GP	PC	734.57	733.562	[M+H]+	C40H80NO8P	452776	306244	378676	557162	343088	370589	311724	534075	418943	435863	469510	433485	408265	432162	397502	C00157	HMDB0000564	452110	mws2275	-	72999	5548	ko00564,ko00590,ko00591,ko00592,ko01100,ko04723,ko05231
LIPID-N-0216	PC(16:0_16:1)	GP	PC	776.544	731.547	[M+COOH]-	C40H78NO8P	1.43205e+06	1.26996e+06	1.33811e+06	1.93388e+06	1.07465e+06	3.27986e+06	616464	958462	1.27596e+06	694395	1.05658e+06	720307	1.21714e+06	1.25327e+06	1.27983e+06	C00157	HMDB0007969	6443788	-	-	74000	-	ko00564,ko00590,ko00591,ko00592,ko01100,ko04723,ko05231
LIPID-N-1013	PC(16:0_17:0)	GP	PC	792.575	747.578	[M+COOH]-	C41H82NO8P	114166	80306.9	128575	150810	150689	99720	113978	120588	138002	112891	119209	131194	126150	133657	126064	C00157	-	24778682	-	-	-	-	ko00564,ko00590,ko00591,ko00592,ko01100,ko04723,ko05231
LIPID-P-0475	PC(16:0_18:0)	GP	PC	762.601	761.593	[M+H]+	C42H84NO8P	1.13736e+07	8.23386e+06	1.17051e+07	1.31433e+07	1.17565e+07	8.03816e+06	6.69075e+06	1.18072e+07	7.39966e+06	8.72494e+06	9.90835e+06	1.05735e+07	1.11063e+07	1.05864e+07	1.08892e+07	C00157	HMDB0007970	24778686	mws2301	-	73000	-	ko00564,ko00590,ko00591,ko00592,ko01100,ko04723,ko05231
LIPID-P-0482	PC(16:0_18:1)	GP	PC	760.586	759.578	[M+H]+	C42H82NO8P	2.14629e+06	2.14615e+06	2.8761e+06	2.67767e+06	1.78651e+06	1.85393e+06	1.36802e+06	1.7176e+06	2.05734e+06	1.59762e+06	2.01394e+06	1.57329e+06	2.16786e+06	2.00002e+06	2.08346e+06	C00157	HMDB0007972	5497103	-	-	73001	-	ko00564,ko00590,ko00591,ko00592,ko01100,ko04723,ko05231
LIPID-P-0490	PC(16:0_18:2)	GP	PC	758.57	757.562	[M+H]+	C42H80NO8P	7.90041e+06	8.66757e+06	9.20518e+06	9.90262e+06	6.46804e+06	7.77356e+06	7.60813e+06	9.01631e+06	9.26557e+06	9.57504e+06	9.25617e+06	8.03843e+06	9.53764e+06	8.37061e+06	8.86602e+06	C00157	HMDB0007973	5287971	-	-	73002	-	ko00564,ko00590,ko00591,ko00592,ko01100,ko04723,ko05231
LIPID-P-0498	PC(16:0_18:3)	GP	PC	756.554	755.547	[M+H]+	C42H78NO8P	6.51509e+07	8.36774e+07	7.07883e+07	8.19325e+07	3.84281e+07	1.04088e+08	4.13155e+07	5.23157e+07	7.69692e+07	53802246	6.06591e+07	4.06456e+07	6.88955e+07	6.73448e+07	6.67749e+07	C00157	HMDB0007974	24778699	-	-	84786	-	ko00564,ko00590,ko00591,ko00592,ko01100,ko04723,ko05231
LIPID-N-0221	PC(16:0_20:1)	GP	PC	832.607	787.609	[M+COOH]-	C44H86NO8P	78280.6	61529.7	153311	80017.6	81439.2	55285.4	55786.4	74831.3	101869	56878.1	83047.1	73025.1	97764.9	75438.9	79216.2	C00157	HMDB0007978	52922418	-	-	84575	-	ko00564,ko00590,ko00591,ko00592,ko01100,ko04723,ko05231
LIPID-N-0908	PC(16:0_20:2)	GP	PC	830.591	785.593	[M+COOH]-	C44H84NO8P	225756	192013	417977	240030	196815	195121	152294	274453	331085	213141	244882	194733	231510	219486	243161	C00157	HMDB0007979	52922420	-	-	84574	-	ko00564,ko00590,ko00591,ko00592,ko01100,ko04723,ko05231
LIPID-P-0500	PC(16:0_20:3)	GP	PC	784.586	783.578	[M+H]+	C44H82NO8P	1.10347e+06	1.46721e+06	945291	1.19634e+06	878625	939070	1.02618e+06	1.05071e+06	1.19007e+06	961598	1.47273e+06	951708	1.25047e+06	1.22021e+06	1.15987e+06	C00157	HMDB0007980	24778715	-	-	86119	-	ko00564,ko00590,ko00591,ko00592,ko01100,ko04723,ko05231
LIPID-P-0507	PC(16:0_20:4)	GP	PC	782.57	781.562	[M+H]+	C44H80NO8P	140272	182309	263389	282462	154895	221816	74778.6	164506	150875	152026	139663	119982	174017	173356	180964	C00157	HMDB0007982	10747814	-	-	73003	-	ko00564,ko00590,ko00591,ko00592,ko01100,ko04723,ko05231
LIPID-P-0515	PC(16:0_20:5)	GP	PC	780.554	779.547	[M+H]+	C44H78NO8P	193428	185966	200485	193644	151451	414803	54910.3	89705.6	134130	93821.7	82086.3	73830.4	103339	117713	119388	C00157	HMDB0007984	52922296	-	-	86137	-	ko00564,ko00590,ko00591,ko00592,ko01100,ko04723,ko05231
LIPID-P-0477	PC(16:0_22:0)	GP	PC	818.664	817.656	[M+H]+	C46H92NO8P	376513	294146	400367	423570	394575	303169	233358	434068	297376	350989	291373	411690	423339	449451	364472	C00157	HMDB0007985	7983123	-	-	86168	-	ko00564,ko00590,ko00591,ko00592,ko01100,ko04723,ko05231
LIPID-N-0291	PC(16:0_22:5)	GP	PC	852.575	807.578	[M+COOH]-	C46H82NO8P	109337	162328	230280	152196	90617	94071.9	33281	85065.7	83701.6	78394.4	48210.2	84683.5	94744	96968	91466.3	C00157	HMDB0007989	24778735	-	-	84795	-	ko00564,ko00590,ko00591,ko00592,ko01100,ko04723,ko05231
LIPID-N-0303	PC(16:0_22:6)	GP	PC	850.56	805.562	[M+COOH]-	C46H80NO8P	34610.4	5005	39715.1	34256.1	40722	27018.1	5722.72	22772.2	37701.3	23638.3	10840.2	26804.3	19903.3	37487.7	18810.4	C00157	HMDB0007991	6441886	-	-	74963	-	ko00564,ko00590,ko00591,ko00592,ko01100,ko04723,ko05231
LIPID-N-0228	PC(16:1_16:1)	GP	PC	774.529	729.531	[M+COOH]-	C40H76NO8P	37500.4	54584	45771.8	49187.5	26701.4	201539	15400.2	41620.7	49555.5	17737.3	24974	16237.3	48915.9	49552.6	48803.3	C00157	HMDB0008002	24778764	-	-	83717	-	ko00564,ko00590,ko00591,ko00592,ko01100,ko04723,ko05231
LIPID-N-0231	PC(16:1_18:1)	GP	PC	802.56	757.562	[M+COOH]-	C42H80NO8P	508160	719489	623247	569547	311426	1.0265e+06	340724	304807	553199	269435	393512	310939	484493	556123	549363	C00157	HMDB0008004	24778766	-	-	84810	-	ko00564,ko00590,ko00591,ko00592,ko01100,ko04723,ko05231
LIPID-N-0250	PC(16:1_18:2)	GP	PC	800.544	755.547	[M+COOH]-	C42H78NO8P	1.17183e+06	2.30527e+06	1.43051e+06	1.69306e+06	710486	2.34981e+06	1.10223e+06	1.41682e+06	2.25935e+06	999818	1.27047e+06	1.01347e+06	1.57626e+06	1.40581e+06	1.39982e+06	C00157	HMDB0008006	24778768	-	-	84567	-	ko00564,ko00590,ko00591,ko00592,ko01100,ko04723,ko05231
LIPID-N-0266	PC(16:1_18:3)	GP	PC	798.529	753.531	[M+COOH]-	C42H76NO8P	12009.7	29302.7	12113.9	11986.6	8912.57	45243.7	10355.5	11714.6	21037.8	9941.83	18179.2	6218.13	17051.6	15985.4	15505.7	C00157	HMDB0008200	52922835	-	-	89443	-	ko00564,ko00590,ko00591,ko00592,ko01100,ko04723,ko05231
LIPID-N-1032	PC(16:1_19:2)	GP	PC	814.56	769.562	[M+COOH]-	C43H80NO8P	16933.6	33532.7	29256.5	27678.2	14885.6	43311.6	18188.2	25935.6	37073.1	17643.2	21128.4	12654	20112	27209.6	21448.2	C00157	-	-	-	-	-	-	ko00564,ko00590,ko00591,ko00592,ko01100,ko04723,ko05231
LIPID-P-0526	PC(16:1_22:6)	GP	PC	804.554	803.547	[M+H]+	C46H78NO8P	129428	335156	296207	200808	154344	251418	76202.1	293434	186095	109131	132016	236290	200098	203741	206768	C00157	HMDB0008023	24778773	-	-	-	-	ko00564,ko00590,ko00591,ko00592,ko01100,ko04723,ko05231
LIPID-N-1015	PC(17:0_16:1)	GP	PC	790.56	745.562	[M+COOH]-	C41H80NO8P	48467.4	57636.6	61525.9	80338.1	36292.8	111965	29209.7	53057.4	50045.8	30161.1	45650	53331.1	70788.8	44791.7	56727.5	C00157	-	52922485	-	-	-	-	ko00564,ko00590,ko00591,ko00592,ko01100,ko04723,ko05231
LIPID-P-0483	PC(17:0_18:1)	GP	PC	774.601	773.593	[M+H]+	C43H84NO8P	8.71536e+06	1.07302e+07	1.67431e+07	1.75698e+07	7.37441e+06	5.76656e+06	4.45482e+06	6.03589e+06	8.3619e+06	7.89022e+06	8.12164e+06	7.10806e+06	9.25196e+06	9.25244e+06	9.05442e+06	C00157	-	24778787	-	-	-	-	ko00564,ko00590,ko00591,ko00592,ko01100,ko04723,ko05231
LIPID-N-0234	PC(17:0_18:2)	GP	PC	816.575	771.578	[M+COOH]-	C43H82NO8P	2.43087e+06	2.98811e+06	3.72581e+06	2.50589e+06	2.88764e+06	2.88606e+06	2.36314e+06	3.95505e+06	3.61253e+06	3.53559e+06	3.30029e+06	3.16252e+06	3.28642e+06	3.64016e+06	3.55151e+06	C00157	-	52922491	-	-	-	-	ko00564,ko00590,ko00591,ko00592,ko01100,ko04723,ko05231
LIPID-P-0501	PC(17:0_20:3)	GP	PC	798.601	797.593	[M+H]+	C45H84NO8P	1.22705e+06	1.68378e+06	1.76036e+06	1.63314e+06	1.10278e+06	1.02085e+06	999464	1.07563e+06	1.21928e+06	1.06418e+06	1.60463e+06	1.45499e+06	1.40959e+06	1.263e+06	1.36739e+06	C00157	-	52922507	-	-	-	-	ko00564,ko00590,ko00591,ko00592,ko01100,ko04723,ko05231
LIPID-P-0491	PC(17:1_18:1)	GP	PC	772.586	771.578	[M+H]+	C43H82NO8P	2.05175e+07	3.34453e+07	4.69268e+07	5.06788e+07	1.78937e+07	1.64086e+07	1.30146e+07	2.14109e+07	25558712	3.14376e+07	2.49298e+07	2.24818e+07	2.76713e+07	2.7164e+07	2.6146e+07	C00157	-	52922543	-	-	-	-	ko00564,ko00590,ko00591,ko00592,ko01100,ko04723,ko05231
LIPID-N-0252	PC(17:1_18:2)	GP	PC	814.56	769.562	[M+COOH]-	C43H80NO8P	2.04721e+06	1.51156e+06	2.238e+06	1.61975e+06	2.15429e+06	1.6707e+06	2.04575e+06	2.58385e+06	1.38228e+06	2.46126e+06	1.74299e+06	3.37684e+06	2.12038e+06	2.17105e+06	2.16573e+06	C00157	-	52922545	-	-	-	-	ko00564,ko00590,ko00591,ko00592,ko01100,ko04723,ko05231
LIPID-N-0288	PC(17:1_20:4)	GP	PC	836.56	793.562	[M+COOH]-	C45H80NO8P	97890.2	108442	127905	133489	127207	101521	100314	171890	121140	182987	115852	170188	124766	130977	117566	C00157	-	52922565	-	-	-	-	ko00564,ko00590,ko00591,ko00592,ko01100,ko04723,ko05231
LIPID-N-0204	PC(18:0_12:0)	GP	PC	750.529	705.531	[M+COOH]-	C38H76NO8P	35438	32152.3	61684.7	22758.5	25591.8	19684.3	14954.3	18512.2	18684	25377.8	20236.3	17200.3	27775.1	26833.3	20001.7	C00157	-	24778808	-	-	-	-	ko00564,ko00590,ko00591,ko00592,ko01100,ko04723,ko05231
LIPID-N-1016	PC(18:0_15:1)	GP	PC	790.56	745.562	[M+COOH]-	C41H80NO8P	292881	142159	577103	203803	212958	255138	92364	136702	159372	79552	108077	124477	210344	191672	220751	C00157	-	52922366	-	-	-	-	ko00564,ko00590,ko00591,ko00592,ko01100,ko04723,ko05231
LIPID-N-0210	PC(18:0_18:0)	GP	PC	834.622	789.625	[M+COOH]-	C44H88NO8P	21508.4	14622.8	26475.4	18365.8	19297.7	15067.2	13005	20480.8	16454.5	14363.3	17142.7	19821.9	17303.2	18636.2	18027.4	C00157	HMDB0008036	94190	mws2276	-	83718	-	ko00564,ko00590,ko00591,ko00592,ko01100,ko04723,ko05231
LIPID-N-0220	PC(18:0_18:1)	GP	PC	832.607	787.609	[M+COOH]-	C44H86NO8P	2.30912e+06	2.81716e+06	5.56216e+06	3.03598e+06	3.00863e+06	1.93758e+06	1.47349e+06	3.02555e+06	2.36686e+06	1.28845e+06	2.311e+06	2.27655e+06	2.62868e+06	2.63486e+06	2.57543e+06	C00157	HMDB0008037	24778815	mws2287	-	86109	-	ko00564,ko00590,ko00591,ko00592,ko01100,ko04723,ko05231
LIPID-P-0492	PC(18:0_18:2)	GP	PC	786.601	785.593	[M+H]+	C44H84NO8P	1.0075e+06	1.56944e+06	3.15484e+06	1.97393e+06	1.14255e+06	544955	847322	1.4852e+06	1.1823e+06	916876	1.48566e+06	1.64393e+06	1.48384e+06	1.42485e+06	1.44899e+06	C00157	HMDB0008039	6441487	-	-	84822	-	ko00564,ko00590,ko00591,ko00592,ko01100,ko04723,ko05231
LIPID-N-0241	PC(18:0_20:2)	GP	PC	858.622	813.625	[M+COOH]-	C46H88NO8P	63291.4	78720.8	271433	97301.2	80183.3	51124.8	60429.4	111994	105014	50588.7	52816.3	79372.6	99212.5	89404.8	103291	C00157	HMDB0008045	24778847	-	-	-	-	ko00564,ko00590,ko00591,ko00592,ko01100,ko04723,ko05231
LIPID-N-0258	PC(18:0_20:3)	GP	PC	856.607	811.609	[M+COOH]-	C46H86NO8P	157234	191773	313776	256916	196067	134682	116929	194444	173935	116590	165547	184147	167620	170882	185355	C00157	HMDB0008046	24778855	-	-	86176	-	ko00564,ko00590,ko00591,ko00592,ko01100,ko04723,ko05231
LIPID-P-0509	PC(18:0_20:4)	GP	PC	810.601	809.593	[M+H]+	C46H84NO8P	63304.4	62606.8	144445	78624.7	90077.2	42739.2	33220.7	62930.6	51022.1	41187.7	55062.1	75912.3	70415.4	56809.5	59434.7	C00157	HMDB0008048	16219824	-	-	74965	-	ko00564,ko00590,ko00591,ko00592,ko01100,ko04723,ko05231
LIPID-P-0511	PC(18:0_22:4)	GP	PC	838.633	837.625	[M+H]+	C48H88NO8P	1.09922e+06	1.30042e+06	3.63445e+06	2.28019e+06	1.86362e+06	743058	511083	1.28946e+06	911064	853857	758018	1.30453e+06	1.49342e+06	1.36392e+06	1.38774e+06	C00157	HMDB0008054	24778868	-	-	84565	-	ko00564,ko00590,ko00591,ko00592,ko01100,ko04723,ko05231
LIPID-P-0518	PC(18:0_22:5)	GP	PC	836.617	835.609	[M+H]+	C48H86NO8P	1.12799e+06	1.45806e+06	4.3408e+06	2.13043e+06	1.67518e+06	892366	471550	1.1191e+06	900140	834192	758687	1.24439e+06	1.46568e+06	1.38004e+06	1.33226e+06	C00157	HMDB0008055	24778871	-	-	73865	-	ko00564,ko00590,ko00591,ko00592,ko01100,ko04723,ko05231
LIPID-N-1027	PC(18:1_16:3)	GP	PC	798.529	753.531	[M+COOH]-	C42H76NO8P	29346.7	47781.7	55889.8	27007.7	30090.1	25661.7	24001.1	24546.9	43450.2	35743.6	49949.4	46448	38999	30129.4	25080.5	C00157	-	-	-	-	-	-	ko00564,ko00590,ko00591,ko00592,ko01100,ko04723,ko05231
LIPID-N-1033	PC(18:1_17:2)	GP	PC	814.56	769.562	[M+COOH]-	C43H80NO8P	567624	621274	591438	500544	599623	557092	611206	527696	525534	610055	540701	685402	644107	572174	639762	C00157	-	52922603	-	-	-	-	ko00564,ko00590,ko00591,ko00592,ko01100,ko04723,ko05231
LIPID-N-0235	PC(18:1_18:1)	GP	PC	830.591	785.593	[M+COOH]-	C44H84NO8P	3.85996e+06	4.93098e+06	4.21243e+06	3.54481e+06	2.73337e+06	3.52667e+06	2.71137e+06	2.45804e+06	3.40738e+06	2.02191e+06	3.54332e+06	3.57921e+06	3.46437e+06	3.99906e+06	2.64969e+06	C00157	HMDB0000593	10350317	-	68737-67-7	74669	-	ko00564,ko00590,ko00591,ko00592,ko01100,ko04723,ko05231
LIPID-N-0254	PC(18:1_18:2)	GP	PC	828.575	783.578	[M+COOH]-	C44H82NO8P	4.73496e+06	8.82971e+06	8.1579e+06	5.07019e+06	5.25394e+06	5.43782e+06	5.77272e+06	7.39064e+06	7.19466e+06	4.89743e+06	1.04906e+07	7.85306e+06	6.81895e+06	7.91553e+06	6.14401e+06	C00157	HMDB0008072	53478723	-	-	89691	-	ko00564,ko00590,ko00591,ko00592,ko01100,ko04723,ko05231
LIPID-N-0238	PC(18:1_19:1)	GP	PC	844.607	799.609	[M+COOH]-	C45H86NO8P	173235	206563	183025	131380	113265	168831	98015.9	83365	141446	74721.6	134870	144359	129357	126055	124331	C00157	-	52922691	-	-	-	-	ko00564,ko00590,ko00591,ko00592,ko01100,ko04723,ko05231
LIPID-N-1040	PC(18:1_19:2)	GP	PC	842.591	797.593	[M+COOH]-	C45H84NO8P	116255	190157	163986	129954	108082	135540	124522	138459	185204	111634	200212	161260	110053	136878	159559	C00157	-	-	-	-	-	-	ko00564,ko00590,ko00591,ko00592,ko01100,ko04723,ko05231
LIPID-N-0239	PC(18:1_20:1)	GP	PC	858.622	813.625	[M+COOH]-	C46H88NO8P	35873.8	35166.2	47553.8	31871.1	40827	31775.5	23910.6	32805.1	33531.3	23984.9	41358.6	33662.1	35618.4	38390.9	32860.6	C00157	HMDB0008077	53478733	-	-	-	-	ko00564,ko00590,ko00591,ko00592,ko01100,ko04723,ko05231
LIPID-N-0290	PC(18:1_20:4)	GP	PC	852.575	807.578	[M+COOH]-	C46H82NO8P	155588	216431	257815	151606	135859	197367	94345.8	180379	183629	94057.2	121270	158689	155392	177537	164290	C00157	HMDB0008114	24778948	-	-	74671	-	ko00564,ko00590,ko00591,ko00592,ko01100,ko04723,ko05231
LIPID-N-0270	PC(18:2_18:2)	GP	PC	826.56	781.562	[M+COOH]-	C44H80NO8P	2.11069e+06	3.5305e+06	2.19558e+06	1.58195e+06	1.0061e+06	2.01259e+06	2.62896e+06	2.24327e+06	3.66746e+06	1.6186e+06	4.48278e+06	3.5301e+06	2.73086e+06	2.15662e+06	2.65911e+06	C00157	HMDB0008138	5288075	-	998-06-1	42027	-	ko00564,ko00590,ko00591,ko00592,ko01100,ko04723,ko05231
LIPID-N-0287	PC(18:2_18:3)	GP	PC	824.544	779.547	[M+COOH]-	C44H78NO8P	58494	127776	66369	49212.8	30753.9	65464.9	45424.6	39435.8	88249.9	55005.4	97254.5	61988.9	54918.1	76423.1	71670	C00157	HMDB0008141	52922731	-	-	89577	-	ko00564,ko00590,ko00591,ko00592,ko01100,ko04723,ko05231
LIPID-N-1041	PC(18:2_19:2)	GP	PC	840.575	795.578	[M+COOH]-	C45H82NO8P	83083.1	161117	95794.6	83184.2	67767.8	91251	117030	119437	204570	89672.2	195413	131691	98268.3	102217	103497	C00157	-	-	-	-	-	-	ko00564,ko00590,ko00591,ko00592,ko01100,ko04723,ko05231
LIPID-N-0240	PC(18:2_20:0)	GP	PC	858.622	813.625	[M+COOH]-	C46H88NO8P	16506.4	21197.6	36355.7	30974.1	16014.6	13600.9	19330.6	21507.9	31128.9	19303.5	40343.2	31281.2	26920.5	24031.6	27327.6	C00157	HMDB0008143	52922739	-	-	-	-	ko00564,ko00590,ko00591,ko00592,ko01100,ko04723,ko05231
LIPID-N-0294	PC(18:2_20:3)	GP	PC	852.575	807.578	[M+COOH]-	C46H82NO8P	41765.8	46809.7	45438.2	26526.6	20033	34965.2	30462.7	30308.9	49059.6	20630.8	44893.6	23343	27115.7	41619.3	21732.2	C00157	HMDB0008139	53478787	-	-	89600	-	ko00564,ko00590,ko00591,ko00592,ko01100,ko04723,ko05231
LIPID-N-0304	PC(18:2_20:4)	GP	PC	850.56	805.562	[M+COOH]-	C46H80NO8P	51074	95904.3	78338.6	81582.7	58437	40938.6	46663.2	49737.6	70511.9	23942.9	67412	41741.7	62817.1	56224.7	53390.6	C00157	HMDB0008147	24778979	-	-	84563	-	ko00564,ko00590,ko00591,ko00592,ko01100,ko04723,ko05231
LIPID-N-0271	PC(18:3_18:1)	GP	PC	826.56	781.562	[M+COOH]-	C44H80NO8P	279172	290435	293364	257347	101969	283938	123360	178573	255490	197106	278310	181717	200589	212436	186728	C00157	HMDB0008073	53478725	-	-	89692	-	ko00564,ko00590,ko00591,ko00592,ko01100,ko04723,ko05231
LIPID-P-0485	PC(19:0_18:1)	GP	PC	802.633	801.625	[M+H]+	C45H88NO8P	318491	388375	1.38552e+06	788461	416351	226074	186879	278203	345824	251794	367804	379905	468800	458452	470179	C00157	-	52922955	-	-	-	-	ko00564,ko00590,ko00591,ko00592,ko01100,ko04723,ko05231
LIPID-P-0493	PC(19:0_18:2)	GP	PC	800.617	799.609	[M+H]+	C45H86NO8P	609604	709035	1.06682e+06	632204	538218	408038	331323	325304	631023	479454	619436	586440	600186	537334	588577	C00157	-	52922957	-	-	-	-	ko00564,ko00590,ko00591,ko00592,ko01100,ko04723,ko05231
LIPID-P-0510	PC(19:0_20:4)	GP	PC	824.617	823.609	[M+H]+	C47H86NO8P	825120	693939	1.22021e+06	1.17273e+06	763363	522405	569660	857799	717260	877565	720669	815757	839356	891964	847224	C00157	-	52922975	-	-	-	-	ko00564,ko00590,ko00591,ko00592,ko01100,ko04723,ko05231
LIPID-N-0259	PC(20:1_18:2)	GP	PC	856.607	811.609	[M+COOH]-	C46H86NO8P	69195.7	83219	82528.5	68683.3	59643.9	51562.3	70972.3	90671.9	107457	67659.9	105751	90655.5	81388.6	86687.7	69620.5	C00157	HMDB0008303	52923115	-	-	89105	-	ko00564,ko00590,ko00591,ko00592,ko01100,ko04723,ko05231
LIPID-N-0260	PC(20:2_18:1)	GP	PC	856.607	811.609	[M+COOH]-	C46H86NO8P	81642.2	69351.3	102697	51160	67418.3	68609.8	80486.8	65021.9	107892	57884.8	89558.5	73035.6	74978	67801.9	98458.7	C00157	HMDB0008335	52923173	-	-	89080	-	ko00564,ko00590,ko00591,ko00592,ko01100,ko04723,ko05231
LIPID-N-0311	PC(20:2_20:4)	GP	PC	878.591	833.593	[M+COOH]-	C48H84NO8P	6123.64	6339.97	9272.05	4053.19	13771.5	839.65	8278.82	10158.9	12421.7	11851.8	5860.44	10574.3	7749.16	6501.66	10407.7	C00157	HMDB0008345	52923195	-	-	-	-	ko00564,ko00590,ko00591,ko00592,ko01100,ko04723,ko05231
LIPID-P-0530	PC(20:2_22:6)	GP	PC	858.601	857.593	[M+H]+	C50H84NO8P	61740.7	108183	99940.1	83222.1	67753.2	52597.9	23786.7	68635.4	47095	41445	48902.7	74125.3	74470.7	68077.5	73913.9	C00157	HMDB0008354	10854909	-	-	-	-	ko00564,ko00590,ko00591,ko00592,ko01100,ko04723,ko05231
LIPID-N-0274	PC(20:3_18:1)	GP	PC	854.591	809.593	[M+COOH]-	C46H84NO8P	115573	105290	120648	83123.5	45624.6	123602	62412.8	78976.6	101683	63689.2	111368	75282.4	80066.5	103486	90194.6	C00157	HMDB0008401	52923233	-	-	89292	-	ko00564,ko00590,ko00591,ko00592,ko01100,ko04723,ko05231
LIPID-N-0285	PC(20:4_16:1)	GP	PC	824.544	779.547	[M+COOH]-	C44H78NO8P	24891.7	60689.1	30317.2	45851.6	11909.2	47017.1	15137.9	22841.8	30829.7	17242.3	13278.7	22115.6	20644.8	27201.5	19161.8	C00157	HMDB0008430	52923283	-	-	88878	-	ko00564,ko00590,ko00591,ko00592,ko01100,ko04723,ko05231
LIPID-P-0508	PC(20:4_17:0)	GP	PC	796.57	793.562	[M+H]+	C45H80NO8P	7.46463e+06	6.02147e+06	8.22254e+06	9.68703e+06	7.68665e+06	7.04847e+06	5.64669e+06	7.50505e+06	6.67102e+06	7.95581e+06	5.98853e+06	7.15765e+06	7.65346e+06	7.14069e+06	6.93913e+06	C00157	-	52923285	-	-	-	-	ko00564,ko00590,ko00591,ko00592,ko01100,ko04723,ko05231
LIPID-N-1046	PC(20:4_20:5)	GP	PC	872.544	827.547	[M+COOH]-	C48H78NO8P	9753.82	15062.1	13936	27575.1	23385	13355.9	4140.22	11002.7	16103.1	15414.7	10552	13735.6	16524.6	15993.2	10819	C00157	HMDB0008445	52923315	-	-	-	-	ko00564,ko00590,ko00591,ko00592,ko01100,ko04723,ko05231
LIPID-N-0276	PC(22:4_16:0)	GP	PC	854.591	809.593	[M+COOH]-	C46H84NO8P	105787	142226	222387	214541	87025.7	91722.8	43690.5	122980	105394	131275	88043.7	92236.3	150319	132541	112548	C00157	HMDB0008626	52923621	-	-	88859	-	ko00564,ko00590,ko00591,ko00592,ko01100,ko04723,ko05231
LIPID-N-0244	PC(24:0_18:2)	GP	PC	914.685	869.687	[M+COOH]-	C50H96NO8P	2151.87	2346.01	3665.5	4239.56	3992.82	2296.49	2145.3	1452.97	3677.62	2609.78	5608.7	4856.82	2811.15	3259.92	3208.55	C00157	HMDB0008157	53478795	-	-	89589	-	ko00564,ko00590,ko00591,ko00592,ko01100,ko04723,ko05231
LIPID-P-0553	PC(O-14:0_20:4)	GP	PC-O	740.559	739.552	[M+H]+	C42H78NO7P	1.07254e+07	6.1747e+06	9.04205e+06	1.21968e+07	7.9623e+06	1.08138e+07	5.22118e+06	7.77206e+06	6.60999e+06	8.548e+06	5.88035e+06	6.58168e+06	8.14248e+06	7.8472e+06	8.16108e+06	C00157	-	24779283	-	-	-	-	ko00564,ko00590,ko00591,ko00592,ko01100,ko04723,ko05231
LIPID-P-0531	PC(O-16:0_14:0)	GP	PC-O	692.559	691.552	[M+H]+	C38H78NO7P	519839	276772	364660	412020	447814	445647	288643	515402	395892	307883	428947	442224	451691	444813	443858	C00157	-	24779275	-	-	-	-	ko00564,ko00590,ko00591,ko00592,ko01100,ko04723,ko05231
LIPID-P-0536	PC(O-16:0_14:1)	GP	PC-O	690.544	689.536	[M+H]+	C38H76NO7P	254940	246357	365181	390887	260406	230397	211286	420943	281046	282116	301562	270883	280081	296252	296769	C00157	HMDB0013403	52923736	-	-	-	-	ko00564,ko00590,ko00591,ko00592,ko01100,ko04723,ko05231
LIPID-P-0537	PC(O-16:0_16:1)	GP	PC-O	718.575	717.567	[M+H]+	C40H80NO7P	1.6885e+06	1.59922e+06	1.54298e+06	2.49874e+06	1.90329e+06	1.29664e+06	1.3073e+06	1.76457e+06	1.43648e+06	2.53644e+06	1.67e+06	1.69022e+06	1.89515e+06	1.71779e+06	1.7232e+06	C00157	HMDB0013404	52923742	-	-	89906	-	ko00564,ko00590,ko00591,ko00592,ko01100,ko04723,ko05231
LIPID-P-0544	PC(O-16:0_18:2)	GP	PC-O	744.591	743.583	[M+H]+	C42H82NO7P	4.18814e+08	3.47539e+08	4.09099e+08	422137716	3.89342e+08	2.98731e+08	3.93533e+08	4.2227e+08	354516921	4.55554e+08	4.06565e+08	4.77662e+08	4.19703e+08	4.06182e+08	4.12973e+08	C00157	HMDB0011151	6443157	-	88542-95-4	86231	-	ko00564,ko00590,ko00591,ko00592,ko01100,ko04723,ko05231
LIPID-P-0554	PC(O-16:0_20:4)	GP	PC-O	768.591	767.583	[M+H]+	C44H82NO7P	1.99153e+08	1.48375e+08	1.74482e+08	2.04306e+08	1.91801e+08	1.73904e+08	151241420	2.10934e+08	1.61273e+08	1.96801e+08	176640400	2.20486e+08	1.9183e+08	194017309	1.94715e+08	C00157	-	53481735	-	-	-	-	ko00564,ko00590,ko00591,ko00592,ko01100,ko04723,ko05231
LIPID-P-0535	PC(O-16:0_22:0)	GP	PC-O	804.685	803.677	[M+H]+	C46H94NO7P	88104	67601.5	128781	151248	100979	91137.8	68666.3	94942.8	72861.1	114928	86987.2	134165	77806.7	111584	83787.7	C00157	HMDB0013408	24779329	-	-	86243	-	ko00564,ko00590,ko00591,ko00592,ko01100,ko04723,ko05231
LIPID-P-0549	PC(O-16:1_18:2)	GP	PC-O	742.575	741.567	[M+H]+	C42H80NO7P	2.54566e+08	1.95877e+08	2.76228e+08	284427436	2.70529e+08	226085320	2.34167e+08	2.70701e+08	2.28076e+08	3.22535e+08	2.4692e+08	3.0132e+08	2.71809e+08	2.61484e+08	2.67125e+08	C00157	-	53481709	-	-	-	-	ko00564,ko00590,ko00591,ko00592,ko01100,ko04723,ko05231
LIPID-P-0559	PC(O-16:1_20:4)	GP	PC-O	766.575	765.567	[M+H]+	C44H80NO7P	7.39523e+07	6.68995e+07	9.16312e+07	1.05645e+08	9.40722e+07	9.93714e+07	4.92801e+07	7.87978e+07	6.76611e+07	9.00184e+07	5.71924e+07	7.88819e+07	8.3462e+07	8.28152e+07	7.98597e+07	C00157	-	53481713	-	-	-	-	ko00564,ko00590,ko00591,ko00592,ko01100,ko04723,ko05231
LIPID-P-0564	PC(O-16:1_20:5)	GP	PC-O	764.559	763.552	[M+H]+	C44H78NO7P	4.78908e+06	3.81674e+06	4.19854e+06	4.71157e+06	5.13363e+06	6.16399e+06	2.19434e+06	3.0769e+06	3.47358e+06	3.4169e+06	2.4034e+06	2.83601e+06	4.25992e+06	3.785e+06	3.98711e+06	C00157	-	-	-	-	-	-	ko00564,ko00590,ko00591,ko00592,ko01100,ko04723,ko05231
LIPID-P-0568	PC(O-16:1_22:6)	GP	PC-O	790.575	789.567	[M+H]+	C46H80NO7P	4.36484e+06	2.17417e+06	3.51845e+06	2.92418e+06	6.48442e+06	5.82078e+06	2.67102e+06	2.89422e+06	3.00505e+06	2.77594e+06	1.54963e+06	2.52477e+06	3.66697e+06	3.58401e+06	3.45097e+06	C00157	-	-	-	-	-	-	ko00564,ko00590,ko00591,ko00592,ko01100,ko04723,ko05231
LIPID-P-0552	PC(O-16:1_24:2)	GP	PC-O	826.669	825.661	[M+H]+	C48H92NO7P	262637	268949	288593	267081	271215	169994	227407	281205	207416	252485	237730	324851	279099	254544	251330	C00157	-	53481745	-	-	-	-	ko00564,ko00590,ko00591,ko00592,ko01100,ko04723,ko05231
LIPID-P-0539	PC(O-18:0_18:1)	GP	PC-O	774.638	773.63	[M+H]+	C44H88NO7P	6.44428e+06	5.30368e+06	5.98968e+06	5.94741e+06	5.88173e+06	2.87861e+06	6.9273e+06	7.07221e+06	4.6693e+06	7.46531e+06	6.33451e+06	9.48039e+06	6.35187e+06	6.38582e+06	6.11064e+06	C00157	-	53481723	-	-	-	-	ko00564,ko00590,ko00591,ko00592,ko01100,ko04723,ko05231
LIPID-P-0545	PC(O-18:0_18:2)	GP	PC-O	772.622	771.614	[M+H]+	C44H86NO7P	1.28742e+06	767594	1.30897e+06	1.2651e+06	952526	987638	704307	1.11828e+06	1.004e+06	964268	755727	990080	1.02748e+06	1.0608e+06	1.03814e+06	C00157	HMDB0013418	6443070	-	-	89895	-	ko00564,ko00590,ko00591,ko00592,ko01100,ko04723,ko05231
LIPID-P-0551	PC(O-18:0_20:3)	GP	PC-O	798.638	797.63	[M+H]+	C46H88NO7P	3.79456e+06	3.07687e+06	4.42965e+06	3.72727e+06	3.03526e+06	2.38412e+06	3.57718e+06	4.17567e+06	3.4282e+06	3.72754e+06	3.39643e+06	3.94774e+06	3.64544e+06	3.58028e+06	3.62795e+06	C00157	-	52923798	-	-	-	-	ko00564,ko00590,ko00591,ko00592,ko01100,ko04723,ko05231
LIPID-P-0555	PC(O-18:0_20:4)	GP	PC-O	796.622	795.614	[M+H]+	C46H86NO7P	2.40963e+07	2.02611e+07	3.03722e+07	2.87284e+07	2.12614e+07	1.55648e+07	1.41641e+07	2.1022e+07	1.80552e+07	2.13965e+07	1.97274e+07	2.3217e+07	2.23694e+07	2.27401e+07	2.2914e+07	C00157	-	6443065	-	-	-	-	ko00564,ko00590,ko00591,ko00592,ko01100,ko04723,ko05231
LIPID-P-0566	PC(O-18:0_22:6)	GP	PC-O	820.622	819.614	[M+H]+	C48H86NO7P	6.57796e+06	5.94648e+06	9.22772e+06	8.08526e+06	7.05007e+06	6.18119e+06	5.02271e+06	6.48341e+06	5.42296e+06	6.90176e+06	5.13517e+06	6.14662e+06	6.7841e+06	6.60415e+06	6.87573e+06	C00157	HMDB0013422	24779341	-	-	86252	-	ko00564,ko00590,ko00591,ko00592,ko01100,ko04723,ko05231
LIPID-P-0538	PC(O-18:1_16:0)	GP	PC-O	746.606	745.599	[M+H]+	C42H84NO7P	1.36884e+08	9.33601e+07	1.22899e+08	1.4248e+08	118293755	8.02818e+07	8.95904e+07	1.10556e+08	1.02091e+08	9.81055e+07	1.01439e+08	1.1778e+08	1.19371e+08	1.10106e+08	1.13976e+08	C00157	HMDB0013426	53481719	-	-	84825	-	ko00564,ko00590,ko00591,ko00592,ko01100,ko04723,ko05231
LIPID-P-0550	PC(O-18:1_18:2)	GP	PC-O	770.606	769.599	[M+H]+	C44H84NO7P	1.96353e+08	1.53203e+08	2.00521e+08	2.04895e+08	1.73069e+08	1.43512e+08	2.09361e+08	2.31175e+08	1.48157e+08	2.33291e+08	193326548	219901970	1.98077e+08	1.98717e+08	2.02436e+08	C00157	-	16759365	-	155575-01-2	-	-	ko00564,ko00590,ko00591,ko00592,ko01100,ko04723,ko05231
LIPID-P-0546	PC(O-18:1_20:1)	GP	PC-O	800.653	799.645	[M+H]+	C46H90NO7P	628551	638849	632334	735029	682977	406765	481426	571316	508310	573665	536361	647799	591287	612546	624059	C00157	-	53481737	-	-	-	-	ko00564,ko00590,ko00591,ko00592,ko01100,ko04723,ko05231
LIPID-P-0560	PC(O-18:1_20:4)	GP	PC-O	794.606	793.599	[M+H]+	C46H84NO7P	7.11064e+07	6.27105e+07	7.47284e+07	8.61868e+07	6.69361e+07	6.71718e+07	5.44194e+07	7.25176e+07	6.07352e+07	6.75727e+07	5.62867e+07	6.5826e+07	6.77466e+07	6.93383e+07	6.68504e+07	C00157	-	24779379	-	-	-	-	ko00564,ko00590,ko00591,ko00592,ko01100,ko04723,ko05231
LIPID-P-0541	PC(O-18:1_22:0)	GP	PC-O	830.7	829.692	[M+H]+	C48H96NO7P	239062	161169	263097	270801	273549	183280	127309	229398	193795	247237	183692	237641	224711	204523	218893	C00157	-	53481731	-	-	-	-	ko00564,ko00590,ko00591,ko00592,ko01100,ko04723,ko05231
LIPID-P-0547	PC(O-18:1_22:1)	GP	PC-O	828.685	827.677	[M+H]+	C48H94NO7P	153958	132821	157460	189040	226326	125757	76230	148944	158024	131793	113629	135828	130831	171440	151022	C00157	-	-	-	-	-	-	ko00564,ko00590,ko00591,ko00592,ko01100,ko04723,ko05231
LIPID-P-0569	PC(O-18:1_22:6)	GP	PC-O	818.606	817.599	[M+H]+	C48H84NO7P	3.50752e+06	1.76471e+06	3.11889e+06	2.64154e+06	3.6502e+06	3.80961e+06	2.17057e+06	2.26899e+06	2.5553e+06	2.31881e+06	1.5891e+06	1.87522e+06	2.83262e+06	2.48023e+06	2.36274e+06	C00157	-	-	-	-	-	-	ko00564,ko00590,ko00591,ko00592,ko01100,ko04723,ko05231
LIPID-P-0565	PC(O-18:2_20:4)	GP	PC-O	792.591	791.583	[M+H]+	C46H82NO7P	2.9989e+07	2.69019e+07	3.55987e+07	3.64696e+07	3.4018e+07	4.06952e+07	1.98811e+07	3.21933e+07	2.50174e+07	3.13182e+07	2.131e+07	2.81684e+07	3.13744e+07	2.95196e+07	3.13711e+07	C00157	HMDB0013409	16759366	-	-	86248	-	ko00564,ko00590,ko00591,ko00592,ko01100,ko04723,ko05231
LIPID-P-0561	PC(O-20:1_20:4)	GP	PC-O	822.638	821.63	[M+H]+	C48H88NO7P	6.76605e+06	5.47906e+06	8.94875e+06	9.41373e+06	6.01934e+06	4.42076e+06	4.51055e+06	6.74518e+06	5.68327e+06	6.91264e+06	5.4704e+06	6.16123e+06	6.74707e+06	6.76427e+06	6.56886e+06	C00157	-	53481743	-	-	-	-	ko00564,ko00590,ko00591,ko00592,ko01100,ko04723,ko05231
LIPID-N-1051	PE(12:0_17:0)	GP	PE	648.46	649.468	[M-H]-	C34H68NO8P	43644.6	41259.9	36490.6	44650.2	46786.3	46111.3	45017.8	45384.8	41746.2	39458	38747.5	46069.1	45244	35720	38520.1	C00350	-	52924070	-	-	-	-	ko00563,ko00564,ko01100,ko04136,ko04140,ko04723,ko05130,ko05167
LIPID-N-1053	PE(12:0_17:1)	GP	PE	646.445	647.453	[M-H]-	C34H66NO8P	973260	1.17573e+06	996388	1.17297e+06	1.22981e+06	1.15599e+06	1.04386e+06	1.08296e+06	858954	1.15207e+06	979821	1.0951e+06	1.36733e+06	1.15657e+06	1.04453e+06	C00350	-	52924071	-	-	-	-	ko00563,ko00564,ko01100,ko04136,ko04140,ko04723,ko05130,ko05167
LIPID-N-1054	PE(12:0_18:1)	GP	PE	660.46	661.468	[M-H]-	C35H68NO8P	70534.6	80531.3	69031.4	77489.9	77193.3	76698.9	62330.2	73920.4	68633.8	69957.7	66727.5	65487.2	85095.5	79078.3	61422.4	C00350	-	9547934	-	-	-	-	ko00563,ko00564,ko01100,ko04136,ko04140,ko04723,ko05130,ko05167
LIPID-N-1050	PE(13:0_15:0)	GP	PE	634.445	635.453	[M-H]-	C33H66NO8P	3.08791e+06	2.66483e+06	2.2098e+06	2.44981e+06	2.38714e+06	2.04319e+06	1.89286e+06	2.67439e+06	1.98898e+06	2.27404e+06	1.96261e+06	2.46407e+06	2.35966e+06	2.29615e+06	2.35301e+06	C00350	-	52924934	-	-	-	-	ko00563,ko00564,ko01100,ko04136,ko04140,ko04723,ko05130,ko05167
LIPID-N-1058	PE(13:0_19:2)	GP	PE	686.476	687.484	[M-H]-	C37H70NO8P	6278.26	6972.91	5848.92	6501.03	6642.42	7127.29	7760.8	8303.7	6590.94	9108.86	7576.6	6144	7150.75	6536.84	5185.07	C00350	-	-	-	-	-	-	ko00563,ko00564,ko01100,ko04136,ko04140,ko04723,ko05130,ko05167
LIPID-N-1073	PE(13:0_20:4)	GP	PE	696.46	697.468	[M-H]-	C38H68NO8P	104890	109588	129468	126383	113146	132568	118189	120433	111494	131452	127469	121614	119514	109946	118252	C00350	-	52924105	-	-	-	-	ko00563,ko00564,ko01100,ko04136,ko04140,ko04723,ko05130,ko05167
LIPID-N-1084	PE(13:0_20:5)	GP	PE	694.445	695.453	[M-H]-	C38H66NO8P	2.43698e+06	2.46473e+06	2.66123e+06	2.66907e+06	2.62425e+06	2.62397e+06	2.62752e+06	2.52433e+06	2.78914e+06	2.90543e+06	2.77144e+06	2.78057e+06	2.68956e+06	2.3113e+06	2.37045e+06	C00350	-	52924106	-	-	-	-	ko00563,ko00564,ko01100,ko04136,ko04140,ko04723,ko05130,ko05167
LIPID-N-0332	PE(14:0_18:1)	GP	PE	688.492	689.5	[M-H]-	C37H72NO8P	13192.4	8877.46	29104.3	25217.8	16479.5	18575.8	9442.01	21491.9	21531.6	8371.93	18878	16195.8	23353.2	10916.9	14836.3	C00350	HMDB0008827	53479551	-	-	-	-	ko00563,ko00564,ko01100,ko04136,ko04140,ko04723,ko05130,ko05167
LIPID-N-1060	PE(14:0_20:2)	GP	PE	714.507	715.515	[M-H]-	C39H74NO8P	154728	208171	244527	246659	92583.2	187418	93998.5	136026	245107	179373	179243	132150	159544	167164	204593	C00350	HMDB0008835	52924121	-	-	-	-	ko00563,ko00564,ko01100,ko04136,ko04140,ko04723,ko05130,ko05167
LIPID-N-0333	PE(15:0_18:1)	GP	PE	702.509	703.515	[M-H]-	C38H74NO8P	414634	203212	190923	245016	349937	437246	153103	254906	347711	178810	165974	221278	262717	246095	242701	C00350	-	52924245	-	-	-	-	ko00563,ko00564,ko01100,ko04136,ko04140,ko04723,ko05130,ko05167
LIPID-N-1059	PE(15:0_18:2)	GP	PE	700.492	701.5	[M-H]-	C38H72NO8P	1.9241e+06	1.13355e+06	2.09807e+06	4.17316e+06	2.51401e+06	1.42251e+06	1.30523e+06	1.39073e+06	2.42908e+06	1.78778e+06	1.7828e+06	3.37701e+06	1.5623e+06	1.46695e+06	1.44244e+06	C00350	HMDB0009087	52924358	-	-	-	-	ko00563,ko00564,ko01100,ko04136,ko04140,ko04723,ko05130,ko05167
LIPID-N-1076	PE(15:0_20:4)	GP	PE	724.492	725.5	[M-H]-	C40H72NO8P	46767.4	31182.5	30501.5	30980.2	31148.1	45439.3	17281	28981.8	22657.7	22410.4	23740.2	24996.7	29769.2	29262.1	49921.9	C00350	HMDB0008904	52924170	-	-	-	-	ko00563,ko00564,ko01100,ko04136,ko04140,ko04723,ko05130,ko05167
LIPID-N-1067	PE(15:1_20:2)	GP	PE	726.507	727.515	[M-H]-	C40H74NO8P	139275	113151	182499	188420	130373	106147	102921	127124	152390	110685	127175	130962	129127	154094	144879	C00350	-	52924198	-	-	-	-	ko00563,ko00564,ko01100,ko04136,ko04140,ko04723,ko05130,ko05167
LIPID-N-1080	PE(15:1_22:3)	GP	PE	752.523	753.531	[M-H]-	C42H76NO8P	271019	303830	398515	401368	259434	190304	197636	280368	264535	301035	285151	275994	284167	289124	283103	C00350	-	-	-	-	-	-	ko00563,ko00564,ko01100,ko04136,ko04140,ko04723,ko05130,ko05167
LIPID-N-1086	PE(15:1_22:4)	GP	PE	750.507	751.515	[M-H]-	C42H74NO8P	7.31948e+06	8.59636e+06	1.17887e+07	1.25968e+07	7.81691e+06	5.93757e+06	5.85651e+06	7.6668e+06	7.96878e+06	8.77019e+06	8.51894e+06	8.25202e+06	8.76236e+06	8.83488e+06	8.72344e+06	C00350	-	52924206	-	-	-	-	ko00563,ko00564,ko01100,ko04136,ko04140,ko04723,ko05130,ko05167
LIPID-N-0322	PE(16:0_14:0)	GP	PE	662.476	663.484	[M-H]-	C35H70NO8P	5982.35	10228.5	13956.1	7897.93	11198.5	10051.7	4543.8	16155.9	5177.69	7466.24	13841.7	10748.7	9947.65	10416.4	10264.6	C00350	HMDB0008920	446670	-	-	-	-	ko00563,ko00564,ko01100,ko04136,ko04140,ko04723,ko05130,ko05167
LIPID-N-0323	PE(16:0_16:0)	GP	PE	690.507	691.515	[M-H]-	C37H74NO8P	84234.6	61764.7	66073.4	103897	69635.4	72458.1	58567	91615.5	89237.6	86408.8	94991.5	105119	100871	85734.9	82163.8	C00350	HMDB0008923	445468	-	923-61-5	73005	-	ko00563,ko00564,ko01100,ko04136,ko04140,ko04723,ko05130,ko05167
LIPID-N-1055	PE(16:0_17:1)	GP	PE	702.507	703.515	[M-H]-	C38H74NO8P	350790	288781	324246	328101	480014	339455	385825	523429	411359	414754	310920	420124	401720	404688	365255	C00350	-	52924268	-	-	-	-	ko00563,ko00564,ko01100,ko04136,ko04140,ko04723,ko05130,ko05167
LIPID-N-0325	PE(16:0_18:0)	GP	PE	718.539	719.547	[M-H]-	C39H78NO8P	139499	96591.7	99430.5	136016	105390	120315	90536.5	140517	107176	104802	141005	183807	121603	111790	113982	C00350	HMDB0008925	5326793	-	-	73006	-	ko00563,ko00564,ko01100,ko04136,ko04140,ko04723,ko05130,ko05167
LIPID-N-0334	PE(16:0_18:1)	GP	PE	716.523	717.531	[M-H]-	C39H76NO8P	1.01791e+06	931769	1.18507e+06	1.13227e+06	998586	1.15546e+06	814581	906115	1.29792e+06	966134	1.02172e+06	837122	1.03121e+06	1.13106e+06	1.04895e+06	C00350	HMDB0005320	5283496	-	-	73007	-	ko00563,ko00564,ko01100,ko04136,ko04140,ko04723,ko05130,ko05167
LIPID-N-1066	PE(16:0_18:3)	GP	PE	712.492	713.5	[M-H]-	C39H72NO8P	54206.9	45508.2	26370.3	33173.8	17325	58682.4	21380.7	27527.8	45540	35096.5	35966.1	30618.3	41671.9	31235.2	34206.5	C00350	HMDB0009121	52924386	-	-	-	-	ko00563,ko00564,ko01100,ko04136,ko04140,ko04723,ko05130,ko05167
LIPID-N-1062	PE(16:0_19:2)	GP	PE	728.523	729.531	[M-H]-	C40H76NO8P	25064.3	31682.9	33852.2	23548.2	50463.5	26994.6	26709.6	48899.5	37529.7	35355.2	18286.6	30880.7	34597.1	28795.6	36387.9	C00350	-	-	-	-	-	-	ko00563,ko00564,ko01100,ko04136,ko04140,ko04723,ko05130,ko05167
LIPID-N-0369	PE(16:0_20:3)	GP	PE	740.523	741.531	[M-H]-	C41H76NO8P	71773.8	61868.9	76648.4	51141.9	47461.8	75773.2	35355.6	77481.7	74410.1	80773.6	51277.4	49119.1	60866.8	65665	68212.8	C00350	HMDB0008935	53479587	-	-	-	-	ko00563,ko00564,ko01100,ko04136,ko04140,ko04723,ko05130,ko05167
LIPID-N-0383	PE(16:0_20:4)	GP	PE	738.507	739.515	[M-H]-	C41H74NO8P	980615	1.11523e+06	1.35324e+06	910444	661130	1.3469e+06	483554	762056	1.42979e+06	1.00781e+06	773186	500095	984701	854788	891432	C00350	HMDB0008937	9546800	-	-	73009	-	ko00563,ko00564,ko01100,ko04136,ko04140,ko04723,ko05130,ko05167
LIPID-N-0397	PE(16:0_20:5)	GP	PE	736.492	737.5	[M-H]-	C41H72NO8P	24322.9	20981.8	25000.8	13961.6	17321.5	24315.1	12439.6	13875.8	21544	16330.2	20449.1	15273.8	20894.9	19909.6	31840.6	C00350	HMDB0008939	52924919	-	-	-	-	ko00563,ko00564,ko01100,ko04136,ko04140,ko04723,ko05130,ko05167
LIPID-N-0389	PE(16:0_22:4)	GP	PE	766.539	767.547	[M-H]-	C43H78NO8P	122845	142329	199672	183473	130340	103984	83716.4	127521	141318	166845	134983	149804	162177	141363	162000	C00350	HMDB0008943	9546817	-	-	84549	-	ko00563,ko00564,ko01100,ko04136,ko04140,ko04723,ko05130,ko05167
LIPID-N-0401	PE(16:0_22:5)	GP	PE	764.523	765.531	[M-H]-	C43H76NO8P	76453.9	83204.4	91468.8	124785	83785.2	90998.9	50167.1	77477.3	82265.6	77269.9	66187.3	45731	86935.7	85041.1	86320.6	C00350	HMDB0009005	52924902	-	-	-	-	ko00563,ko00564,ko01100,ko04136,ko04140,ko04723,ko05130,ko05167
LIPID-N-0331	PE(16:1_16:0)	GP	PE	688.492	689.5	[M-H]-	C37H72NO8P	92568	81838.2	81560.7	144129	67688.3	247689	55968.1	118004	129252	98576.2	72853	61280	97959.1	91600.3	103660	C00350	HMDB0008956	52924223	-	-	-	-	ko00563,ko00564,ko01100,ko04136,ko04140,ko04723,ko05130,ko05167
LIPID-N-0347	PE(16:1_16:1)	GP	PE	686.476	687.484	[M-H]-	C37H70NO8P	4819.39	4428.24	7422.67	15906.4	33474	13001	4315.77	8490.05	7111.67	16362.8	1512.99	8726.82	8120.46	21433	14434.9	C00350	HMDB0005342	9546809	-	-	-	-	ko00563,ko00564,ko01100,ko04136,ko04140,ko04723,ko05130,ko05167
LIPID-N-0335	PE(16:1_18:0)	GP	PE	716.523	717.531	[M-H]-	C39H76NO8P	49799.6	30711.7	42629	37334.2	29476.4	72660.3	13294.6	29236	19323.9	22813.4	33013.4	19044.5	32492.1	29086.3	30803.3	C00350	HMDB0008958	52924227	-	-	-	-	ko00563,ko00564,ko01100,ko04136,ko04140,ko04723,ko05130,ko05167
LIPID-N-0366	PE(16:1_18:2)	GP	PE	712.492	713.5	[M-H]-	C39H72NO8P	123128	210667	153203	174322	92946	185257	65644.1	106101	136684	91413.1	133418	84745.2	155909	121877	168933	C00350	HMDB0008961	52924917	-	-	-	-	ko00563,ko00564,ko01100,ko04136,ko04140,ko04723,ko05130,ko05167
LIPID-N-0396	PE(16:1_20:4)	GP	PE	736.492	737.5	[M-H]-	C41H72NO8P	19687.8	30177.7	33321.5	31794.6	7070.61	30353	6210.98	12531.2	21766.6	13569.2	19849.5	8562.87	22599.4	25822.2	20943.1	C00350	HMDB0008970	52924915	-	-	-	-	ko00563,ko00564,ko01100,ko04136,ko04140,ko04723,ko05130,ko05167
LIPID-N-1088	PE(16:1_22:4)	GP	PE	764.523	765.531	[M-H]-	C43H76NO8P	14682.3	24145	19070.7	18022	10507.3	18750.5	3844.21	18556.4	19196.8	9283.89	7276.27	5354.01	16932	10089.3	12803.5	C00350	HMDB0008976	52924241	-	-	-	-	ko00563,ko00564,ko01100,ko04136,ko04140,ko04723,ko05130,ko05167
LIPID-N-1075	PE(16:2_18:2)	GP	PE	710.476	711.484	[M-H]-	C39H70NO8P	200870	154170	354136	395535	170698	171551	130504	363437	292639	133918	258560	154456	268334	166954	281020	C00350	-	-	-	-	-	-	ko00563,ko00564,ko01100,ko04136,ko04140,ko04723,ko05130,ko05167
LIPID-N-0336	PE(17:0_18:1)	GP	PE	730.54	731.547	[M-H]-	C40H78NO8P	3.81918e+06	2.1896e+06	2.87523e+06	3.9063e+06	3.31215e+06	1.99116e+06	2.29877e+06	2.74582e+06	2.83167e+06	2.34693e+06	2.5022e+06	3.0696e+06	3.02376e+06	3.17481e+06	2.75093e+06	C00350	-	52924910	-	-	-	-	ko00563,ko00564,ko01100,ko04136,ko04140,ko04723,ko05130,ko05167
LIPID-N-1063	PE(17:0_18:2)	GP	PE	728.523	729.531	[M-H]-	C40H76NO8P	368088	391286	346204	420542	274631	294459	193077	198088	357886	488078	319285	352633	348115	348937	328333	C00350	-	42627790	-	-	-	-	ko00563,ko00564,ko01100,ko04136,ko04140,ko04723,ko05130,ko05167
LIPID-N-0371	PE(17:0_20:3)	GP	PE	754.541	755.547	[M-H]-	C42H78NO8P	679414	843314	454437	889835	569683	419844	574641	837259	889591	967504	434648	901530	757935	836528	789290	C00350	-	52924255	-	-	-	-	ko00563,ko00564,ko01100,ko04136,ko04140,ko04723,ko05130,ko05167
LIPID-N-0386	PE(17:0_20:4)	GP	PE	752.524	753.531	[M-H]-	C42H76NO8P	3.17397e+06	3.36608e+06	3.98388e+06	3.38046e+06	3.34186e+06	3.36225e+06	2.58286e+06	3.27811e+06	2.53641e+06	4.13107e+06	2.68902e+06	4.26074e+06	3.55552e+06	3.44558e+06	3.02029e+06	C00350	-	5283493	-	-	-	-	ko00563,ko00564,ko01100,ko04136,ko04140,ko04723,ko05130,ko05167
LIPID-N-0398	PE(17:0_20:5)	GP	PE	750.507	751.515	[M-H]-	C42H74NO8P	208007	154571	108236	185259	173094	131134	87386.7	73302.8	138517	107056	69122.2	143082	181798	128973	147788	C00350	-	52924256	-	-	-	-	ko00563,ko00564,ko01100,ko04136,ko04140,ko04723,ko05130,ko05167
LIPID-N-0374	PE(17:0_22:3)	GP	PE	782.567	783.578	[M-H]-	C44H82NO8P	15385.9	21935	33525.3	24280	15744.3	11383.5	17600.9	21483.7	21951.8	19393.8	26593.7	20347.4	17170.3	18939.8	20203.9	C00350	-	-	-	-	-	-	ko00563,ko00564,ko01100,ko04136,ko04140,ko04723,ko05130,ko05167
LIPID-N-0402	PE(17:0_22:5)	GP	PE	778.545	779.547	[M-H]-	C44H78NO8P	409320	489309	551051	526012	387366	446637	312211	408892	338285	445793	458464	328887	273046	334092	392047	C00350	-	-	-	-	-	-	ko00563,ko00564,ko01100,ko04136,ko04140,ko04723,ko05130,ko05167
LIPID-N-0414	PE(17:0_22:6)	GP	PE	776.52	777.531	[M-H]-	C44H76NO8P	71644.7	52788	58710.2	31419.4	98584.4	132812	65096.8	66306.1	90792.5	63480.8	43966	68391.9	62261.5	45364.5	81951.3	C00350	-	52924909	-	-	-	-	ko00563,ko00564,ko01100,ko04136,ko04140,ko04723,ko05130,ko05167
LIPID-N-0351	PE(17:1_18:1)	GP	PE	728.521	729.531	[M-H]-	C40H76NO8P	419846	368522	450957	302326	347259	304536	270249	455775	406456	579477	317217	421249	407359	391202	461920	C00350	-	52924273	-	-	-	-	ko00563,ko00564,ko01100,ko04136,ko04140,ko04723,ko05130,ko05167
LIPID-N-0367	PE(17:1_18:2)	GP	PE	726.511	727.515	[M-H]-	C40H74NO8P	518561	369430	136605	522250	379439	322707	317381	467291	456337	394188	466169	438548	530502	295565	428885	C00350	-	52924274	-	-	-	-	ko00563,ko00564,ko01100,ko04136,ko04140,ko04723,ko05130,ko05167
LIPID-N-1087	PE(17:2_20:3)	GP	PE	750.507	751.515	[M-H]-	C42H74NO8P	3.16924e+06	2.8054e+06	3.40757e+06	3.5733e+06	1.96218e+06	2.75643e+06	1.90484e+06	3.06077e+06	3.35644e+06	2.46142e+06	2.85081e+06	2.25162e+06	2.97774e+06	2.81908e+06	2.80162e+06	C00350	-	52924313	-	-	-	-	ko00563,ko00564,ko01100,ko04136,ko04140,ko04723,ko05130,ko05167
LIPID-N-1061	PE(18:0_16:2)	GP	PE	714.507	715.515	[M-H]-	C39H74NO8P	27033.7	41604.6	43613.7	35051	23895.9	49597.2	16378.4	25334.5	29884.7	41650.7	48039.8	32803.4	40565.8	46354.8	41895.6	C00350	-	-	-	-	-	-	ko00563,ko00564,ko01100,ko04136,ko04140,ko04723,ko05130,ko05167
LIPID-N-0353	PE(18:0_18:2)	GP	PE	742.539	743.547	[M-H]-	C41H78NO8P	4.66905e+07	4.46101e+07	6.83701e+07	4.18087e+07	3.09392e+07	3.68185e+07	3.16165e+07	4.17713e+07	48911239	4.21389e+07	5.04374e+07	5.32403e+07	4.79539e+07	4.47158e+07	4.46381e+07	C00350	HMDB0008994	9546749	-	-	-	-	ko00563,ko00564,ko01100,ko04136,ko04140,ko04723,ko05130,ko05167
LIPID-N-1070	PE(18:0_18:3)	GP	PE	740.523	741.531	[M-H]-	C41H76NO8P	1.16432e+06	836877	968237	933244	485933	883258	447923	526303	802109	604930	811656	660802	727462	784703	871769	C00350	HMDB0008995	52924329	-	-	-	-	ko00563,ko00564,ko01100,ko04136,ko04140,ko04723,ko05130,ko05167
LIPID-N-0400	PE(18:0_20:5)	GP	PE	764.523	765.531	[M-H]-	C43H76NO8P	357717	497164	1.47921e+06	376264	219550	408674	128580	196093	342234	263491	199399	257876	331002	384009	381774	C00350	HMDB0009453	52924674	-	-	-	-	ko00563,ko00564,ko01100,ko04136,ko04140,ko04723,ko05130,ko05167
LIPID-N-1057	PE(18:0_22:1)	GP	PE	800.617	801.625	[M-H]-	C45H88NO8P	2262.41	1508.03	2252.13	5303.65	17269.8	3020.43	964.421	3409.89	3019.78	2445.02	3812.11	4350.01	3742.48	3451.58	3771.75	C00350	-	52924334	-	-	-	-	ko00563,ko00564,ko01100,ko04136,ko04140,ko04723,ko05130,ko05167
LIPID-N-0392	PE(18:0_22:4)	GP	PE	794.57	795.578	[M-H]-	C45H82NO8P	692462	670629	1.02527e+06	862182	527795	500430	316847	516182	569601	483110	563834	609264	617417	684010	610010	C00350	HMDB0009009	52924901	-	-	74484	-	ko00563,ko00564,ko01100,ko04136,ko04140,ko04723,ko05130,ko05167
LIPID-N-0403	PE(18:0_22:5)	GP	PE	792.554	793.562	[M-H]-	C45H80NO8P	423583	363864	854114	506547	290059	353628	195185	257005	276816	284461	299149	382990	402689	390602	397681	C00350	HMDB0009586	53479897	-	-	-	-	ko00563,ko00564,ko01100,ko04136,ko04140,ko04723,ko05130,ko05167
LIPID-N-0349	PE(18:1_16:1)	GP	PE	714.507	715.515	[M-H]-	C39H74NO8P	103252	154142	106460	145488	85230.5	221863	49181.7	108440	101082	64142.9	106034	73303.6	112827	87593.4	94789.5	C00350	HMDB0009023	53479622	-	-	-	-	ko00563,ko00564,ko01100,ko04136,ko04140,ko04723,ko05130,ko05167
LIPID-N-1068	PE(18:1_17:2)	GP	PE	726.507	727.515	[M-H]-	C40H74NO8P	737106	622606	779275	791734	546236	569450	678786	800667	960394	804937	868953	697769	710899	855375	755580	C00350	-	52924303	-	-	-	-	ko00563,ko00564,ko01100,ko04136,ko04140,ko04723,ko05130,ko05167
LIPID-N-0338	PE(18:1_18:0)	GP	PE	744.554	745.562	[M-H]-	C41H80NO8P	3.69154e+06	3.43458e+06	3.96796e+06	4.30597e+06	4.00132e+06	3.83237e+06	2.34692e+06	2.8257e+06	3.92118e+06	3.08117e+06	4.03595e+06	4.01643e+06	3.55567e+06	3.40821e+06	3.39452e+06	C00350	HMDB0009057	9546755	-	-	84234	-	ko00563,ko00564,ko01100,ko04136,ko04140,ko04723,ko05130,ko05167
LIPID-N-0352	PE(18:1_18:1)	GP	PE	742.539	743.547	[M-H]-	C41H78NO8P	1.86421e+06	2.17067e+06	2.72919e+06	2.30362e+06	1.88211e+06	2.01256e+06	1.13758e+06	1.60288e+06	1.69897e+06	1.2365e+06	2.22374e+06	1.65674e+06	2.04843e+06	1.98003e+06	1.9896e+06	C00350	HMDB0009025	53479624	-	-	-	-	ko00563,ko00564,ko01100,ko04136,ko04140,ko04723,ko05130,ko05167
LIPID-N-0368	PE(18:1_18:2)	GP	PE	740.523	741.531	[M-H]-	C41H76NO8P	6.44673e+06	9.40611e+06	9.99645e+06	5.8785e+06	3.77433e+06	6.63415e+06	4.55424e+06	5.57949e+06	6.55183e+06	4.60376e+06	8.20168e+06	7.07062e+06	6.89668e+06	6.46959e+06	6.90127e+06	C00350	HMDB0009060	9546753	-	-	74977	-	ko00563,ko00564,ko01100,ko04136,ko04140,ko04723,ko05130,ko05167
LIPID-N-1078	PE(18:1_18:3)	GP	PE	738.507	739.515	[M-H]-	C41H74NO8P	41214	46917.1	29703.4	42068.7	12129.2	100341	14279.9	15947.7	45921.4	20217.7	22688.2	14568.2	33915.1	36474.8	34491.1	C00350	HMDB0009061	52924344	-	-	-	-	ko00563,ko00564,ko01100,ko04136,ko04140,ko04723,ko05130,ko05167
LIPID-N-1071	PE(18:1_19:2)	GP	PE	754.539	755.547	[M-H]-	C42H78NO8P	119465	104333	115299	109837	131488	49410.3	148409	142720	117319	131671	125382	130415	135768	149087	141436	C00350	-	-	-	-	-	-	ko00563,ko00564,ko01100,ko04136,ko04140,ko04723,ko05130,ko05167
LIPID-N-1072	PE(18:1_20:2)	GP	PE	768.554	769.562	[M-H]-	C43H80NO8P	318468	303634	403245	343615	273433	244504	269039	331284	296622	339336	360222	365838	340571	273078	357184	C00350	HMDB0009066	52924348	-	-	-	-	ko00563,ko00564,ko01100,ko04136,ko04140,ko04723,ko05130,ko05167
LIPID-N-0388	PE(18:1_20:3)	GP	PE	766.539	767.547	[M-H]-	C43H78NO8P	169474	172758	239368	215096	173301	195478	110663	152404	123059	137589	168312	164875	168050	182302	168844	C00350	HMDB0009034	53479633	-	-	-	-	ko00563,ko00564,ko01100,ko04136,ko04140,ko04723,ko05130,ko05167
LIPID-N-0399	PE(18:1_20:4)	GP	PE	764.523	765.531	[M-H]-	C43H76NO8P	32310.9	52026.2	62975.2	27032.9	39803.5	41103.8	13645.8	35272.8	31901.2	18757.3	25137.6	29160.9	37310.2	45932.8	37180.8	C00350	HMDB0009036	53479635	-	-	-	-	ko00563,ko00564,ko01100,ko04136,ko04140,ko04723,ko05130,ko05167
LIPID-N-0362	PE(18:1_22:1)	GP	PE	798.601	799.609	[M-H]-	C45H86NO8P	64601.3	84461.6	50121.5	96776.5	85433.3	40912.5	89693.1	60374.1	76210.1	83637	66994.1	79579.8	77259.2	70626.1	78683.6	C00350	-	52924725	-	-	-	-	ko00563,ko00564,ko01100,ko04136,ko04140,ko04723,ko05130,ko05167
LIPID-N-0416	PE(18:1_22:5)	GP	PE	790.539	791.547	[M-H]-	C45H78NO8P	43663.3	60623.6	128588	64260.3	46676.7	56227.8	30827.8	49274.5	37152.1	42597.4	36354.5	32300.2	52607.3	58311.8	60677.1	C00350	-	-	-	-	-	-	ko00563,ko00564,ko01100,ko04136,ko04140,ko04723,ko05130,ko05167
LIPID-N-0363	PE(18:1_24:1)	GP	PE	826.633	827.64	[M-H]-	C47H90NO8P	11006.7	8762.86	15565.1	13102.1	64265.2	11083.4	5662.66	10858	14074.9	8206.1	14173.6	17551.5	12155.6	17794.4	15043.8	C00350	HMDB0009527	53479865	-	-	-	-	ko00563,ko00564,ko01100,ko04136,ko04140,ko04723,ko05130,ko05167
LIPID-N-0346	PE(18:2_14:0)	GP	PE	686.476	687.484	[M-H]-	C37H70NO8P	19003.1	21431.7	18316.4	16770.1	5465.11	23665.2	11073.4	19548.8	28043.7	16695.9	16585.9	18130.2	18587.9	18019.3	22028.5	C00350	HMDB0008829	52924943	-	-	-	-	ko00563,ko00564,ko01100,ko04136,ko04140,ko04723,ko05130,ko05167
LIPID-N-0350	PE(18:2_16:0)	GP	PE	714.507	715.515	[M-H]-	C39H74NO8P	4.46494e+06	4.76665e+06	4.64166e+06	4.60004e+06	2.57438e+06	5.8998e+06	4.69633e+06	3.98376e+06	8.36798e+06	7.10305e+06	5.34228e+06	5.21758e+06	5.63359e+06	5.08708e+06	4.92423e+06	C00350	HMDB0009088	52924895	-	-	-	-	ko00563,ko00564,ko01100,ko04136,ko04140,ko04723,ko05130,ko05167
LIPID-N-0382	PE(18:2_18:2)	GP	PE	738.507	739.515	[M-H]-	C41H74NO8P	1.06764e+06	1.88597e+06	1.70237e+06	839771	526686	981578	840253	926231	1.16457e+06	793245	1.4923e+06	1.22542e+06	1.12501e+06	1.09585e+06	1.09787e+06	C00350	HMDB0005350	9546812	-	20707-71-5	84846	-	ko00563,ko00564,ko01100,ko04136,ko04140,ko04723,ko05130,ko05167
LIPID-N-0370	PE(18:2_19:1)	GP	PE	754.541	755.547	[M-H]-	C42H78NO8P	5.86378e+06	5.01536e+06	5.03186e+06	4.94567e+06	4.56323e+06	3.66395e+06	5.45889e+06	7.92949e+06	6.55351e+06	6.34276e+06	6.46648e+06	8.52402e+06	6.1455e+06	5.04426e+06	5.51147e+06	C00350	-	52924369	-	-	-	-	ko00563,ko00564,ko01100,ko04136,ko04140,ko04723,ko05130,ko05167
LIPID-N-0375	PE(18:2_22:1)	GP	PE	796.586	797.593	[M-H]-	C45H84NO8P	52089.7	90930.5	63165.8	136584	74807.7	40317.9	118947	105753	104604	152285	115266	173406	109676	96453.7	97275.5	C00350	-	53479639	-	-	-	-	ko00563,ko00564,ko01100,ko04136,ko04140,ko04723,ko05130,ko05167
LIPID-N-1098	PE(18:2_22:5)	GP	PE	788.523	789.531	[M-H]-	C45H76NO8P	243764	391361	277233	403939	235725	229928	167551	260432	354087	398825	290823	204482	358871	300238	280920	C00350	-	-	-	-	-	-	ko00563,ko00564,ko01100,ko04136,ko04140,ko04723,ko05130,ko05167
LIPID-N-0365	PE(18:3_16:0)	GP	PE	712.492	713.5	[M-H]-	C39H72NO8P	131582	104943	82959	134878	46510.6	152533	69813.1	81864.2	139244	121110	104573	69642.7	103026	114444	113532	C00350	HMDB0009154	9546752	-	-	-	-	ko00563,ko00564,ko01100,ko04136,ko04140,ko04723,ko05130,ko05167
LIPID-N-0384	PE(18:3_18:1)	GP	PE	738.507	739.515	[M-H]-	C41H74NO8P	177192	192391	201353	187625	70157.7	149006	72886.6	102732	114453	82019.5	224558	105370	141122	131110	125373	C00350	HMDB0009124	53479673	-	-	-	-	ko00563,ko00564,ko01100,ko04136,ko04140,ko04723,ko05130,ko05167
LIPID-N-0355	PE(19:0_18:2)	GP	PE	756.554	757.562	[M-H]-	C42H80NO8P	2.89283e+06	1.64757e+06	2.16926e+06	2.02685e+06	1.93308e+06	1.22711e+06	3.21704e+06	2.68919e+06	2.06069e+06	3.08708e+06	2.27154e+06	3.44831e+06	2.05739e+06	2.61321e+06	2.89972e+06	C00350	-	52924477	-	-	-	-	ko00563,ko00564,ko01100,ko04136,ko04140,ko04723,ko05130,ko05167
LIPID-N-0391	PE(19:0_20:4)	GP	PE	780.56	781.562	[M-H]-	C44H80NO8P	438549	456289	418527	524800	402966	299744	394939	477501	353379	416370	435493	620450	383664	426844	538227	C00350	-	52924486	-	-	-	-	ko00563,ko00564,ko01100,ko04136,ko04140,ko04723,ko05130,ko05167
LIPID-N-0418	PE(19:0_22:6)	GP	PE	804.55	805.562	[M-H]-	C46H80NO8P	13242.1	5834.57	10722.8	8190.77	12316.1	12764.1	8330.97	6197.31	4891.63	4389.5	7531.6	8105.51	9371.81	8402.02	9614.47	C00350	-	52924493	-	-	-	-	ko00563,ko00564,ko01100,ko04136,ko04140,ko04723,ko05130,ko05167
LIPID-N-0427	PE(19:2_22:5)	GP	PE	802.55	803.547	[M-H]-	C46H78NO8P	76042.3	62890.7	42268.9	77438.3	46668.4	89568.6	38027.9	86362.3	63443	73718.2	44268	57609.4	82714.3	37627.4	96176.2	C00350	-	-	-	-	-	-	ko00563,ko00564,ko01100,ko04136,ko04140,ko04723,ko05130,ko05167
LIPID-N-0328	PE(20:0_18:0)	GP	PE	774.601	775.609	[M-H]-	C43H86NO8P	17623	18532.8	22075.5	14753.1	18783.6	14242.9	11429.4	16514.9	14808.8	13029.4	14334.8	17594.6	16495	13254.8	15069.7	C00350	HMDB0009222	9546831	-	-	-	-	ko00563,ko00564,ko01100,ko04136,ko04140,ko04723,ko05130,ko05167
LIPID-N-0337	PE(20:1_16:0)	GP	PE	744.554	745.562	[M-H]-	C41H80NO8P	10677.9	13610.6	27457.8	23207.6	21635.6	6902.03	8937.31	7387.02	20983.4	11933.9	17297.9	12463	19178.2	14030.1	17832	C00350	HMDB0009250	52924544	-	-	-	-	ko00563,ko00564,ko01100,ko04136,ko04140,ko04723,ko05130,ko05167
LIPID-N-0358	PE(20:1_18:1)	GP	PE	770.57	771.578	[M-H]-	C43H82NO8P	33963.3	33419.5	54237.1	53506.7	48394.3	31348.6	28956	31647.9	51001.2	29150.2	49528.3	40661	44736.5	45056.1	39424.3	C00350	HMDB0009256	53479718	-	-	-	-	ko00563,ko00564,ko01100,ko04136,ko04140,ko04723,ko05130,ko05167
LIPID-N-0373	PE(20:1_18:2)	GP	PE	768.554	769.562	[M-H]-	C43H80NO8P	93414.8	98694.1	151679	72161.6	51594.9	90133.6	86615.7	115625	134097	92669.3	184382	114643	143906	91046.9	133462	C00350	HMDB0009258	52924555	-	-	-	-	ko00563,ko00564,ko01100,ko04136,ko04140,ko04723,ko05130,ko05167
LIPID-N-1092	PE(20:1_20:4)	GP	PE	792.554	793.562	[M-H]-	C45H80NO8P	9880	12745.5	22101.8	4735.94	7192.13	9514.84	5821.31	5182.93	12104	8966.87	9639.1	12048.8	13989.8	8889.71	15806.3	C00350	HMDB0009267	52924564	-	-	-	-	ko00563,ko00564,ko01100,ko04136,ko04140,ko04723,ko05130,ko05167
LIPID-N-0354	PE(20:2_16:0)	GP	PE	742.539	743.547	[M-H]-	C41H78NO8P	58012.4	66025.8	123858	70872.7	62525.8	58317.4	65563.1	101653	116686	106738	128074	73536.9	88288.5	87689.3	96758.5	C00350	HMDB0009286	52924578	-	-	-	-	ko00563,ko00564,ko01100,ko04136,ko04140,ko04723,ko05130,ko05167
LIPID-N-0356	PE(20:2_18:0)	GP	PE	770.57	771.578	[M-H]-	C43H82NO8P	96003.3	88269.3	287881	99230	79441.1	101380	99846.8	126383	154571	114676	150237	146930	138548	130846	123818	C00350	HMDB0009288	52924583	-	-	-	-	ko00563,ko00564,ko01100,ko04136,ko04140,ko04723,ko05130,ko05167
LIPID-N-1090	PE(20:2_18:3)	GP	PE	764.523	765.531	[M-H]-	C43H76NO8P	42689.9	128861	35575.1	42595.7	32512.4	48571.7	44693.2	45337.9	79675.9	50482.3	89547	54034.2	44521.7	63281.6	74703.2	C00350	HMDB0009132	52924401	-	-	-	-	ko00563,ko00564,ko01100,ko04136,ko04140,ko04723,ko05130,ko05167
LIPID-N-1096	PE(20:2_20:4)	GP	PE	790.539	791.547	[M-H]-	C45H78NO8P	1.14765e+07	9.07853e+06	1.28425e+07	1.30827e+07	1.01599e+07	9.45902e+06	7.65786e+06	9.60588e+06	1.14915e+07	1.22345e+07	1.12386e+07	1.23094e+07	1.09017e+07	1.15286e+07	1.13436e+07	C00350	HMDB0009300	52924595	-	-	-	-	ko00563,ko00564,ko01100,ko04136,ko04140,ko04723,ko05130,ko05167
LIPID-N-1099	PE(20:2_20:5)	GP	PE	788.523	789.531	[M-H]-	C45H76NO8P	880884	878509	1.24821e+06	753240	990488	1.03381e+06	595088	406234	926367	706762	814280	547847	782670	706445	858560	C00350	HMDB0009302	52924596	-	-	-	-	ko00563,ko00564,ko01100,ko04136,ko04140,ko04723,ko05130,ko05167
LIPID-N-1101	PE(20:2_22:5)	GP	PE	816.554	817.562	[M-H]-	C47H80NO8P	1.22608e+06	1.44292e+06	2.06998e+06	1.60148e+06	1.29731e+06	1.07636e+06	926996	1.10231e+06	1.33381e+06	1.4924e+06	1.35581e+06	1.45912e+06	1.46806e+06	1.46369e+06	1.43322e+06	C00350	-	-	-	-	-	-	ko00563,ko00564,ko01100,ko04136,ko04140,ko04723,ko05130,ko05167
LIPID-N-1105	PE(20:2_22:6)	GP	PE	814.539	815.547	[M-H]-	C47H78NO8P	419558	204482	427917	396471	405019	584030	255186	320371	453749	220523	203635	254069	324701	342316	435687	C00350	HMDB0009309	52924602	-	-	-	-	ko00563,ko00564,ko01100,ko04136,ko04140,ko04723,ko05130,ko05167
LIPID-N-0372	PE(20:3_18:0)	GP	PE	768.554	769.562	[M-H]-	C43H80NO8P	461315	440913	1.00441e+06	443074	325239	438954	255940	404107	431980	299875	376146	445925	424546	461169	469316	C00350	HMDB0009354	52924614	-	-	-	-	ko00563,ko00564,ko01100,ko04136,ko04140,ko04723,ko05130,ko05167
LIPID-N-1106	PE(20:3_22:6)	GP	PE	812.523	813.531	[M-H]-	C47H76NO8P	283982	276562	273803	296181	284286	303043	175987	262099	276884	299855	156189	229855	256560	228210	268542	C00350	HMDB0009375	52924633	-	-	-	-	ko00563,ko00564,ko01100,ko04136,ko04140,ko04723,ko05130,ko05167
LIPID-N-0387	PE(20:4_18:0)	GP	PE	766.539	767.547	[M-H]-	C43H78NO8P	4.28092e+06	4.33997e+06	1.41172e+07	4.16082e+06	3.22305e+06	3.46943e+06	1.72064e+06	3.41683e+06	4.21818e+06	2.68799e+06	2.91269e+06	3.9381e+06	4.62623e+06	4.87656e+06	4.43954e+06	C00350	HMDB0009387	52924644	-	-	-	-	ko00563,ko00564,ko01100,ko04136,ko04140,ko04723,ko05130,ko05167
LIPID-N-0393	PE(20:4_20:0)	GP	PE	794.57	795.578	[M-H]-	C45H82NO8P	33967.6	27600.5	55657.1	27296.5	23561.8	34781.9	17225.1	22582.9	34631.6	23632.4	35030.7	25434.7	31115.5	30127.1	29035.3	C00350	HMDB0009394	52924652	-	-	-	-	ko00563,ko00564,ko01100,ko04136,ko04140,ko04723,ko05130,ko05167
LIPID-N-0421	PE(20:4_22:2)	GP	PE	818.57	819.578	[M-H]-	C47H82NO8P	6.96365e+06	8.5608e+06	8.50328e+06	7.42766e+06	6.61182e+06	7.39046e+06	5.80995e+06	7.57344e+06	7.43409e+06	8.2287e+06	7.02894e+06	8.94046e+06	7.29211e+06	7.73254e+06	7.76276e+06	C00350	HMDB0009404	52924660	-	-	-	-	ko00563,ko00564,ko01100,ko04136,ko04140,ko04723,ko05130,ko05167
LIPID-N-1107	PE(20:4_22:6)	GP	PE	810.507	811.515	[M-H]-	C47H74NO8P	1.56568e+06	1.25189e+06	1.39327e+06	2.24859e+06	2.2548e+06	2.03053e+06	1.39371e+06	1.96998e+06	1.61436e+06	2.11734e+06	1.30665e+06	1.86861e+06	1.87057e+06	1.94686e+06	1.88194e+06	C00350	HMDB0009408	52924662	-	-	-	-	ko00563,ko00564,ko01100,ko04136,ko04140,ko04723,ko05130,ko05167
LIPID-N-0412	PE(20:5_18:1)	GP	PE	762.507	763.515	[M-H]-	C43H74NO8P	19663	27799.2	50415.1	28083.2	16703.8	31464.5	8419.71	8562.65	19810.5	6636.36	19215.8	14829.3	33384.4	24042.9	22474.1	C00350	HMDB0009454	53479832	-	-	-	-	ko00563,ko00564,ko01100,ko04136,ko04140,ko04723,ko05130,ko05167
LIPID-N-0343	PE(22:0_18:1)	GP	PE	800.617	801.625	[M-H]-	C45H88NO8P	7608.71	3530.72	6668.67	6216.65	14509	4614.05	2414.68	4560.35	6038.51	5414.02	5220.75	9733	5538.31	6205.56	6599.93	C00350	HMDB0009487	9546853	-	-	-	-	ko00563,ko00564,ko01100,ko04136,ko04140,ko04723,ko05130,ko05167
LIPID-N-1064	PE(22:0_18:2)	GP	PE	798.601	799.609	[M-H]-	C45H86NO8P	10694.6	13254.1	8034.9	8768.91	6339.12	11066.2	12868.5	10037.7	13041.3	11397.4	24276.9	10825.8	11551.1	12053.1	14657.6	C00350	HMDB0009105	52924376	-	-	-	-	ko00563,ko00564,ko01100,ko04136,ko04140,ko04723,ko05130,ko05167
LIPID-N-1103	PE(22:2_22:5)	GP	PE	844.586	845.593	[M-H]-	C49H84NO8P	571839	808602	1.03648e+06	678580	542438	560544	538511	581419	559865	686155	589939	798311	731712	661427	709290	C00350	-	-	-	-	-	-	ko00563,ko00564,ko01100,ko04136,ko04140,ko04723,ko05130,ko05167
LIPID-N-1102	PE(22:3_20:4)	GP	PE	816.554	817.562	[M-H]-	C47H80NO8P	6.56298e+06	6.64965e+06	7.60222e+06	7.81621e+06	4.9511e+06	7.47623e+06	5.60484e+06	7.34604e+06	9.55541e+06	6.86188e+06	6.77312e+06	5.66538e+06	7.01136e+06	7.23012e+06	7.18452e+06	C00350	-	-	-	-	-	-	ko00563,ko00564,ko01100,ko04136,ko04140,ko04723,ko05130,ko05167
LIPID-N-1108	PE(22:5_22:6)	GP	PE	836.523	837.531	[M-H]-	C49H76NO8P	156189	143025	121420	216686	302124	188657	101110	175709	133959	245155	92659.3	193629	174465	202411	155046	C00350	-	-	-	-	-	-	ko00563,ko00564,ko01100,ko04136,ko04140,ko04723,ko05130,ko05167
LIPID-N-0413	PE(22:6_16:0)	GP	PE	762.507	763.515	[M-H]-	C43H74NO8P	36585.7	23309.3	44923.5	36808.5	41832.1	30435.5	19103	29661.8	40518	26982.1	19227.6	15392.8	27632.7	36553.9	38004.8	C00350	HMDB0009682	52924862	-	-	-	-	ko00563,ko00564,ko01100,ko04136,ko04140,ko04723,ko05130,ko05167
LIPID-N-0415	PE(22:6_18:0)	GP	PE	790.539	791.547	[M-H]-	C45H78NO8P	354620	154273	562841	187816	221615	299720	100798	113050	138201	88497.1	82038.3	137414	198041	176294	203394	C00350	HMDB0009012	9546798	-	-	78266	-	ko00563,ko00564,ko01100,ko04136,ko04140,ko04723,ko05130,ko05167
LIPID-N-0426	PE(22:6_18:1)	GP	PE	788.523	789.531	[M-H]-	C45H76NO8P	30987.6	20303.8	69565.7	30211.7	24289.9	34183.8	11716.4	22290.5	29228.6	18214.3	12923.8	21024.4	30192	24266.6	32369.7	C00350	HMDB0009685	53479975	-	-	-	-	ko00563,ko00564,ko01100,ko04136,ko04140,ko04723,ko05130,ko05167
LIPID-N-0345	PE(24:0_18:1)	GP	PE	828.648	829.656	[M-H]-	C47H92NO8P	21054.3	12188.7	23567.7	19879.8	92093	17210.7	9007.41	17495.2	20424.5	13552	26141.6	31228	25697.8	27303.4	27668.4	C00350	HMDB0009719	9546993	-	-	-	-	ko00563,ko00564,ko01100,ko04136,ko04140,ko04723,ko05130,ko05167
LIPID-N-1083	PE(24:0_20:4)	GP	PE	850.633	851.64	[M-H]-	C49H90NO8P	7398.6	5879.56	9704.43	5875.29	4746.58	10763.8	3528.59	6741.66	9004.89	6457.04	7529.66	5604.17	6714.19	8332.98	7761.02	C00350	-	-	-	-	-	-	ko00563,ko00564,ko01100,ko04136,ko04140,ko04723,ko05130,ko05167
LIPID-N-0806	PE(O-15:1_20:4)	GP	PE-O	708.497	709.505	[M-H]-	C40H72NO7P	281124	326113	542866	563291	310595	328582	227494	326693	338801	490938	326171	255727	433644	379488	430543	-	-	-	-	-	-	-	-
LIPID-N-0835	PE(O-15:1_22:5)	GP	PE-O	734.512	735.52	[M-H]-	C42H74NO7P	59424.3	46077.5	104810	103100	53874.7	38905.7	26972.9	39705.5	52950.5	61191.6	59380.5	49759.5	69383.1	63051.6	45904	-	-	-	-	-	-	-	-
LIPID-N-0729	PE(O-16:0_16:0)	GP	PE-O	676.528	677.536	[M-H]-	C37H76NO7P	112192	76858.6	43821.9	152753	82715.3	63094.6	108965	171796	83416	125555	135049	151294	91341.5	107272	113832	-	-	52925038	-	-	-	-	-
LIPID-N-0736	PE(O-16:0_18:1)	GP	PE-O	702.544	703.552	[M-H]-	C39H78NO7P	277670	209641	251049	312061	397575	213650	182466	208345	293301	212921	269517	288994	258915	282585	251913	-	HMDB0011157	42607455	-	-	-	-	-
LIPID-N-0749	PE(O-16:0_18:2)	GP	PE-O	700.528	701.536	[M-H]-	C39H76NO7P	1.77577e+06	1.51811e+06	2.5786e+06	1.93003e+06	2.49428e+06	913777	1.6015e+06	1.68026e+06	1.73319e+06	1.64043e+06	1.43226e+06	3.4122e+06	2.61834e+06	1.65931e+06	3.02747e+06	-	-	52925035	-	-	-	-	-
LIPID-N-0788	PE(O-16:0_20:4)	GP	PE-O	724.528	725.536	[M-H]-	C41H76NO7P	3.46288e+06	2.89019e+06	3.9035e+06	5.57058e+06	2.09704e+06	3.32181e+06	2.81765e+06	3.06126e+06	3.39867e+06	4.08055e+06	2.98712e+06	3.52957e+06	3.66248e+06	3.57779e+06	3.90084e+06	-	-	42607456	-	-	-	-	-
LIPID-N-0807	PE(O-16:0_20:5)	GP	PE-O	722.512	723.52	[M-H]-	C41H74NO7P	207603	165839	207006	290148	185795	194767	98428.4	143136	162975	148970	144305	101938	185115	155359	186102	-	-	52925030	-	-	-	-	-
LIPID-N-0779	PE(O-16:0_22:3)	GP	PE-O	754.575	755.583	[M-H]-	C43H82NO7P	31509.1	35044.8	21553.7	88894.2	28088.9	22405.2	17012.6	23479.3	23934.3	29822.4	22010.9	18118.3	32873.8	31022.9	31422.9	-	-	-	-	-	-	-	-
LIPID-N-0792	PE(O-16:0_22:4)	GP	PE-O	752.559	753.567	[M-H]-	C43H80NO7P	1.45733e+06	1.49568e+06	1.71089e+06	3.60092e+06	1.68884e+06	1.04815e+06	1.44448e+06	1.76355e+06	1.68368e+06	2.18217e+06	1.62092e+06	1.60935e+06	1.83253e+06	1.69923e+06	1.82281e+06	-	-	52924972	-	-	-	-	-
LIPID-N-0812	PE(O-16:0_22:5)	GP	PE-O	750.544	751.552	[M-H]-	C43H78NO7P	60448.2	88171.3	59659.3	148869	88340.8	87222.9	36198.2	87448.2	109819	78505.4	80206.9	61733.9	94299.1	69618.8	76277.1	-	-	9547046	-	-	-	-	-
LIPID-N-0839	PE(O-16:0_22:6)	GP	PE-O	748.528	749.536	[M-H]-	C43H76NO7P	175486	107976	170693	167330	200707	175203	128864	153506	172556	125477	82658.8	86254	151435	151711	155363	-	-	22833649	-	-	-	-	-
LIPID-N-0734	PE(O-16:1_16:0)	GP	PE-O	674.512	675.52	[M-H]-	C37H74NO7P	307350	152503	226930	292371	385552	278228	239306	417681	315731	263090	355913	297399	310754	288461	303381	-	-	-	-	-	-	-	-
LIPID-N-0748	PE(O-16:1_16:1)	GP	PE-O	672.497	673.505	[M-H]-	C37H72NO7P	499122	288004	293857	490366	515208	588055	235491	305388	423659	240854	320477	298157	364139	368448	388398	-	-	-	-	-	-	-	-
LIPID-N-0750	PE(O-16:1_18:1)	GP	PE-O	700.528	701.536	[M-H]-	C39H76NO7P	6.60865e+06	4.64366e+06	6.19164e+06	8.85263e+06	9.93262e+06	5.06342e+06	4.76953e+06	4.88121e+06	7.18537e+06	5.24285e+06	6.86321e+06	6.15001e+06	6.71154e+06	6.7684e+06	5.89564e+06	-	-	-	-	-	-	-	-
LIPID-N-0755	PE(O-16:1_20:1)	GP	PE-O	728.559	729.567	[M-H]-	C41H80NO7P	221333	183084	293170	344317	444125	127842	184119	204877	284562	193154	283153	225642	266956	248285	269127	-	-	-	-	-	-	-	-
LIPID-N-0789	PE(O-16:1_20:3)	GP	PE-O	724.528	725.536	[M-H]-	C41H76NO7P	5.21399e+06	3.62206e+06	5.77723e+06	5.69199e+06	4.0625e+06	3.54992e+06	2.83788e+06	4.28791e+06	4.8408e+06	3.77905e+06	4.12661e+06	3.6832e+06	4.55178e+06	4.52081e+06	4.56118e+06	-	-	-	-	-	-	-	-
LIPID-N-0809	PE(O-16:1_20:4)	GP	PE-O	722.512	723.52	[M-H]-	C41H74NO7P	3.41199e+07	3.10516e+07	4.43381e+07	4.94215e+07	3.5747e+07	3.49195e+07	2.78443e+07	3.42644e+07	3.79657e+07	3.53751e+07	3.73698e+07	3.75799e+07	4.21916e+07	4.25374e+07	3.50073e+07	-	-	-	-	-	-	-	-
LIPID-N-0831	PE(O-16:1_20:5)	GP	PE-O	720.497	721.505	[M-H]-	C41H72NO7P	3.2057e+06	2.66711e+06	3.87506e+06	3.58429e+06	2511193	3.55758e+06	1.83656e+06	2.1105e+06	3.13072e+06	2.0679e+06	2.35739e+06	1.84848e+06	3.18556e+06	2.54732e+06	3.08323e+06	-	-	-	-	-	-	-	-
LIPID-N-0759	PE(O-16:1_22:1)	GP	PE-O	756.591	757.599	[M-H]-	C43H84NO7P	33081.1	25963.4	30774.1	58134.3	205980	28188.1	15638.1	30575.3	20439.4	31786.4	46307.6	32244.6	48005.9	79877.6	48537.8	-	-	-	-	-	-	-	-
LIPID-N-0840	PE(O-16:1_22:5)	GP	PE-O	748.528	749.536	[M-H]-	C43H76NO7P	6.3925e+06	7.26988e+06	9.093e+06	9.13374e+06	5.8779e+06	6.09703e+06	4.70109e+06	6.59986e+06	5.79068e+06	7.49515e+06	6.92881e+06	6.93777e+06	6.66843e+06	8.03318e+06	7.42716e+06	-	-	-	-	-	-	-	-
LIPID-N-0857	PE(O-16:1_22:6)	GP	PE-O	746.512	747.52	[M-H]-	C43H74NO7P	1.12072e+06	633200	1.45656e+06	976719	1.16908e+06	1.41596e+06	730976	849050	1.08712e+06	816391	595254	635866	1.02909e+06	700969	1.05874e+06	-	-	-	-	-	-	-	-
LIPID-N-0823	PE(O-16:1_24:4)	GP	PE-O	778.575	779.583	[M-H]-	C45H82NO7P	34221.8	38288.8	48439.8	98245.8	169172	22986.6	24805.7	33685.1	36340.8	38121.2	63576.3	39765.2	50047.2	56136	56658	-	-	-	-	-	-	-	-
LIPID-N-0833	PE(O-16:2_20:4)	GP	PE-O	720.497	721.505	[M-H]-	C41H72NO7P	214901	157617	335478	131735	113221	280117	80716.5	228510	259361	172705	156910	135576	203973	202563	207541	-	-	-	-	-	-	-	-
LIPID-N-0751	PE(O-17:1_18:1)	GP	PE-O	714.544	715.552	[M-H]-	C40H78NO7P	434795	351341	380989	766357	489650	266704	248260	255800	502002	600733	438285	420299	423882	444161	441877	-	-	-	-	-	-	-	-
LIPID-N-0770	PE(O-17:1_18:2)	GP	PE-O	712.528	713.536	[M-H]-	C40H76NO7P	3.96504e+06	2.46621e+06	4.07849e+06	5.97005e+06	2.71982e+06	2.00587e+06	2.79632e+06	3.33535e+06	4.09941e+06	7.99095e+06	4.5682e+06	4.58043e+06	4.17818e+06	4.37259e+06	4.13501e+06	-	-	-	-	-	-	-	-
LIPID-N-0811	PE(O-17:1_20:4)	GP	PE-O	736.528	737.536	[M-H]-	C42H76NO7P	2.54494e+06	2.50236e+06	3.35034e+06	5.64076e+06	2.41964e+06	2.18137e+06	1.52993e+06	1.94517e+06	3.06954e+06	4.79653e+06	3.20328e+06	2.98158e+06	3.08261e+06	2.96526e+06	2.95885e+06	-	-	-	-	-	-	-	-
LIPID-N-0834	PE(O-17:1_20:5)	GP	PE-O	734.512	735.52	[M-H]-	C42H74NO7P	215529	194478	178007	296970	142610	131532	71158.6	80228	149622	244930	133317	159273	154801	142813	158920	-	-	-	-	-	-	-	-
LIPID-N-0816	PE(O-17:1_22:4)	GP	PE-O	764.559	765.567	[M-H]-	C44H80NO7P	426992	494389	791482	1.06457e+06	436778	264814	276122	388293	481844	743032	494128	521609	515118	554564	530373	-	-	-	-	-	-	-	-
LIPID-N-0841	PE(O-17:1_22:5)	GP	PE-O	762.544	763.552	[M-H]-	C44H78NO7P	271180	365117	530269	646164	337560	251837	183508	203845	316395	527831	351294	346309	403764	373869	381436	-	-	-	-	-	-	-	-
LIPID-N-0858	PE(O-17:1_22:6)	GP	PE-O	760.528	761.536	[M-H]-	C44H76NO7P	83800.9	63950.3	110780	96385.5	92473.5	95402.3	49897.8	51052.9	89076.3	75291.3	38072.7	55547.9	74357.4	72063.2	73146.7	-	-	-	-	-	-	-	-
LIPID-N-0771	PE(O-17:2_18:1)	GP	PE-O	712.528	713.536	[M-H]-	C40H76NO7P	30767.4	18539.3	28248	51734.8	66824.2	28824.5	7334.01	26275.5	38988.5	30069.1	26901.5	20759.3	33334.7	31430.7	29808.5	-	-	-	-	-	-	-	-
LIPID-N-0836	PE(O-17:2_20:4)	GP	PE-O	734.512	735.52	[M-H]-	C42H74NO7P	258257	177292	304587	387999	212454	213462	153616	320725	351971	290442	205665	145517	226314	222129	230249	-	-	-	-	-	-	-	-
LIPID-N-0870	PE(O-17:2_22:6)	GP	PE-O	758.512	759.52	[M-H]-	C44H74NO7P	12959.1	5769.77	7934.08	8913.25	6424.76	7047.14	9	9	9	9	9	9	8985.44	6652.28	3172.05	-	-	-	-	-	-	-	-
LIPID-N-0730	PE(O-18:0_16:0)	GP	PE-O	704.559	705.567	[M-H]-	C39H80NO7P	151514	161691	92266.5	175264	162077	95847	189727	219755	187423	200723	209943	327049	189277	164133	169659	-	-	52925029	-	-	-	-	-
LIPID-N-0738	PE(O-18:0_18:1)	GP	PE-O	730.575	731.583	[M-H]-	C41H82NO7P	310943	439151	249144	552828	444221	209894	537131	316351	446754	382029	358783	424501	389035	390899	417090	-	-	52924982	-	-	-	-	-
LIPID-N-0742	PE(O-18:0_20:1)	GP	PE-O	758.606	759.614	[M-H]-	C43H86NO7P	21902.2	33749.6	40171.1	42689.7	68931.4	12339.8	38324.1	26507.6	30136.7	31463	30581.9	31409.5	35966.7	45879.9	33306	-	-	52924989	-	-	-	-	-
LIPID-N-0793	PE(O-18:0_20:4)	GP	PE-O	752.559	753.567	[M-H]-	C43H80NO7P	989008	1.24636e+06	1.13218e+06	2.05965e+06	1.19435e+06	785998	1.27584e+06	1.04693e+06	1.16235e+06	857194	953085	1.32221e+06	1.3024e+06	1.21601e+06	1.20197e+06	-	-	52925027	-	-	-	-	-
LIPID-N-0813	PE(O-18:0_20:5)	GP	PE-O	750.544	751.552	[M-H]-	C43H78NO7P	45429.6	46008.6	37783.6	49069.2	45660.5	32692.1	33146.9	17129.6	37382.2	39090.6	22652.6	31335.5	35918.2	34197.8	34568.2	-	-	9547048	-	-	-	-	-
LIPID-N-0784	PE(O-18:0_22:3)	GP	PE-O	782.606	783.614	[M-H]-	C45H86NO7P	12090.9	20066.7	13046.1	35061.3	16466.8	8141.21	12047.5	10959.1	14288.6	12082	12706.1	11868.5	17629.3	18311.6	15909.5	-	-	-	-	-	-	-	-
LIPID-N-0796	PE(O-18:0_22:4)	GP	PE-O	780.591	781.599	[M-H]-	C45H84NO7P	307155	474754	423757	628673	402950	236780	476834	409978	484074	532576	416954	440811	460580	482305	455520	-	-	52924995	-	-	-	-	-
LIPID-N-0817	PE(O-18:0_22:5)	GP	PE-O	778.575	779.583	[M-H]-	C45H82NO7P	329911	475154	565446	507744	449423	307291	374467	371043	378390	476156	334647	404173	420264	436260	407073	-	-	-	-	-	-	-	-
LIPID-N-0843	PE(O-18:0_22:6)	GP	PE-O	776.559	777.567	[M-H]-	C45H80NO7P	35745.6	40270.1	39987.2	40587.3	42938.5	38292.4	43164	31183.5	38976.7	28727.6	23915.4	24182.5	41206.2	35445	38204	-	-	52923729	-	-	-	-	-
LIPID-N-0739	PE(O-18:1_18:0)	GP	PE-O	730.575	731.583	[M-H]-	C41H82NO7P	23256.8	18527.8	42315.5	13295.5	40879.5	15618.3	16728.9	26466.5	20162.2	15131.6	15939.6	33559.6	28014.8	29213.5	16714	-	-	-	-	-	-	-	-
LIPID-N-0753	PE(O-18:1_18:1)	GP	PE-O	728.559	729.567	[M-H]-	C41H80NO7P	4.4289e+06	3.92138e+06	3.43471e+06	4.33181e+06	6.49449e+06	3.15537e+06	3.67147e+06	3.63128e+06	4.39952e+06	3.58028e+06	4.18167e+06	4.42443e+06	4.27213e+06	4.09479e+06	4.31999e+06	-	-	-	-	-	-	-	-
LIPID-N-0773	PE(O-18:1_18:2)	GP	PE-O	726.544	727.552	[M-H]-	C41H78NO7P	3.91998e+07	3.47686e+07	4.49172e+07	3.40281e+07	3.41268e+07	2.13751e+07	3.8554e+07	4.40572e+07	3.53941e+07	4.91727e+07	3.86338e+07	5.58645e+07	3.85594e+07	3.79383e+07	3.78086e+07	-	-	-	-	-	-	-	-
LIPID-N-0758	PE(O-18:1_20:1)	GP	PE-O	756.591	757.599	[M-H]-	C43H84NO7P	122244	131906	203689	212260	648275	82112.5	124836	105649	178903	114414	170696	152157	200540	330057	182409	-	-	-	-	-	-	-	-
LIPID-N-0794	PE(O-18:1_20:3)	GP	PE-O	752.559	753.567	[M-H]-	C43H80NO7P	867562	948008	1.12668e+06	1.03819e+06	817245	885177	541630	767896	848157	925162	725469	1.05184e+06	853397	839507	834202	-	-	-	-	-	-	-	-
LIPID-N-0814	PE(O-18:1_20:4)	GP	PE-O	750.544	751.552	[M-H]-	C43H78NO7P	3.01396e+07	3.49391e+07	3.60078e+07	3.56785e+07	2.85363e+07	2.89982e+07	2.4537e+07	3.22697e+07	2.9374e+07	3.21928e+07	3.04088e+07	3.79632e+07	3.26757e+07	3.51235e+07	3.25367e+07	-	-	-	-	-	-	-	-
LIPID-N-0838	PE(O-18:1_20:5)	GP	PE-O	748.528	749.536	[M-H]-	C43H76NO7P	20880.8	17243.9	15305.6	19278.8	15572.5	25715.3	14960.9	20043.1	21948.2	24747.8	12922.5	13562.4	15876.8	16767.3	15790.1	-	-	-	-	-	-	-	-
LIPID-N-0763	PE(O-18:1_22:1)	GP	PE-O	784.622	785.63	[M-H]-	C45H88NO7P	14993.2	15921.3	15264	35050.4	285371	14777.7	10513.1	16515.7	20081.2	14216.8	34220.1	23242.7	38444.8	51236.1	42632.8	-	-	-	-	-	-	-	-
LIPID-N-0783	PE(O-18:1_22:2)	GP	PE-O	782.606	783.614	[M-H]-	C45H86NO7P	66387	90874.2	94595.5	90610.1	286018	36436.5	47902.4	59220.1	68990.7	53404.4	74682.1	73209.1	90045.1	120599	83858.6	-	-	-	-	-	-	-	-
LIPID-N-0842	PE(O-18:1_22:5)	GP	PE-O	776.559	777.567	[M-H]-	C45H80NO7P	3.44045e+06	4.78104e+06	6.07672e+06	3.86524e+06	3.6261e+06	3.14291e+06	2.66685e+06	3.4446e+06	2.83502e+06	3.94161e+06	3.67935e+06	3.97176e+06	3.52714e+06	3.8219e+06	3.7689e+06	-	-	-	-	-	-	-	-
LIPID-N-0859	PE(O-18:1_22:6)	GP	PE-O	774.544	775.552	[M-H]-	C45H78NO7P	661123	639493	929597	589623	876505	962936	684966	643832	763352	489482	507501	609909	692308	716903	699052	-	-	-	-	-	-	-	-
LIPID-N-0828	PE(O-18:1_24:4)	GP	PE-O	806.606	807.614	[M-H]-	C47H86NO7P	18149.4	29493.9	32999.9	62017.9	258248	15247.7	19771.2	24856.4	27287.7	27722.1	42305.3	35539.6	46658.8	74680.8	52380.8	-	-	-	-	-	-	-	-
LIPID-N-0847	PE(O-18:1_24:5)	GP	PE-O	804.591	805.599	[M-H]-	C47H84NO7P	15770.1	18430.3	21118.3	35758.1	67463.2	8215.61	6660.49	11066.9	15674.9	8202.99	16610	16157	24195.2	22980	22769.4	-	-	-	-	-	-	-	-
LIPID-N-0774	PE(O-18:2_18:1)	GP	PE-O	726.544	727.552	[M-H]-	C41H78NO7P	4.27884e+06	3.24545e+06	3.41771e+06	4.49936e+06	9.03207e+06	3.85943e+06	2.88728e+06	3.0388e+06	5.21183e+06	2.93695e+06	4.08591e+06	3.36193e+06	3.97981e+06	4.06626e+06	3.97339e+06	-	-	-	-	-	-	-	-
LIPID-N-0791	PE(O-18:2_18:2)	GP	PE-O	724.528	725.536	[M-H]-	C41H76NO7P	2.78107e+07	2.12934e+07	2.98859e+07	2.58706e+07	1.61829e+07	2.14772e+07	2.41596e+07	2.76266e+07	3.56987e+07	2.7781e+07	3.14801e+07	2.61865e+07	2.85257e+07	2.62389e+07	2.77961e+07	-	-	-	-	-	-	-	-
LIPID-N-0775	PE(O-18:2_19:1)	GP	PE-O	740.559	741.567	[M-H]-	C42H80NO7P	17527.3	13209.6	25598.7	29705.5	17587.2	10185.2	11110.7	11401.8	25163.6	15458.4	18195.2	11643.7	14827.5	16801	16806.9	-	-	-	-	-	-	-	-
LIPID-N-0795	PE(O-18:2_20:2)	GP	PE-O	752.559	753.567	[M-H]-	C43H80NO7P	327164	239391	535407	307863	229191	319912	313697	387835	549515	284135	417999	272103	351833	390409	358849	-	-	-	-	-	-	-	-
LIPID-N-0837	PE(O-18:2_20:4)	GP	PE-O	748.528	749.536	[M-H]-	C43H76NO7P	2.73668e+07	2.73642e+07	2.79474e+07	2.95956e+07	2.06315e+07	3.29969e+07	2.33509e+07	3.1665e+07	3.32754e+07	2.6755e+07	2.42893e+07	2.61149e+07	2.62219e+07	3.16957e+07	2.90107e+07	-	-	-	-	-	-	-	-
LIPID-N-0856	PE(O-18:2_20:5)	GP	PE-O	746.512	747.52	[M-H]-	C43H74NO7P	1.54181e+06	1.99043e+06	2.35218e+06	2.29397e+06	1.39182e+06	3.13587e+06	1.20648e+06	1.85215e+06	2.38679e+06	1.43533e+06	1.96825e+06	1.23386e+06	1.84769e+06	1.98224e+06	2.19671e+06	-	-	-	-	-	-	-	-
LIPID-N-0781	PE(O-18:2_22:1)	GP	PE-O	782.606	783.614	[M-H]-	C45H86NO7P	13861.4	9599.26	11474.8	52218.6	259830	13152.7	6198.13	8403.86	13473.5	10228.2	23059.5	13611.1	36381.4	57451.2	38513.8	-	-	-	-	-	-	-	-
LIPID-N-0819	PE(O-18:2_22:3)	GP	PE-O	778.575	779.583	[M-H]-	C45H82NO7P	29846.5	37898.1	53337.3	45515.6	180842	19857	21099.8	38747.5	50546.3	33134	49200.9	34860.8	53483.5	55106.9	51160.2	-	-	-	-	-	-	-	-
LIPID-N-0861	PE(O-18:2_22:5)	GP	PE-O	774.544	775.552	[M-H]-	C45H78NO7P	3.31955e+06	3.62265e+06	5.29928e+06	4.07323e+06	2.43471e+06	3.47815e+06	2.26417e+06	3.45144e+06	3.11068e+06	3.73615e+06	3.30257e+06	2.80785e+06	3.90636e+06	3.83167e+06	4.03638e+06	-	-	-	-	-	-	-	-
LIPID-N-0871	PE(O-18:2_22:6)	GP	PE-O	772.528	773.536	[M-H]-	C45H76NO7P	627661	495774	1.15449e+06	639247	619562	1.20691e+06	510692	685777	906138	452965	504177	356105	770742	747122	690782	-	-	-	-	-	-	-	-
LIPID-N-0790	PE(O-18:3_18:1)	GP	PE-O	724.528	725.536	[M-H]-	C41H76NO7P	378187	372921	543802	433339	658554	361604	408457	482242	658578	471388	608627	512076	534648	473401	536053	-	-	-	-	-	-	-	-
LIPID-N-0808	PE(O-18:3_18:2)	GP	PE-O	722.512	723.52	[M-H]-	C41H74NO7P	4.51902e+06	4.66551e+06	7.28769e+06	5.063e+06	2.9184e+06	3.62128e+06	5.4802e+06	6.92093e+06	7.45761e+06	8.33087e+06	8.86458e+06	5.98086e+06	5.67165e+06	5.66715e+06	5.25713e+06	-	-	-	-	-	-	-	-
LIPID-N-0855	PE(O-18:3_20:4)	GP	PE-O	746.512	747.52	[M-H]-	C43H74NO7P	2.08904e+06	2.88462e+06	4.45755e+06	3.08775e+06	1.91199e+06	3.28392e+06	2.02423e+06	4.00412e+06	3.21299e+06	3.28679e+06	3.44752e+06	2.8512e+06	3.36482e+06	3.12208e+06	3.6592e+06	-	-	-	-	-	-	-	-
LIPID-N-0869	PE(O-18:3_20:5)	GP	PE-O	744.497	745.505	[M-H]-	C43H72NO7P	66049.7	59347.5	97315.2	60839.3	46487.7	66835	32602.4	58845.5	72999.1	46640.9	71374.6	36119.6	56110.5	56659.2	52473.3	-	-	-	-	-	-	-	-
LIPID-N-0872	PE(O-18:3_22:5)	GP	PE-O	772.528	773.536	[M-H]-	C45H76NO7P	279518	355993	965924	404382	246931	367646	250062	492430	402974	564650	480508	438021	473534	404653	463172	-	-	-	-	-	-	-	-
LIPID-N-0797	PE(O-20:0_20:4)	GP	PE-O	780.591	781.599	[M-H]-	C45H84NO7P	4275.37	5111.06	6565.06	6276.26	8616.29	5293.92	3374.67	6167.95	6523.98	4431.04	4773.82	5675.26	5995.69	5907.97	5818.43	-	-	52925018	-	-	-	-	-
LIPID-N-0760	PE(O-20:1_18:1)	GP	PE-O	756.591	757.599	[M-H]-	C43H84NO7P	34496.9	27798	29829.4	43299.5	185254	33162.7	25079.8	37112.1	46902.4	29936.6	53247.1	37647.5	50009.9	81500.6	49406.6	-	-	-	-	-	-	-	-
LIPID-N-0826	PE(O-20:1_22:4)	GP	PE-O	806.606	807.614	[M-H]-	C47H86NO7P	14045.2	15693.9	21704.1	23389.2	42036.6	11679	8126.05	13619.1	16080.6	14206.5	14631.4	15590	18100	20706.5	13809.4	-	-	-	-	-	-	-	-
LIPID-N-0860	PE(O-20:3_20:4)	GP	PE-O	774.544	775.552	[M-H]-	C45H78NO7P	176544	197211	355602	227126	215549	246759	163108	321248	194480	240697	248041	205668	264326	231872	245639	-	-	-	-	-	-	-	-
LIPID-N-0810	PE(O-20:5_16:0)	GP	PE-O	722.512	723.52	[M-H]-	C41H74NO7P	21106.7	14484.5	34690.9	18808	16003.4	23278.1	18213.4	30805.8	24352.6	36774.6	31993.4	36532.5	17979.9	19158.8	29682.1	-	-	-	-	-	-	-	-
LIPID-N-0765	PE(O-22:1_18:1)	GP	PE-O	784.622	785.63	[M-H]-	C45H88NO7P	4139.78	2535.58	3193.22	5270.77	23689.4	3950.73	2467.7	3505.16	3546.94	3025.4	4492.15	3953.79	5491.76	7346.88	4619.21	-	-	-	-	-	-	-	-
LIPID-N-0782	PE(O-22:1_18:2)	GP	PE-O	782.606	783.614	[M-H]-	C45H86NO7P	11191	10591.6	12878.8	18867.5	13772.2	9897.05	8982.5	13608.9	14542.7	13505.8	15218.5	13814.8	13238.8	16145.6	13203.7	-	-	-	-	-	-	-	-
LIPID-N-0825	PE(O-22:1_20:4)	GP	PE-O	806.606	807.614	[M-H]-	C47H86NO7P	16357.3	16037.2	18355.5	22464.2	29763.2	15055.3	10123.8	15392	18143.7	13802.5	15333.5	15351.4	18446.6	20400	16377.7	-	-	-	-	-	-	-	-
LIPID-P-1315	PE(P-14:0_18:1)	GP	PE-P	674.512	673.505	[M+H]+	C37H72NO7P	73674.8	35998.8	84621.7	61296	111351	63591	30530.9	58934.4	70062.5	69280.9	48938.3	48228.5	76469.7	65432.5	73397.1	C00350	-	-	-	-	-	-	ko00563,ko00564,ko01100,ko04136,ko04140,ko04723,ko05130,ko05167
LIPID-P-1352	PE(P-14:0_20:4)	GP	PE-P	696.497	695.489	[M+H]+	C39H70NO7P	173065	157072	212502	213278	147422	229423	79737.5	141641	163797	128502	162632	83667.8	171258	160218	151598	C00350	-	-	-	-	-	-	ko00563,ko00564,ko01100,ko04136,ko04140,ko04723,ko05130,ko05167
LIPID-P-1316	PE(P-15:0_18:1)	GP	PE-P	688.528	687.52	[M+H]+	C38H74NO7P	73742.7	71204.6	81395.1	142671	72975.2	65596.8	46134.1	58515.9	89579.8	76308.1	64466.8	50616.2	93838.5	87581.3	74416.5	C00350	-	-	-	-	-	-	ko00563,ko00564,ko01100,ko04136,ko04140,ko04723,ko05130,ko05167
LIPID-P-1328	PE(P-15:0_18:2)	GP	PE-P	686.512	685.505	[M+H]+	C38H72NO7P	482662	353177	516521	686277	339976	306324	247914	259377	483130	600332	433866	315765	410312	504584	421601	C00350	-	-	-	-	-	-	ko00563,ko00564,ko01100,ko04136,ko04140,ko04723,ko05130,ko05167
LIPID-P-0646	PE(P-15:0_20:3)	GP	PE-P	712.528	711.52	[M+H]+	C40H74NO7P	87133.9	70530.5	131105	177814	67390.8	56103.6	43325.5	70084.3	82575.9	92572.3	78257.6	48214.8	98806.7	70907	88134.4	C00350	-	-	-	-	-	-	ko00563,ko00564,ko01100,ko04136,ko04140,ko04723,ko05130,ko05167
LIPID-P-0651	PE(P-15:0_20:4)	GP	PE-P	710.512	709.505	[M+H]+	C40H72NO7P	414852	327874	599520	797042	305619	395811	186534	266221	463443	518919	313925	247908	425487	411360	413747	C00350	-	-	-	-	-	-	ko00563,ko00564,ko01100,ko04136,ko04140,ko04723,ko05130,ko05167
LIPID-P-1309	PE(P-16:0_16:0)	GP	PE-P	676.528	675.52	[M+H]+	C37H74NO7P	541931	243235	420552	506535	581742	451538	376325	688578	523310	394603	608758	406747	480674	484350	478292	C00350	HMDB0011158	52925046	-	-	72743	-	ko00563,ko00564,ko01100,ko04136,ko04140,ko04723,ko05130,ko05167
LIPID-P-0634	PE(P-16:0_16:1)	GP	PE-P	674.512	673.505	[M+H]+	C37H72NO7P	874821	602741	564173	1.1068e+06	1.02058e+06	1.22842e+06	375271	553993	796333	409384	696885	468452	673250	703488	789028	C00350	HMDB0011339	52925047	-	-	-	-	ko00563,ko00564,ko01100,ko04136,ko04140,ko04723,ko05130,ko05167
LIPID-P-0635	PE(P-16:0_17:1)	GP	PE-P	688.528	687.52	[M+H]+	C38H74NO7P	119343	72170.6	70379.1	148465	121705	82050.5	54184.7	54881.6	88265.8	97249.2	79573.4	68290.6	86582.3	96097.8	88404.3	C00350	-	52925049	-	-	-	-	ko00563,ko00564,ko01100,ko04136,ko04140,ko04723,ko05130,ko05167
LIPID-P-0636	PE(P-16:0_18:1)	GP	PE-P	702.544	701.536	[M+H]+	C39H76NO7P	1.05866e+07	7.93184e+06	1.06277e+07	1.48539e+07	1.49332e+07	8.60397e+06	7.38056e+06	7.71198e+06	1.06567e+07	9.2068e+06	1.02513e+07	8.95749e+06	1.11529e+07	1.06725e+07	1.08546e+07	C00350	HMDB0011342	52925128	-	-	84533	-	ko00563,ko00564,ko01100,ko04136,ko04140,ko04723,ko05130,ko05167
LIPID-P-0640	PE(P-16:0_18:2)	GP	PE-P	700.528	699.52	[M+H]+	C39H74NO7P	7.18925e+07	5.2293e+07	9.24445e+07	9.1686e+07	5.60015e+07	4.76583e+07	5.77674e+07	5.99722e+07	6.46271e+07	8.11129e+07	7.19927e+07	7.48763e+07	7.05243e+07	7.103e+07	7.07913e+07	C00350	HMDB0011343	52925127	-	-	84532	-	ko00563,ko00564,ko01100,ko04136,ko04140,ko04723,ko05130,ko05167
LIPID-P-0645	PE(P-16:0_18:3)	GP	PE-P	698.512	697.505	[M+H]+	C39H72NO7P	2.83707e+06	1.83103e+06	2.39086e+06	3.39229e+06	1.4954e+06	1.95238e+06	1.14732e+06	1.33904e+06	1.87161e+06	1.88887e+06	2.16756e+06	1.42854e+06	2.27328e+06	1.74129e+06	1.91317e+06	C00350	HMDB0011344	52925052	-	-	-	-	ko00563,ko00564,ko01100,ko04136,ko04140,ko04723,ko05130,ko05167
LIPID-P-1330	PE(P-16:0_20:2)	GP	PE-P	728.559	727.552	[M+H]+	C41H78NO7P	927842	580531	1.70312e+06	1.10178e+06	800120	812572	988215	1.07178e+06	1.23034e+06	968102	1.14284e+06	942410	1.0914e+06	1.06116e+06	1.07347e+06	C00350	HMDB0011349	52925059	-	-	-	-	ko00563,ko00564,ko01100,ko04136,ko04140,ko04723,ko05130,ko05167
LIPID-P-1340	PE(P-16:0_20:3)	GP	PE-P	726.544	725.536	[M+H]+	C41H76NO7P	9.15223e+06	8.01088e+06	1.0651e+07	1.16473e+07	7.36919e+06	7.37549e+06	5.9894e+06	7.99909e+06	8.45439e+06	7.38604e+06	8.16707e+06	7.1346e+06	8.6487e+06	8.38581e+06	8.27591e+06	C00350	HMDB0011351	52925060	-	-	90474	-	ko00563,ko00564,ko01100,ko04136,ko04140,ko04723,ko05130,ko05167
LIPID-P-0652	PE(P-16:0_20:4)	GP	PE-P	724.528	723.52	[M+H]+	C41H74NO7P	5.86772e+07	5.45531e+07	8.55681e+07	8.89889e+07	5.87289e+07	6.46577e+07	4.03629e+07	5.38751e+07	6.03965e+07	6.53649e+07	6.20453e+07	5.86228e+07	6.38036e+07	6.3446e+07	6.38996e+07	C00350	HMDB0011352	52925126	-	-	84527	-	ko00563,ko00564,ko01100,ko04136,ko04140,ko04723,ko05130,ko05167
LIPID-P-0657	PE(P-16:0_20:5)	GP	PE-P	722.512	721.505	[M+H]+	C41H72NO7P	2.9623e+06	2.51043e+06	3.34498e+06	3.18501e+06	2.54729e+06	3.2582e+06	1.30422e+06	1.72287e+06	2.45331e+06	1.80659e+06	2.08758e+06	1.61449e+06	2.35545e+06	2.4484e+06	2.40221e+06	C00350	HMDB0011354	52925061	-	-	-	-	ko00563,ko00564,ko01100,ko04136,ko04140,ko04723,ko05130,ko05167
LIPID-P-0638	PE(P-16:0_22:1)	GP	PE-P	758.606	757.599	[M+H]+	C43H84NO7P	29651	40608.8	26658.8	91559.1	135833	36433.8	21673.2	29308.3	15273.8	19696.3	27309	30591.9	39214.5	41523.3	58269.4	C00350	-	52925064	-	-	-	-	ko00563,ko00564,ko01100,ko04136,ko04140,ko04723,ko05130,ko05167
LIPID-P-1345	PE(P-16:0_22:3)	GP	PE-P	754.575	753.567	[M+H]+	C43H80NO7P	465347	393991	469586	736798	468166	346637	187795	251404	315153	232323	312779	258847	362415	394719	368943	C00350	-	-	-	-	-	-	ko00563,ko00564,ko01100,ko04136,ko04140,ko04723,ko05130,ko05167
LIPID-P-1355	PE(P-16:0_22:4)	GP	PE-P	752.559	751.552	[M+H]+	C43H78NO7P	1.74283e+07	1.97241e+07	2.81211e+07	3.31864e+07	1.68822e+07	1.46435e+07	1.36737e+07	1.87662e+07	1.91915e+07	2.03847e+07	2.22387e+07	1.88404e+07	2.00754e+07	2.0469e+07	20520523	C00350	-	52925066	-	-	-	-	ko00563,ko00564,ko01100,ko04136,ko04140,ko04723,ko05130,ko05167
LIPID-P-1374	PE(P-16:0_22:5)	GP	PE-P	750.544	749.536	[M+H]+	C43H76NO7P	1.06653e+07	1.18042e+07	2.36476e+07	1.62355e+07	1.19846e+07	1.1928e+07	6.85903e+06	8.20438e+06	10168413	1.21212e+07	1.16588e+07	1.03557e+07	1.14821e+07	1.22595e+07	1.16619e+07	C00350	-	-	-	-	-	-	ko00563,ko00564,ko01100,ko04136,ko04140,ko04723,ko05130,ko05167
LIPID-P-0661	PE(P-16:0_22:6)	GP	PE-P	748.528	747.52	[M+H]+	C43H74NO7P	4.95624e+06	2.63178e+06	4.91123e+06	3.20172e+06	4.81406e+06	5.53477e+06	2.97016e+06	2.7132e+06	3.67369e+06	2.6879e+06	2.51657e+06	2.23391e+06	3.54752e+06	3.72417e+06	3.66145e+06	C00350	HMDB0005780	5283497	-	-	90479	6548	ko00563,ko00564,ko01100,ko04136,ko04140,ko04723,ko05130,ko05167
LIPID-P-1366	PE(P-16:0_24:4)	GP	PE-P	780.591	779.583	[M+H]+	C45H82NO7P	70679.9	74531.9	87012.6	209322	379247	40800.6	51529.3	74865.8	66617.3	78543.7	136536	76597.4	121955	130806	116113	C00350	-	-	-	-	-	-	ko00563,ko00564,ko01100,ko04136,ko04140,ko04723,ko05130,ko05167
LIPID-P-1376	PE(P-16:0_24:5)	GP	PE-P	778.575	777.567	[M+H]+	C45H80NO7P	52962	50754.4	69219.1	169325	169783	56052.6	20002.9	52848.4	87937.5	56420.6	57797.4	59646.5	91698.8	54407.6	64406.9	C00350	-	-	-	-	-	-	ko00563,ko00564,ko01100,ko04136,ko04140,ko04723,ko05130,ko05167
LIPID-P-1391	PE(P-16:0_24:6)	GP	PE-P	776.559	775.552	[M+H]+	C45H78NO7P	108882	56766.7	154420	119007	88613.4	50078.7	35727.1	42190.3	70745.3	58830.9	49046.2	41967.1	89822.2	71712	80527.7	C00350	-	-	-	-	-	-	ko00563,ko00564,ko01100,ko04136,ko04140,ko04723,ko05130,ko05167
LIPID-P-1373	PE(P-16:1_20:4)	GP	PE-P	722.512	721.505	[M+H]+	C41H72NO7P	310118	220028	407389	332507	141875	339243	108672	291224	275945	173154	224499	178290	238300	276807	227360	C00350	-	-	-	-	-	-	ko00563,ko00564,ko01100,ko04136,ko04140,ko04723,ko05130,ko05167
LIPID-P-1343	PE(P-16:1_22:2)	GP	PE-P	754.575	753.567	[M+H]+	C43H80NO7P	1.92784e+06	2.33318e+06	2.47294e+06	2.42011e+06	1.8509e+06	1.9688e+06	1.53079e+06	2.11294e+06	1.8678e+06	2.33145e+06	1.94889e+06	2.2302e+06	2.19414e+06	2.18427e+06	2.26085e+06	C00350	-	-	-	-	-	-	ko00563,ko00564,ko01100,ko04136,ko04140,ko04723,ko05130,ko05167
LIPID-P-1317	PE(P-17:0_18:1)	GP	PE-P	716.559	715.552	[M+H]+	C40H78NO7P	731357	562464	711993	1.22731e+06	874373	426658	487846	467819	843021	900539	694386	705546	729447	742802	796333	C00350	-	-	-	-	-	-	ko00563,ko00564,ko01100,ko04136,ko04140,ko04723,ko05130,ko05167
LIPID-P-1320	PE(P-17:0_20:1)	GP	PE-P	744.591	743.583	[M+H]+	C42H82NO7P	17770.9	13167.9	22499.6	26233.2	17768.1	7763.08	6670.08	6731.86	9562.4	21947.7	14386.3	9563.25	17276.4	21503.2	10508.8	C00350	-	-	-	-	-	-	ko00563,ko00564,ko01100,ko04136,ko04140,ko04723,ko05130,ko05167
LIPID-P-0648	PE(P-17:0_20:3)	GP	PE-P	740.559	739.552	[M+H]+	C42H78NO7P	425185	552570	850938	1.23383e+06	486582	415575	378311	524084	600950	882519	603097	580643	642020	679585	646588	C00350	-	-	-	-	-	-	ko00563,ko00564,ko01100,ko04136,ko04140,ko04723,ko05130,ko05167
LIPID-P-0653	PE(P-17:0_20:4)	GP	PE-P	738.544	737.536	[M+H]+	C42H76NO7P	4.80506e+06	5.16208e+06	6.25551e+06	9.2032e+06	4.33172e+06	3.7572e+06	3.02403e+06	3.8027e+06	4.89572e+06	7.75571e+06	4.16087e+06	5.28966e+06	5.47872e+06	5.42879e+06	5.26811e+06	C00350	-	-	-	-	-	-	ko00563,ko00564,ko01100,ko04136,ko04140,ko04723,ko05130,ko05167
LIPID-P-1361	PE(P-17:0_22:4)	GP	PE-P	766.575	765.567	[M+H]+	C44H80NO7P	769747	876645	1.52398e+06	1.89609e+06	780779	492852	519253	709960	874593	1.34417e+06	926261	925718	1.04292e+06	969774	981646	C00350	-	-	-	-	-	-	ko00563,ko00564,ko01100,ko04136,ko04140,ko04723,ko05130,ko05167
LIPID-P-0659	PE(P-17:0_22:5)	GP	PE-P	764.559	763.552	[M+H]+	C44H78NO7P	811410	1.00745e+06	1.69726e+06	1.62278e+06	878557	665526	440815	575052	807342	1.28713e+06	856749	942693	991707	974070	1.02957e+06	C00350	-	-	-	-	-	-	ko00563,ko00564,ko01100,ko04136,ko04140,ko04723,ko05130,ko05167
LIPID-P-1389	PE(P-17:0_22:6)	GP	PE-P	762.544	761.536	[M+H]+	C44H76NO7P	237153	208432	385524	303004	293333	310954	134871	144554	274274	269013	156005	183166	254994	227194	256543	C00350	-	-	-	-	-	-	ko00563,ko00564,ko01100,ko04136,ko04140,ko04723,ko05130,ko05167
LIPID-P-0637	PE(P-18:0_18:1)	GP	PE-P	730.575	729.567	[M+H]+	C41H80NO7P	8.53447e+06	7.08078e+06	6.7402e+06	8.6773e+06	1.33929e+07	6.40021e+06	7.47766e+06	7.16737e+06	8.03399e+06	6.77347e+06	7.88455e+06	7.99938e+06	8.28924e+06	8.19932e+06	8.26344e+06	C00350	HMDB0011375	42607457	-	-	78340	-	ko00563,ko00564,ko01100,ko04136,ko04140,ko04723,ko05130,ko05167
LIPID-P-1331	PE(P-18:0_18:2)	GP	PE-P	728.559	727.552	[M+H]+	C41H78NO7P	6.27162e+07	5.61305e+07	7.67731e+07	6.22944e+07	5.3341e+07	3.44016e+07	5.93369e+07	6.72611e+07	5.3806e+07	8.16256e+07	6.4335e+07	8.1342e+07	6.47447e+07	6.423e+07	6.69764e+07	C00350	HMDB0011376	52925079	-	-	90483	-	ko00563,ko00564,ko01100,ko04136,ko04140,ko04723,ko05130,ko05167
LIPID-P-1321	PE(P-18:0_19:1)	GP	PE-P	744.591	743.583	[M+H]+	C42H82NO7P	24961.2	16545.9	35323.1	32955.8	21111.5	16737.2	26130	16522.9	28265.5	31512.7	22870.1	25709.7	28815.3	25574.2	27399	C00350	-	52925084	-	-	-	-	ko00563,ko00564,ko01100,ko04136,ko04140,ko04723,ko05130,ko05167
LIPID-P-1323	PE(P-18:0_20:1)	GP	PE-P	758.606	757.599	[M+H]+	C43H84NO7P	139322	144158	250169	233844	714691	68152.2	129776	130084	188550	138576	185927	114966	196692	200612	202376	C00350	HMDB0011381	52925086	-	-	-	-	ko00563,ko00564,ko01100,ko04136,ko04140,ko04723,ko05130,ko05167
LIPID-P-0649	PE(P-18:0_20:3)	GP	PE-P	754.575	753.567	[M+H]+	C43H80NO7P	6.86645e+06	4.16041e+06	4.34844e+06	6.89267e+06	5.59786e+06	3.19691e+06	3.76944e+06	4.54834e+06	3.83801e+06	4.19727e+06	3.61922e+06	4.41785e+06	4.1786e+06	3.97879e+06	4.05635e+06	C00350	HMDB0011383	53480854	-	-	-	-	ko00563,ko00564,ko01100,ko04136,ko04140,ko04723,ko05130,ko05167
LIPID-P-0654	PE(P-18:0_20:4)	GP	PE-P	752.559	751.552	[M+H]+	C43H78NO7P	4.78692e+07	5.83241e+07	6.49159e+07	5.95449e+07	4.71725e+07	4.44974e+07	3.97579e+07	5.65736e+07	4.55458e+07	5.57855e+07	4.90383e+07	5.70284e+07	5.7302e+07	5.50733e+07	5.27934e+07	C00350	HMDB0005779	9547058	-	-	78342	6548	ko00563,ko00564,ko01100,ko04136,ko04140,ko04723,ko05130,ko05167
LIPID-P-1375	PE(P-18:0_20:5)	GP	PE-P	750.544	749.536	[M+H]+	C43H76NO7P	3.11301e+06	3.35922e+06	2.98879e+06	2.38626e+06	2.72877e+06	2.7074e+06	1.87488e+06	2.13321e+06	2.16036e+06	2.20473e+06	2.19518e+06	2.03431e+06	2.48325e+06	2.41581e+06	2.53229e+06	C00350	HMDB0011387	52925089	-	-	-	-	ko00563,ko00564,ko01100,ko04136,ko04140,ko04723,ko05130,ko05167
LIPID-P-0639	PE(P-18:0_22:1)	GP	PE-P	786.638	785.63	[M+H]+	C45H88NO7P	28148.3	20437.3	27230.3	56040.3	385056	16974.6	15190.8	18316.5	32867.7	9904.19	40905.9	36230.1	59610.2	48960.1	58441.5	C00350	HMDB0011389	53480856	-	-	-	-	ko00563,ko00564,ko01100,ko04136,ko04140,ko04723,ko05130,ko05167
LIPID-P-0650	PE(P-18:0_22:3)	GP	PE-P	782.606	781.599	[M+H]+	C45H84NO7P	200027	241040	208650	286123	352490	144230	110705	112747	165265	136734	164635	177441	197761	208543	212363	C00350	-	53480883	-	-	-	-	ko00563,ko00564,ko01100,ko04136,ko04140,ko04723,ko05130,ko05167
LIPID-P-0655	PE(P-18:0_22:4)	GP	PE-P	780.591	779.583	[M+H]+	C45H82NO7P	7.07474e+06	8.96611e+06	1.11552e+07	9.59638e+06	7.66285e+06	4.85353e+06	6.24714e+06	6.89399e+06	6.95859e+06	7.78939e+06	7.68056e+06	8.03178e+06	7.95434e+06	7.84686e+06	7.89159e+06	C00350	HMDB0011391	52925094	-	-	-	-	ko00563,ko00564,ko01100,ko04136,ko04140,ko04723,ko05130,ko05167
LIPID-P-0660	PE(P-18:0_22:5)	GP	PE-P	778.575	777.567	[M+H]+	C45H80NO7P	7.16642e+06	9.58892e+06	1.37799e+07	8.94841e+06	7.71747e+06	6.54799e+06	5.61189e+06	7.13325e+06	5.86581e+06	8.04382e+06	7.3572e+06	8.46804e+06	8.63221e+06	8.25897e+06	8.03188e+06	C00350	HMDB0011418	53480878	-	-	-	-	ko00563,ko00564,ko01100,ko04136,ko04140,ko04723,ko05130,ko05167
LIPID-P-0662	PE(P-18:0_22:6)	GP	PE-P	776.559	775.552	[M+H]+	C45H78NO7P	3.51118e+06	2.60869e+06	3.99729e+06	2.42891e+06	3.59495e+06	3.49774e+06	2.5536e+06	2.71637e+06	2.70285e+06	2.35196e+06	2.02835e+06	2.39149e+06	2.85054e+06	2.72961e+06	2.81409e+06	C00350	HMDB0011394	42607458	-	-	78263	-	ko00563,ko00564,ko01100,ko04136,ko04140,ko04723,ko05130,ko05167
LIPID-P-1382	PE(P-18:0_24:5)	GP	PE-P	806.606	805.599	[M+H]+	C47H84NO7P	29529.4	31926.3	41595.5	90329.1	147997	15978.5	14287.8	33100.9	35892.9	29939.1	36832.3	36745.2	50572.8	55431.2	38391	C00350	-	-	-	-	-	-	ko00563,ko00564,ko01100,ko04136,ko04140,ko04723,ko05130,ko05167
LIPID-P-1392	PE(P-18:0_24:6)	GP	PE-P	804.591	803.583	[M+H]+	C47H82NO7P	61495	40396.3	89243.9	63063.1	51382.2	28337.6	29893.7	42856.8	58685	31218.6	35612.3	31691.5	40261	44739.3	46953.5	C00350	-	-	-	-	-	-	ko00563,ko00564,ko01100,ko04136,ko04140,ko04723,ko05130,ko05167
LIPID-P-1314	PE(P-18:1_14:0)	GP	PE-P	674.512	673.505	[M+H]+	C37H72NO7P	48675.2	24038.4	62214.2	55632.7	237438	92732.7	30487.3	40404.3	97066.7	23088.3	82511.8	35730.7	69336.8	60285.1	63985.8	C00350	-	-	-	-	-	-	ko00563,ko00564,ko01100,ko04136,ko04140,ko04723,ko05130,ko05167
LIPID-P-1329	PE(P-18:1_16:1)	GP	PE-P	700.528	699.52	[M+H]+	C39H74NO7P	674062	534552	464076	638645	1.02947e+06	1.20339e+06	264516	496709	727103	257435	539988	284722	632776	572336	576042	C00350	-	-	-	-	-	-	ko00563,ko00564,ko01100,ko04136,ko04140,ko04723,ko05130,ko05167
LIPID-P-0641	PE(P-18:1_17:1)	GP	PE-P	714.544	713.536	[M+H]+	C40H76NO7P	111617	72143.6	69565.9	112393	127527	64795	55357.9	63675.5	109586	57599.4	74930.2	55613.7	82901.8	90792.1	80902.5	C00350	-	-	-	-	-	-	ko00563,ko00564,ko01100,ko04136,ko04140,ko04723,ko05130,ko05167
LIPID-P-0642	PE(P-18:1_18:1)	GP	PE-P	728.559	727.552	[M+H]+	C41H78NO7P	6.8145e+06	5.22538e+06	5.93631e+06	7.66757e+06	1.50458e+07	6.06622e+06	4.72837e+06	5.23397e+06	7.91406e+06	4.60452e+06	6.63088e+06	4.84969e+06	7.38824e+06	6.71065e+06	6.76099e+06	C00350	HMDB0009115	53479670	-	-	-	-	ko00563,ko00564,ko01100,ko04136,ko04140,ko04723,ko05130,ko05167
LIPID-P-0647	PE(P-18:1_18:2)	GP	PE-P	726.544	725.536	[M+H]+	C41H76NO7P	4.49159e+07	3.75224e+07	5.11834e+07	4.61815e+07	3.0178e+07	3.47443e+07	3.93954e+07	4.8511e+07	5.10444e+07	4.87886e+07	5.3532e+07	4.08965e+07	4.65569e+07	4.60136e+07	4.49058e+07	C00350	HMDB0011377	52925080	-	-	-	-	ko00563,ko00564,ko01100,ko04136,ko04140,ko04723,ko05130,ko05167
LIPID-P-1324	PE(P-18:1_20:0)	GP	PE-P	758.606	757.599	[M+H]+	C43H84NO7P	8363.58	3983.32	5602.4	24441.6	331455	7988.52	4752.69	6028.98	12583.3	7133.75	38511.3	12247.8	33410.6	39915.6	45114	C00350	-	-	-	-	-	-	ko00563,ko00564,ko01100,ko04136,ko04140,ko04723,ko05130,ko05167
LIPID-P-0643	PE(P-18:1_20:1)	GP	PE-P	756.591	755.583	[M+H]+	C43H82NO7P	99614	76390	115262	227626	506043	97339.1	59584.9	69354.3	117171	51946.1	117762	80107.3	145523	126916	144688	C00350	HMDB0011382	52925087	-	-	-	-	ko00563,ko00564,ko01100,ko04136,ko04140,ko04723,ko05130,ko05167
LIPID-P-1342	PE(P-18:1_20:2)	GP	PE-P	754.575	753.567	[M+H]+	C43H80NO7P	475903	372162	891960	483830	479901	462996	451938	548691	754087	456197	594280	355070	554267	527786	524285	C00350	-	-	-	-	-	-	ko00563,ko00564,ko01100,ko04136,ko04140,ko04723,ko05130,ko05167
LIPID-P-1357	PE(P-18:1_20:3)	GP	PE-P	752.559	751.552	[M+H]+	C43H78NO7P	5.19539e+06	5.15953e+06	6.47408e+06	6.57144e+06	3.80634e+06	5.36874e+06	3.84329e+06	5.88501e+06	6.10203e+06	4.4702e+06	5.00872e+06	3.73137e+06	5.51602e+06	5.38277e+06	5.48187e+06	C00350	-	-	-	-	-	-	ko00563,ko00564,ko01100,ko04136,ko04140,ko04723,ko05130,ko05167
LIPID-P-0658	PE(P-18:1_20:4)	GP	PE-P	750.544	749.536	[M+H]+	C43H76NO7P	3.4759e+07	3.65553e+07	5.22361e+07	4.62975e+07	2.64972e+07	4.49334e+07	2.38943e+07	3.75999e+07	43656927	3.59239e+07	3.86699e+07	2.92446e+07	3.80704e+07	3.81946e+07	3.61655e+07	C00350	-	85366510	-	-	-	-	ko00563,ko00564,ko01100,ko04136,ko04140,ko04723,ko05130,ko05167
LIPID-P-1387	PE(P-18:1_20:5)	GP	PE-P	748.528	747.52	[M+H]+	C43H74NO7P	1.83957e+06	1.78949e+06	2.12848e+06	1.67562e+06	1.24874e+06	2.32485e+06	868138	1.24032e+06	1.82307e+06	1.35635e+06	1.32439e+06	822709	1.64582e+06	1.63679e+06	1.51764e+06	C00350	-	-	-	-	-	-	ko00563,ko00564,ko01100,ko04136,ko04140,ko04723,ko05130,ko05167
LIPID-P-1336	PE(P-18:1_22:1)	GP	PE-P	784.622	783.614	[M+H]+	C45H86NO7P	12350.3	13356.5	15480.2	66829.4	282456	12126.4	8269.49	13812.4	14954	14594.4	29431.5	15847.2	38583.2	48745.3	45825.3	C00350	-	-	-	-	-	-	ko00563,ko00564,ko01100,ko04136,ko04140,ko04723,ko05130,ko05167
LIPID-P-1377	PE(P-18:1_22:4)	GP	PE-P	778.575	777.567	[M+H]+	C45H80NO7P	4.34284e+06	4.71806e+06	7.86442e+06	7.05345e+06	4.16438e+06	3.79348e+06	2.92151e+06	4.62964e+06	5.50905e+06	4.35346e+06	4.68889e+06	3.78231e+06	4.91409e+06	5.00875e+06	4.85263e+06	C00350	-	-	-	-	-	-	ko00563,ko00564,ko01100,ko04136,ko04140,ko04723,ko05130,ko05167
LIPID-P-1390	PE(P-18:1_22:5)	GP	PE-P	776.559	775.552	[M+H]+	C45H78NO7P	4.10506e+06	4.97123e+06	8.84319e+06	5.9754e+06	3.63966e+06	5.15146e+06	3.11486e+06	4.39911e+06	4.52312e+06	4.65604e+06	4.30212e+06	3.36837e+06	4.65202e+06	5.13323e+06	4.89631e+06	C00350	-	-	-	-	-	-	ko00563,ko00564,ko01100,ko04136,ko04140,ko04723,ko05130,ko05167
LIPID-P-0664	PE(P-18:1_22:6)	GP	PE-P	774.544	773.536	[M+H]+	C45H76NO7P	3.84163e+06	2.31495e+06	4.12009e+06	2.83535e+06	3.00196e+06	5.18066e+06	2.55441e+06	2.90919e+06	3.98568e+06	2.18245e+06	2.10483e+06	1.77901e+06	3.00844e+06	3.26778e+06	3.09607e+06	C00350	HMDB0011460	52925039	-	-	90487	-	ko00563,ko00564,ko01100,ko04136,ko04140,ko04723,ko05130,ko05167
LIPID-P-1339	PE(P-18:2_16:1)	GP	PE-P	698.512	697.505	[M+H]+	C39H72NO7P	54756.2	45869.2	41576.6	64874.5	54708.9	81610.1	21355.5	49857.4	80696.1	40783	60325.3	50281.6	58975.7	57567.2	66924.8	C00350	-	-	-	-	-	-	ko00563,ko00564,ko01100,ko04136,ko04140,ko04723,ko05130,ko05167
LIPID-P-1341	PE(P-18:2_18:1)	GP	PE-P	726.544	725.536	[M+H]+	C41H76NO7P	575629	515382	761289	793860	1.05564e+06	595070	646772	737330	939858	733622	999019	749535	792851	741356	747959	C00350	-	-	-	-	-	-	ko00563,ko00564,ko01100,ko04136,ko04140,ko04723,ko05130,ko05167
LIPID-P-1353	PE(P-18:2_18:2)	GP	PE-P	724.528	723.52	[M+H]+	C41H74NO7P	3.31662e+06	3.45179e+06	6.43368e+06	4.00435e+06	2.88024e+06	2.80773e+06	4.19089e+06	4.78035e+06	4.88574e+06	5.50934e+06	6.55708e+06	4.99381e+06	4.47959e+06	4.63289e+06	4.71915e+06	C00350	-	-	-	-	-	-	ko00563,ko00564,ko01100,ko04136,ko04140,ko04723,ko05130,ko05167
LIPID-P-1359	PE(P-18:2_20:2)	GP	PE-P	752.559	751.552	[M+H]+	C43H78NO7P	132748	97730.4	249676	156774	114513	139292	114938	149187	163218	156361	157932	113115	166912	160127	160694	C00350	-	-	-	-	-	-	ko00563,ko00564,ko01100,ko04136,ko04140,ko04723,ko05130,ko05167
LIPID-P-1388	PE(P-18:2_20:4)	GP	PE-P	748.528	747.52	[M+H]+	C43H74NO7P	2.4342e+06	2.90012e+06	6.21522e+06	3.56331e+06	2.51419e+06	3.42421e+06	2.53653e+06	4.02633e+06	3.95993e+06	4.12057e+06	4.30859e+06	3.38777e+06	3.52518e+06	3.64458e+06	3.69337e+06	C00350	-	-	-	-	-	-	ko00563,ko00564,ko01100,ko04136,ko04140,ko04723,ko05130,ko05167
LIPID-P-1396	PE(P-18:2_20:5)	GP	PE-P	746.512	745.505	[M+H]+	C43H72NO7P	116238	104945	204825	123155	77724.8	140591	86072.8	93771.3	127650	151659	140958	70919.2	119541	118154	117460	C00350	-	-	-	-	-	-	ko00563,ko00564,ko01100,ko04136,ko04140,ko04723,ko05130,ko05167
LIPID-P-1398	PE(P-18:2_22:5)	GP	PE-P	774.544	773.536	[M+H]+	C45H76NO7P	364376	432386	1.14157e+06	493112	377718	352646	250511	364630	394308	525416	556111	353221	509134	461001	479018	C00350	-	-	-	-	-	-	ko00563,ko00564,ko01100,ko04136,ko04140,ko04723,ko05130,ko05167
LIPID-P-1405	PE(P-18:2_22:6)	GP	PE-P	772.528	771.52	[M+H]+	C45H74NO7P	134827	115086	338311	164644	136272	206416	114631	150905	211704	125369	185792	97954.1	199427	203215	176794	C00350	-	-	-	-	-	-	ko00563,ko00564,ko01100,ko04136,ko04140,ko04723,ko05130,ko05167
LIPID-P-1354	PE(P-18:3_18:1)	GP	PE-P	724.528	723.52	[M+H]+	C41H74NO7P	22457.4	20182.2	29817	24518	33509.5	20596.3	11191.8	21838.4	34829.2	13996.6	29094.1	23057	15188.7	21753	35911.6	C00350	-	-	-	-	-	-	ko00563,ko00564,ko01100,ko04136,ko04140,ko04723,ko05130,ko05167
LIPID-P-1397	PE(P-18:3_20:4)	GP	PE-P	746.512	745.505	[M+H]+	C43H72NO7P	67228.4	78286.3	156863	105250	43564	136882	55045.7	74178.4	91489.6	98337.5	99415.1	53364.7	109766	93969.2	115115	C00350	-	-	-	-	-	-	ko00563,ko00564,ko01100,ko04136,ko04140,ko04723,ko05130,ko05167
LIPID-P-1362	PE(P-19:0_20:4)	GP	PE-P	766.575	765.567	[M+H]+	C44H80NO7P	142550	176773	232378	292284	156354	160396	114663	201996	201819	276030	239324	201262	196169	200266	199123	C00350	-	-	-	-	-	-	ko00563,ko00564,ko01100,ko04136,ko04140,ko04723,ko05130,ko05167
LIPID-P-1322	PE(P-20:0_18:1)	GP	PE-P	758.606	757.599	[M+H]+	C43H84NO7P	39159.9	34630.4	40864.2	66757.8	255356	41424.3	23846.8	37734.5	51434.3	28397	87741.2	41426.9	88740.8	62890	61673.9	C00350	-	52925107	-	-	-	-	ko00563,ko00564,ko01100,ko04136,ko04140,ko04723,ko05130,ko05167
LIPID-P-1380	PE(P-20:0_22:5)	GP	PE-P	806.606	805.599	[M+H]+	C47H84NO7P	14333.8	13129.8	24482.9	19972.5	22256.8	16835.9	7647.64	8337	17272.6	10500.4	16801.8	19534.8	25153.3	17745.6	11534.6	C00350	-	-	-	-	-	-	ko00563,ko00564,ko01100,ko04136,ko04140,ko04723,ko05130,ko05167
LIPID-P-1344	PE(P-20:1_18:2)	GP	PE-P	754.575	753.567	[M+H]+	C43H80NO7P	144188	126305	167824	159640	94265.9	96131.7	142547	176766	141390	176291	180848	141281	157259	148321	153633	C00350	-	-	-	-	-	-	ko00563,ko00564,ko01100,ko04136,ko04140,ko04723,ko05130,ko05167
LIPID-P-1394	PE(P-20:2_22:4)	GP	PE-P	804.591	803.583	[M+H]+	C47H82NO7P	21860.1	14055.4	46606.4	33926.8	26230.8	14696.1	11956	35689.4	19542.6	30402.3	22991.4	23837.4	32362.6	30249.2	23487.7	C00350	-	-	-	-	-	-	ko00563,ko00564,ko01100,ko04136,ko04140,ko04723,ko05130,ko05167
LIPID-P-1407	PE(P-20:2_22:6)	GP	PE-P	800.559	799.552	[M+H]+	C47H78NO7P	15852.6	18539.1	25811	13569.8	23204	19223	6814.88	16280.2	32979.8	19730.9	16852.8	12798.8	17998.4	29948.4	15890.8	C00350	-	-	-	-	-	-	ko00563,ko00564,ko01100,ko04136,ko04140,ko04723,ko05130,ko05167
LIPID-P-1399	PE(P-20:3_20:4)	GP	PE-P	774.544	773.536	[M+H]+	C45H76NO7P	58188.6	56497.4	140489	64736.8	76935.9	83981.1	25869.3	69396.6	78404.5	74301.4	49721.5	54055.6	57039.5	50619.1	56412.3	C00350	-	-	-	-	-	-	ko00563,ko00564,ko01100,ko04136,ko04140,ko04723,ko05130,ko05167
LIPID-P-1381	PE(P-22:1_20:4)	GP	PE-P	806.606	805.599	[M+H]+	C47H84NO7P	11741	11055.6	26276.6	27316	41276.4	17496.2	9691.81	25489.3	22350.7	17933.2	19056	14141.3	24000.3	21710.9	12665.3	C00350	-	-	-	-	-	-	ko00563,ko00564,ko01100,ko04136,ko04140,ko04723,ko05130,ko05167
LIPID-N-1109	PG(10:0_14:0)	GP	PG	609.377	610.385	[M-H]-	C30H59O10P	141108	122519	174141	150487	132758	109986	108268	164631	127905	118668	113210	135040	153594	142368	141392	-	-	-	-	-	-	-	-
LIPID-N-1125	PG(12:0_14:1)	GP	PG	635.392	636.4	[M-H]-	C32H61O10P	9673.2	6467.75	20821.5	8704.48	10676	12031.5	6817.94	14134.6	8689.86	8299.6	6550.56	9448.33	14336.9	8742.93	6359.5	-	-	52926311	-	-	-	-	-
LIPID-N-1110	PG(12:0_15:0)	GP	PG	651.424	652.432	[M-H]-	C33H65O10P	4661.2	4748.88	6440.19	5066	4444.16	5277.46	4854.71	4817.27	4909.14	5126.76	4987.33	3824.24	4241.24	3720.94	4761.22	-	-	52926312	-	-	-	-	-
LIPID-N-1127	PG(12:0_16:1)	GP	PG	663.424	664.432	[M-H]-	C34H65O10P	86348.8	86373.4	63364.1	72158.6	73362.2	74238.6	86486.9	71932.4	78104.9	87910.1	65341.2	73759.7	93541	102666	66666	-	-	52926314	-	-	-	-	-
LIPID-N-1128	PG(12:0_17:1)	GP	PG	677.439	678.447	[M-H]-	C35H67O10P	643381	841399	1.11037e+06	913104	927376	968264	802698	884043	859676	719352	660742	836165	967630	709865	897551	-	-	52926316	-	-	-	-	-
LIPID-N-1129	PG(12:0_18:1)	GP	PG	691.455	692.463	[M-H]-	C36H69O10P	55872	63628.6	93318.5	63555.8	67463.2	68408.3	54190.4	55695	55513.7	54829.1	50791.8	59590.2	62634.3	53172.3	52910.8	-	-	10794767	-	-	-	-	-
LIPID-N-1203	PG(12:0_22:5)	GP	PG	739.455	740.463	[M-H]-	C40H69O10P	6009.76	6426.03	4105.6	7872.47	5642.53	6748.61	6667.2	5232.15	7281.48	7411.25	7052.57	7993.27	6166.49	4954.37	8555.23	-	-	-	-	-	-	-	-
LIPID-N-1126	PG(13:0_13:1)	GP	PG	635.392	636.4	[M-H]-	C32H61O10P	582823	583604	446812	469216	545721	482438	517131	569127	618445	483648	487984	576943	417926	527535	498651	-	-	-	-	-	-	-	-
LIPID-N-1130	PG(14:0_16:1)	GP	PG	691.455	692.463	[M-H]-	C36H69O10P	53558.3	36122.7	41151.5	63461.2	31385.5	46964.3	15251.6	51254.8	50887.6	24443.9	51183.9	49149.3	44029.8	39559.6	32808.8	-	-	52926468	-	-	-	-	-
LIPID-N-1151	PG(14:0_18:2)	GP	PG	717.471	718.478	[M-H]-	C38H71O10P	39182.6	19152.6	57218.1	29954.5	18242.5	31871.3	8505.55	25288.1	21239.5	14042.3	31217.8	22893.1	30348.6	23340.4	29477.7	-	-	52926607	-	-	-	-	-
LIPID-N-1132	PG(15:0_16:1)	GP	PG	705.471	706.478	[M-H]-	C37H71O10P	11415.3	12306	12878.5	15821.4	11583.6	5465.31	3942.82	9341.27	6280.05	5609.99	9585.1	11188.7	8437.62	9469.41	9341.15	-	-	52926470	-	-	-	-	-
LIPID-N-1153	PG(15:0_18:2)	GP	PG	731.486	732.494	[M-H]-	C39H73O10P	9597.11	10499.7	10976.7	12988	3049.7	11393.2	2064.7	7093.91	7749.84	7441.62	8749.01	5802.82	5157.65	11621.5	6700.83	-	-	52926609	-	-	-	-	-
LIPID-N-1117	PG(15:0_22:0)	GP	PG	791.58	792.588	[M-H]-	C43H85O10P	6418.21	8232.7	12131.6	12137.2	9384.56	5858.3	6548.18	2417.42	7834.94	10558	10674.4	6565.14	6775.35	5003.64	3691.61	-	-	52926421	-	-	-	-	-
LIPID-N-0432	PG(16:0_16:0)	GP	PG	721.51	722.51	[M-H]-	C38H75O10P	66367.4	101330	121018	98646.1	80293.3	110175	108113	127154	117310	94857.8	124984	145803	104592	108150	116088	-	HMDB0010570	446440	-	-	73205	-	-
LIPID-N-0436	PG(16:0_16:1)	GP	PG	719.494	720.494	[M-H]-	C38H73O10P	8074.87	14671.6	5398.71	7823.83	8669.23	9503.85	1920.95	4758.32	7994.21	7519.71	9	8206.74	11231.5	6233.99	6914.52	-	HMDB0010571	52927174	-	-	-	-	-
LIPID-N-1152	PG(16:0_16:2)	GP	PG	717.471	718.478	[M-H]-	C38H71O10P	149136	152089	137002	239247	154406	341913	66030.2	144796	114815	79166.7	124263	92866	122951	177058	118031	-	-	-	-	-	-	-	-
LIPID-N-1155	PG(16:0_17:2)	GP	PG	731.486	732.494	[M-H]-	C39H73O10P	19680.4	4816.96	31937	20697	14918	15124.9	7078.26	11507.2	13687.4	10938.7	15515.6	10948.5	16387.5	16938.6	14948	-	-	52926460	-	-	-	-	-
LIPID-N-0438	PG(16:0_18:1)	GP	PG	747.525	748.525	[M-H]-	C40H77O10P	1.30649e+06	1.22208e+06	2.83607e+06	1.43614e+06	981416	1.10289e+06	888581	1.41867e+06	969105	852598	1.10276e+06	1.15846e+06	1.32231e+06	1.32021e+06	1.2505e+06	-	-	5283509	-	-	-	-	-
LIPID-N-1173	PG(16:0_18:3)	GP	PG	743.486	744.494	[M-H]-	C40H73O10P	6.30381e+06	6.47993e+06	6.32169e+06	8.78799e+06	6.69258e+06	6.29236e+06	4.28827e+06	6.817e+06	9.84542e+06	8.60538e+06	6.52769e+06	8.38722e+06	5.32215e+06	6.81934e+06	5.25064e+06	-	HMDB0010660	52926637	-	-	-	-	-
LIPID-N-1115	PG(16:0_20:0)	GP	PG	777.565	778.572	[M-H]-	C42H83O10P	119378	135083	97853.4	175312	119388	202992	56732.1	115421	94797	90310.4	96397.9	75524	135741	122832	92251.2	-	-	52927129	-	-	-	-	-
LIPID-N-1158	PG(16:0_20:2)	GP	PG	773.533	774.541	[M-H]-	C42H79O10P	75145.7	62925.3	249666	82033.8	74862.3	64662.9	78872	134044	71739.3	126024	96782.9	93932.6	95855.8	90064.9	94098.6	-	-	52926462	-	-	-	-	-
LIPID-N-0454	PG(16:0_20:4)	GP	PG	769.51	770.51	[M-H]-	C42H75O10P	4314.89	14932.6	28662.7	12562.9	10072.6	9133.04	7719.14	7088.27	9693.33	10984.8	8047.98	14037.8	6867.93	8209.1	13308.8	-	HMDB0010580	24779550	-	-	84526	-	-
LIPID-N-1205	PG(16:0_20:5)	GP	PG	767.486	768.494	[M-H]-	C42H73O10P	204825	282791	319918	275105	226001	183175	104441	190662	219954	194705	186224	150527	214678	160279	207363	-	-	52926919	-	-	-	-	-
LIPID-N-1120	PG(16:0_22:0)	GP	PG	805.596	806.604	[M-H]-	C44H87O10P	1.27162e+06	1.09287e+06	1.47925e+06	1.52524e+06	996913	1.03583e+06	756815	1.03078e+06	1.15851e+06	957327	1.01925e+06	832728	1.15095e+06	1.25864e+06	1.24778e+06	-	-	52926970	-	-	-	-	-
LIPID-N-1140	PG(16:0_22:1)	GP	PG	803.58	804.588	[M-H]-	C44H85O10P	5.07041e+06	4.38746e+06	5.98079e+06	5.39011e+06	3.71668e+06	4.72913e+06	4.03453e+06	5.94308e+06	5.97027e+06	5.57329e+06	4.12441e+06	4.0113e+06	4.75939e+06	5.02864e+06	4.37792e+06	-	-	52926464	-	-	-	-	-
LIPID-N-1177	PG(16:0_22:3)	GP	PG	799.549	800.557	[M-H]-	C44H81O10P	23852.3	25438.3	25415.4	23505.7	11733.8	21250.1	31913.7	16934.3	36532.5	31923.8	27850.7	33293.1	25285.1	29821.5	34789.9	-	-	-	-	-	-	-	-
LIPID-N-1121	PG(16:0_24:0)	GP	PG	833.627	834.635	[M-H]-	C46H91O10P	11995.9	13272	23495.1	12429.2	4894.89	7812.55	7549.81	11201.4	9418.52	8948.64	10329	10585.6	16356.4	12892.9	12698.8	-	-	-	-	-	-	-	-
LIPID-N-1146	PG(16:0_24:1)	GP	PG	831.612	832.619	[M-H]-	C46H89O10P	40177.6	37333.9	66670.8	39581.4	38113.7	35447.9	37284.4	57954.4	55836.4	40026.4	36687.6	37429.8	36174.6	47305.2	53825.5	-	-	-	-	-	-	-	-
LIPID-N-0441	PG(16:1_16:1)	GP	PG	717.478	718.478	[M-H]-	C38H71O10P	235564	356529	264935	395352	222217	631718	151948	209997	207025	162869	262242	158273	301899	235859	232826	-	HMDB0010586	52927230	-	-	-	-	-
LIPID-N-1171	PG(16:1_16:2)	GP	PG	715.455	716.463	[M-H]-	C38H69O10P	8548.06	13371.1	8402.53	11010.8	6499.9	25490.2	4071.36	3503.79	9715.28	6950.1	3361.97	6548.04	13960.7	12822.1	14443.2	-	-	-	-	-	-	-	-
LIPID-N-1156	PG(16:1_17:1)	GP	PG	731.486	732.494	[M-H]-	C39H73O10P	45681.5	39692.4	62205.2	62922.9	23784.6	43912.3	20070.9	48543.9	32207.9	34373.9	20901.2	14944.2	41513.9	36075.6	36805.2	-	-	52926474	-	-	-	-	-
LIPID-N-1174	PG(16:1_18:2)	GP	PG	743.486	744.494	[M-H]-	C40H73O10P	83459.3	138152	96627.1	84217.1	73173.3	165577	33310	69254.2	83488.5	43958.7	69397.6	65560	91088.7	109833	100604	-	HMDB0010590	52927166	-	-	-	-	-
LIPID-N-1187	PG(16:1_18:3)	GP	PG	741.471	742.478	[M-H]-	C40H71O10P	418055	508031	567584	521167	284244	608777	284824	376226	398697	426544	384854	220978	470667	350311	626732	-	HMDB0010591	52926477	-	-	-	-	-
LIPID-N-1188	PG(16:1_20:3)	GP	PG	769.502	770.51	[M-H]-	C42H75O10P	158064	173601	270680	262134	155362	210640	100408	196134	219300	143799	121775	135890	196023	175940	238124	-	HMDB0010594	52926484	-	-	89073	-	-
LIPID-N-1143	PG(17:0_22:1)	GP	PG	817.596	818.604	[M-H]-	C45H87O10P	52364.8	54642.2	85447.3	92381	36622.6	33959.4	36629.8	38446.2	46503.2	70459.3	58314.6	52416.2	60389.3	55345	61606.2	-	-	52926510	-	-	-	-	-
LIPID-N-0439	PG(17:1_18:1)	GP	PG	761.522	762.541	[M-H]-	C41H79O10P	46654.5	59878.4	92587.2	58166.8	33441.8	17665.8	14408	31787	25324.1	26073.8	21721.3	42565.1	46240.1	48328.6	38566.7	-	-	-	-	-	-	-	-
LIPID-N-1176	PG(17:1_18:2)	GP	PG	757.502	758.51	[M-H]-	C41H75O10P	16538.7	26970.4	24020.7	17579.9	10617.2	11350.8	5401.14	7512.24	11039.7	10469.3	7254.48	3616.04	12495.9	12372.1	14759.4	-	-	52926525	-	-	-	-	-
LIPID-N-0433	PG(18:0_16:0)	GP	PG	749.541	750.541	[M-H]-	C40H79O10P	35981.2	55563.7	112534	26301.1	34122.7	31040.5	20635.8	23094.4	26708.5	21852.9	30710.4	56519.8	39475.8	37079.8	45802	-	HMDB0010600	52927153	-	-	73207	-	-
LIPID-N-1135	PG(18:0_16:1)	GP	PG	747.518	748.525	[M-H]-	C40H77O10P	158505	78757.1	206730	136491	190028	231984	85547.6	107308	124760	128209	97643.3	90348.8	140276	140688	124969	-	HMDB0010587	52926476	-	-	85186	-	-
LIPID-N-1175	PG(18:0_16:3)	GP	PG	743.486	744.494	[M-H]-	C40H73O10P	10922.7	27626.6	21539.4	11320.5	4789.16	6890.94	5213.08	13843.6	5026.08	11446.9	15256	13055.5	16402.8	10840.7	16332.5	-	-	-	-	-	-	-	-
LIPID-N-0435	PG(18:0_18:0)	GP	PG	777.577	778.572	[M-H]-	C42H83O10P	35825.6	49980.6	88921.5	54204.1	32028.8	23733.8	23543.5	25908.2	32909.2	20939.1	26282.3	37026.9	38939.3	36444.6	36033.3	-	HMDB0010602	24779552	-	-	-	-	-
LIPID-N-0440	PG(18:0_18:1)	GP	PG	775.557	776.557	[M-H]-	C42H81O10P	752080	961757	1.00614e+06	1.11469e+06	727965	548252	441608	387114	810607	460246	543177	818771	860371	795735	839935	-	HMDB0010604	24779551	-	-	73242	-	-
LIPID-N-0447	PG(18:0_18:2)	GP	PG	773.541	774.541	[M-H]-	C42H79O10P	690990	1.14197e+06	2.74526e+06	948344	731841	629379	622687	695593	991197	795807	731904	1.44006e+06	1.15858e+06	869193	1.07119e+06	-	HMDB0010605	52927245	-	-	89266	-	-
LIPID-N-1119	PG(18:0_19:0)	GP	PG	791.58	792.588	[M-H]-	C43H85O10P	92032.3	33936.7	176585	75208.5	73895	90865.4	27885.5	40473.3	64164.1	33336.5	22309	56911.4	61227.3	68851.9	75852.9	-	-	52926582	-	-	-	-	-
LIPID-N-1162	PG(18:0_20:2)	GP	PG	801.565	802.572	[M-H]-	C44H83O10P	28628.3	36718.2	111097	29278.9	21558.8	14867.7	34304	37001.2	33555.1	27175.6	31029.3	38581.6	34685	41607.2	37115.6	-	-	52926834	-	-	-	-	-
LIPID-N-0455	PG(18:0_20:4)	GP	PG	797.541	798.541	[M-H]-	C44H79O10P	23458.9	35103.3	89775.2	43759.7	43471.3	27137.8	25150.6	24580.2	32229.8	27392.6	20962.9	66489.8	33317.1	50418	32190.1	-	HMDB0010610	24779553	-	-	75646	-	-
LIPID-N-1122	PG(18:0_22:0)	GP	PG	833.627	834.635	[M-H]-	C46H91O10P	114537	114333	261348	138684	156064	82106.3	58554.1	134856	112500	61403.8	108397	103454	119212	110959	117010	-	-	52927112	-	-	-	-	-
LIPID-N-1147	PG(18:0_22:1)	GP	PG	831.612	832.619	[M-H]-	C46H89O10P	485018	657294	1.29312e+06	787139	574924	394501	476727	729046	578809	486895	641829	783801	690458	661933	715370	-	-	52926585	-	-	-	-	-
LIPID-N-1167	PG(18:0_24:2)	GP	PG	857.627	858.635	[M-H]-	C48H91O10P	9213.29	12139.4	19230.3	14004.1	15634.6	10637.5	8531.31	11291.7	10362.7	9284.58	11847.7	14406.2	13006.5	10341.2	8509.01	-	-	-	-	-	-	-	-
LIPID-N-0442	PG(18:1_16:1)	GP	PG	745.51	746.51	[M-H]-	C40H75O10P	28272.6	41046.5	53233.8	30189.9	16009.6	55286	18910.8	35278.3	29359	19645	24291.8	21129.9	38504.9	27176.3	20991.5	-	HMDB0010631	52927146	-	-	89398	-	-
LIPID-N-0446	PG(18:1_18:1)	GP	PG	773.541	774.541	[M-H]-	C42H79O10P	428786	1.00075e+06	1.76845e+06	590897	607503	716934	373574	421001	409208	306605	382201	856132	662997	714945	700248	-	-	-	-	-	-	-	-
LIPID-N-1189	PG(18:1_18:3)	GP	PG	769.502	770.51	[M-H]-	C42H75O10P	568631	1.04634e+06	833640	421612	734496	643080	644765	641480	1.13617e+06	537891	762527	691003	776582	454699	764086	-	HMDB0010636	52926595	-	-	89401	-	-
LIPID-N-0452	PG(18:1_20:2)	GP	PG	799.557	800.557	[M-H]-	C44H81O10P	21026.4	30492.8	46272.9	25171.2	17526.7	17219.1	20112.7	17435.3	34288.2	16225.7	15393.2	29719.9	17059.1	26284.3	24974.9	-	-	52926622	-	-	-	-	-
LIPID-N-1164	PG(18:1_21:1)	GP	PG	815.58	816.588	[M-H]-	C45H85O10P	153459	132584	175393	170745	171374	152815	153506	177773	159088	165127	173542	162904	194619	174413	159302	-	-	-	-	-	-	-	-
LIPID-N-1179	PG(18:1_21:2)	GP	PG	813.565	814.572	[M-H]-	C45H83O10P	151854	149686	186649	158507	153977	181390	166435	143856	175165	150225	158787	153074	160246	154643	129019	-	-	-	-	-	-	-	-
LIPID-N-1194	PG(18:1_22:3)	GP	PG	825.565	826.572	[M-H]-	C46H83O10P	17777.7	25042.7	38708	26833.1	16226.1	26541.8	15531	27220.9	31230.4	22136.8	34782.9	34650.9	24567.9	27688.5	31614.6	-	-	-	-	-	-	-	-
LIPID-N-0444	PG(18:2_16:0)	GP	PG	745.51	746.51	[M-H]-	C40H75O10P	257590	458148	624150	401462	240223	449966	289590	377145	497616	452298	447446	445974	487207	431177	392506	-	HMDB0010645	52927142	-	-	89351	-	-
LIPID-N-0451	PG(18:2_18:1)	GP	PG	771.525	772.525	[M-H]-	C42H77O10P	137648	120615	284459	137349	92900.6	117542	127063	154664	120223	130584	122972	153305	139976	124019	137271	-	HMDB0010649	52926615	-	-	89348	-	-
LIPID-N-0453	PG(18:2_18:2)	GP	PG	769.51	770.51	[M-H]-	C42H75O10P	112232	119221	166711	84956.2	66437.7	80472.4	59514.8	88082	113392	67768.1	92671.8	163478	113606	106955	107514	-	HMDB0010650	52927219	-	-	89361	-	-
LIPID-N-1211	PG(18:2_20:4)	GP	PG	793.502	794.51	[M-H]-	C44H75O10P	50731.3	62397.9	66907.7	75300.8	47234.9	54331.4	64338.8	77030.2	90856.5	101811	74948.5	55414.9	63701.8	75881.8	68679.3	-	HMDB0116584	52926897	-	-	-	-	-
LIPID-N-1192	PG(18:2_21:2)	GP	PG	811.549	812.557	[M-H]-	C45H81O10P	2.29274e+06	2.10259e+06	3.26154e+06	2.12526e+06	1.66618e+06	1.72305e+06	1.81348e+06	1.97783e+06	2.57195e+06	2.00156e+06	2.64237e+06	2.53498e+06	2.34905e+06	2.41469e+06	2.35205e+06	-	-	-	-	-	-	-	-
LIPID-N-1195	PG(18:2_22:2)	GP	PG	825.565	826.572	[M-H]-	C46H83O10P	78459.5	89189.7	111205	67236.1	41960	71400.9	40280.8	60120.5	78830.8	50082.4	103786	67673.5	54733.8	85976.8	98043.1	-	-	52926629	-	-	-	-	-
LIPID-N-1219	PG(18:2_22:5)	GP	PG	819.518	820.525	[M-H]-	C46H77O10P	32686.7	43831.7	57650.2	43436.9	34617.8	43164	49487.3	43210.1	53319.3	47404.1	54912.1	41485.8	35608	43325.9	48744.2	-	-	-	-	-	-	-	-
LIPID-N-1181	PG(19:0_20:3)	GP	PG	813.565	814.572	[M-H]-	C45H83O10P	67165.3	78791.2	58092.9	93473.8	78302.5	89644.9	48351.3	62121.5	70539.3	83898.1	49088.2	80114.6	73812.4	55234.6	84177.8	-	-	52926736	-	-	-	-	-
LIPID-N-1193	PG(19:0_20:4)	GP	PG	811.549	812.557	[M-H]-	C45H81O10P	498104	485801	408440	537434	686680	639452	362579	612371	498857	630137	369276	514029	449786	444001	534057	-	-	52926737	-	-	-	-	-
LIPID-N-1213	PG(19:0_22:6)	GP	PG	835.549	836.557	[M-H]-	C47H81O10P	3772.2	2687.6	10270.6	9331.81	23633.7	19304.3	6221.27	13164.2	14813.4	8229.81	4938.15	5674.13	11274.2	11252.7	9314.32	-	-	52926744	-	-	-	-	-
LIPID-N-1206	PG(19:2_20:3)	GP	PG	809.533	810.541	[M-H]-	C45H79O10P	19125.1	21562.5	23490.3	15105.7	17342	19202.9	7487.89	20267.2	38887.8	15112.8	23450.8	17674.6	25988.2	20569.7	20736.1	-	-	-	-	-	-	-	-
LIPID-N-1212	PG(19:2_20:4)	GP	PG	807.518	808.525	[M-H]-	C45H77O10P	538234	499835	696630	588543	471811	531513	374215	347519	493604	485854	392794	368372	476468	436269	550602	-	-	-	-	-	-	-	-
LIPID-N-0449	PG(20:1_18:1)	GP	PG	801.572	802.572	[M-H]-	C44H83O10P	53795.4	45456.9	35020.7	49648.3	38698	56220	25007.5	35730.9	52771.4	39536.9	39512.3	39049.9	48596.8	45645.5	35566.8	-	-	52926805	-	-	-	-	-
LIPID-N-1178	PG(20:1_18:2)	GP	PG	799.549	800.557	[M-H]-	C44H81O10P	79383.4	82717.4	57019.6	97208.2	55362.3	76402.6	56748.6	71032.9	162523	119677	72903.3	100030	89235.9	88709.3	93129.2	-	HMDB0116576	52926806	-	-	-	-	-
LIPID-N-1165	PG(21:0_18:2)	GP	PG	815.58	816.588	[M-H]-	C45H85O10P	872905	653491	798512	1.06201e+06	842399	562480	892696	1.11983e+06	1.06092e+06	1.22103e+06	974242	1.04968e+06	875812	911801	1.03551e+06	-	-	52926626	-	-	-	-	-
LIPID-N-1198	PG(21:0_20:4)	GP	PG	839.58	840.588	[M-H]-	C47H85O10P	208753	194143	215770	259000	243809	267764	212279	224472	257768	245421	205898	236097	250309	233420	272081	-	-	52926908	-	-	-	-	-
LIPID-N-1180	PG(21:1_18:2)	GP	PG	813.565	814.572	[M-H]-	C45H83O10P	434722	331085	273365	478582	371369	559944	522469	688694	504234	581308	490495	572725	567423	551508	642679	-	-	-	-	-	-	-	-
LIPID-N-1207	PG(21:1_20:4)	GP	PG	837.565	838.572	[M-H]-	C47H83O10P	116660	108644	58126.1	103604	98016.1	163303	77846.4	142319	139946	125249	86912.3	83543.4	86218.6	91740.4	109617	-	-	-	-	-	-	-	-
LIPID-N-1141	PG(22:0_16:1)	GP	PG	803.58	804.588	[M-H]-	C44H85O10P	70708.2	87849.8	72263.5	100631	48730	148973	32278.6	45380.7	96938.9	36660.3	46866.1	41459.9	53708.1	69328.1	76714	-	-	52926487	-	-	-	-	-
LIPID-N-1148	PG(22:0_18:1)	GP	PG	831.612	832.619	[M-H]-	C46H89O10P	549060	716705	798971	549976	551481	605441	422146	488735	587629	363187	648036	509135	519537	535362	641348	-	-	52927209	-	-	-	-	-
LIPID-N-1185	PG(22:0_20:3)	GP	PG	855.612	856.619	[M-H]-	C48H89O10P	18345.1	34855.7	15525	16815.7	11808.3	17128.1	11537.2	13784.1	24601.6	5790.55	13950.6	9553.23	10748.7	8065.12	9898.26	-	-	52926880	-	-	-	-	-
LIPID-N-1200	PG(22:0_20:4)	GP	PG	853.596	854.604	[M-H]-	C48H87O10P	50958.5	34925.4	60303.4	29640.5	24153.3	29823	26078.7	30986.6	28287.1	28542.3	37481.7	42365.1	37423.5	41612.5	43448.9	-	-	52926909	-	-	-	-	-
LIPID-N-1183	PG(22:1_18:2)	GP	PG	827.58	828.588	[M-H]-	C46H85O10P	346975	368872	599498	307354	264689	297035	302279	376029	471690	368473	431326	462602	392716	421137	469198	-	-	52926628	-	-	-	-	-
LIPID-N-1215	PG(22:1_20:5)	GP	PG	849.565	850.572	[M-H]-	C48H83O10P	2444.74	4025.55	10367.3	1854.88	4986.8	4652.34	1743.9	2452.35	5310.21	3743.87	1857.08	647.232	4580.8	2294.09	4040.47	-	-	52926939	-	-	-	-	-
LIPID-N-1168	PG(24:0_18:2)	GP	PG	857.627	858.635	[M-H]-	C48H91O10P	14493.7	16306.4	14777.6	17268.4	12825.3	11237.5	12933.6	16630.8	14155.4	14218.3	27727.9	18545.7	15476.9	15775.3	17892.8	-	-	-	-	-	-	-	-
LIPID-N-1371	PI(10:0_12:0)	GP	PI	669.362	670.369	[M-H]-	C31H59O13P	8429.74	9047.61	11357	7532.74	8758.69	9026.98	6911.63	9311.2	8198.9	9851.72	6069.62	6427.36	9263.26	12838.8	9493.82	-	-	-	-	-	-	-	-
LIPID-N-1373	PI(10:0_16:0)	GP	PI	725.424	726.432	[M-H]-	C35H67O13P	40728.7	35318	44969.2	41809.4	47446.4	44137	40800.4	38820.8	51125.2	32503.1	33102.6	37845.9	37530.6	37523	37973.1	-	-	70698913	-	-	-	-	-
LIPID-N-1410	PI(10:0_26:2)	GP	PI	861.549	862.557	[M-H]-	C45H83O13P	26069.5	15425.9	22147.9	38284.2	21389.3	23217.3	23593.7	20115	37827.7	32869.2	46003.6	37175.6	18362.6	28686.4	25414.7	-	-	-	-	-	-	-	-
LIPID-N-1374	PI(12:0_18:0)	GP	PI	781.487	782.495	[M-H]-	C39H75O13P	51431.2	69708.8	59931.3	57243.6	67709.4	49121.2	68269.5	53787.8	62464.9	58234.6	49171.3	58264	60581	55845.3	47968.3	-	-	52928313	-	-	-	-	-
LIPID-N-1386	PI(12:0_18:1)	GP	PI	779.471	780.479	[M-H]-	C39H73O13P	1.74799e+06	2.04424e+06	1.21916e+06	2.11816e+06	1.58322e+06	1.90439e+06	1.80669e+06	2.08271e+06	2.08994e+06	2.09173e+06	2.14914e+06	1.80949e+06	1.91758e+06	1.89835e+06	2.25777e+06	-	-	52927743	-	-	-	-	-
LIPID-N-1400	PI(12:0_19:2)	GP	PI	791.471	792.479	[M-H]-	C40H73O13P	4468.7	4198.15	5024.2	5445.32	9652.74	3998.94	3827.96	1927.34	6256.74	5124.53	5285.56	2142.16	6764.53	5244.39	12285.9	-	-	-	-	-	-	-	-
LIPID-N-1428	PI(12:0_22:4)	GP	PI	829.487	830.495	[M-H]-	C43H75O13P	37882.5	38711.3	39755.8	42941.7	43475.1	42031.8	43486.7	43722.5	42429	44700.8	43687.3	41261.1	41229.8	35455.6	35621.5	-	-	52927488	-	-	-	-	-
LIPID-N-1387	PI(13:0_18:1)	GP	PI	793.487	794.495	[M-H]-	C40H75O13P	36685.2	42044.5	32332.8	36002.7	29091.7	34296.2	14406.4	35885.7	39690.5	23634.1	42353.6	35662.3	39129.3	33795.3	49189.1	-	-	52927498	-	-	-	-	-
LIPID-N-1402	PI(13:1_18:1)	GP	PI	791.471	792.479	[M-H]-	C40H73O13P	149465	168759	108001	147481	155505	184504	138854	83786.4	143149	145322	139264	151025	185930	143349	173843	-	-	-	-	-	-	-	-
LIPID-N-1404	PI(14:1_18:1)	GP	PI	805.487	806.495	[M-H]-	C41H75O13P	235722	300331	390016	399391	300263	291192	260984	275507	414983	358399	329123	343746	348059	315062	382279	-	-	52927541	-	-	-	-	-
LIPID-N-1422	PI(14:1_24:2)	GP	PI	887.565	888.573	[M-H]-	C47H85O13P	99951.6	81885.4	95978	132373	78745.3	89606.3	106175	55256.4	110413	97707.2	92280.2	106193	102310	104260	96560.2	-	-	-	-	-	-	-	-
LIPID-N-1405	PI(15:0_18:2)	GP	PI	819.502	820.51	[M-H]-	C42H77O13P	40596.5	64732.3	55149.7	62814.3	49451.6	63485.7	43197.3	61543.5	50541.6	63158.6	69185.1	62294	54548.6	58409.8	60925	-	-	52927765	-	-	-	-	-
LIPID-N-1379	PI(15:0_19:0)	GP	PI	837.549	838.557	[M-H]-	C43H83O13P	15645.6	19273.3	21790.9	26144.5	16050.1	21385.9	18865.7	14128.4	18613.5	9465.16	14663.8	8574.4	19747.8	12107.1	17698	-	-	52928292	-	-	-	-	-
LIPID-N-1392	PI(15:0_19:1)	GP	PI	835.534	836.541	[M-H]-	C43H81O13P	259679	173951	188404	265059	159391	240816	111285	123640	169422	101800	172079	134360	172980	194777	183266	-	-	52927570	-	-	-	-	-
LIPID-N-1407	PI(15:0_19:2)	GP	PI	833.518	834.526	[M-H]-	C43H79O13P	119490	89915.5	86526.9	156931	64984.9	103941	111085	89693.4	112573	118462	133828	101937	94199.6	97209.3	84537.8	-	-	-	-	-	-	-	-
LIPID-N-1394	PI(15:0_20:1)	GP	PI	849.549	850.557	[M-H]-	C44H83O13P	16311.7	17861.9	10463.1	28009	11009.9	12275.5	6598.98	5261.38	12923.5	12644.9	13588.8	9580.92	9654.81	12481.7	16911.5	-	-	52927572	-	-	-	-	-
LIPID-N-1408	PI(15:0_20:2)	GP	PI	847.534	848.541	[M-H]-	C44H81O13P	31856.6	22267.6	32133.5	55151.6	17590.1	27633.3	14338.1	29288	36900.8	22099.4	28444.7	23380.9	21850.8	22387.1	23258.2	-	-	52927573	-	-	-	-	-
LIPID-N-1382	PI(15:0_21:0)	GP	PI	865.581	866.588	[M-H]-	C45H87O13P	82242.3	54506.1	54676.6	68683.2	45117.6	68776.3	43113	51268.6	66053.5	54818.2	56750.8	50663.3	62537.1	54306.1	66999.6	-	-	52928100	-	-	-	-	-
LIPID-N-1397	PI(15:0_21:1)	GP	PI	863.565	864.573	[M-H]-	C45H85O13P	853832	494884	533991	598702	515886	659501	413456	425443	650186	483686	589111	446222	575368	526236	532542	-	-	-	-	-	-	-	-
LIPID-N-1432	PI(15:0_22:4)	GP	PI	871.534	872.541	[M-H]-	C46H81O13P	37458.2	59905.8	57223	98179.5	35107.3	36234.7	25075.7	28269.1	59665.5	56877	38876.4	46218.5	55844.2	47051.2	59869.3	-	-	52927580	-	-	-	-	-
LIPID-N-1376	PI(16:0_16:0)	GP	PI	809.518	810.526	[M-H]-	C41H79O13P	20005.6	20795.6	26175.2	22798.2	14701.5	27152.4	12195.4	15145	17143.1	16048	20757.1	15271.6	23428.2	22368	24887.1	-	HMDB0009778	24779556	-	-	-	-	-
LIPID-N-0469	PI(16:0_18:0)	GP	PI	837.557	838.557	[M-H]-	C43H83O13P	29711.9	26267.4	17073.7	50524	29255.8	28829.9	20706.3	10503.7	23222.3	15774.3	15471.8	17087.3	26098.8	21333.1	28433.1	-	HMDB0009781	52928331	-	-	-	-	-
LIPID-N-0478	PI(16:0_18:1)	GP	PI	835.541	836.541	[M-H]-	C43H81O13P	393749	262823	204546	381388	274417	334582	195079	189070	273534	202324	253834	219348	247324	240985	279321	-	HMDB0009782	53480051	-	-	88392	-	-
LIPID-N-0509	PI(16:0_20:3)	GP	PI	859.541	860.541	[M-H]-	C45H81O13P	34607.9	24934.1	26760.4	39500.8	21521.2	15319.9	20002.6	11546.6	39285.2	12756.2	27100.3	24954.9	24023	23617.9	25220.9	-	HMDB0009788	52928328	-	-	88389	-	-
LIPID-N-0522	PI(16:0_20:4)	GP	PI	857.526	858.526	[M-H]-	C45H79O13P	84671.4	99450.1	75010.3	140873	65673.6	97752.5	64934.3	79855.5	107173	64213.8	73191.3	78236.4	101227	84644.4	71252.8	-	HMDB0009789	52928411	-	-	-	-	-
LIPID-N-1433	PI(16:0_22:4)	GP	PI	885.549	886.557	[M-H]-	C47H83O13P	25319.4	15737.5	13836.1	40460.3	18642.2	7381.89	7230.46	12453.8	10017.7	20643.9	6110.56	12214.1	24562.6	14421.9	15313.4	-	HMDB0009914	52928215	-	-	89303	-	-
LIPID-N-0491	PI(16:1_18:1)	GP	PI	833.526	834.526	[M-H]-	C43H79O13P	39738.6	27184.7	21761.9	37031.4	12147.1	68330	15727.8	14871.7	20144.1	14974.9	22483.1	13993.8	28467	35441.4	25683.4	-	HMDB0009801	52928326	-	-	88562	-	-
LIPID-N-1434	PI(16:1_22:3)	GP	PI	885.549	886.557	[M-H]-	C47H83O13P	23962.9	22797.1	21710.1	22207.6	18012.8	13248.6	14868	9647.14	20163.6	19694.9	17835.9	9880.73	19818.1	19594.1	13876	-	-	-	-	-	-	-	-
LIPID-N-0480	PI(17:0_18:1)	GP	PI	849.549	850.557	[M-H]-	C44H83O13P	19481.6	18408.6	47008.5	26486.9	16605.7	16543.4	9575.83	21188.1	22715.1	16668.3	34446.1	19549.1	25604.3	19560	32218.2	-	-	52927748	-	-	-	-	-
LIPID-N-0494	PI(17:0_18:2)	GP	PI	847.534	848.541	[M-H]-	C44H81O13P	29625.4	26708.2	51018.3	59720	23495.8	46546.3	18839.9	32293	37176.3	76116.9	55311.2	38184	44130.9	47188.8	37086.9	-	-	52927654	-	-	-	-	-
LIPID-N-0523	PI(17:0_20.4)	GP	PI	871.534	872.541	[M-H]-	C46H81O13P	99331.8	98290.2	77400.3	182125	72419.6	66088.6	45528	40304.1	90542.2	84342.9	72417.7	83075	76566.4	98899.3	90428.9	-	-	9547141	-	-	-	-	-
LIPID-N-0511	PI(17:0_20:3)	GP	PI	873.549	874.557	[M-H]-	C46H83O13P	15911.1	20453	24362.9	34097.3	7061	8784.53	16442.8	10193.1	14374.4	22548.3	30020.3	25752.2	13098.9	10014.3	24920.3	-	-	52927662	-	-	-	-	-
LIPID-N-0493	PI(17:1_18:1)	GP	PI	847.534	848.541	[M-H]-	C44H81O13P	4551.4	4259.13	4877.48	7226.9	2022.58	5279.73	11745	2521.08	3978.46	8892.58	3541.81	11139.2	6118.73	4615.33	4937.47	-	-	52927680	-	-	-	-	-
LIPID-N-1435	PI(17:2_21:2)	GP	PI	885.549	886.557	[M-H]-	C47H83O13P	9486.49	10994.4	21035.6	23181.1	13115.9	11462.6	22845.9	11399.7	17364.1	30829.5	12177.6	17828.1	18010.8	20353.6	16732.7	-	-	-	-	-	-	-	-
LIPID-N-1388	PI(18:0_13:1)	GP	PI	793.487	794.495	[M-H]-	C40H75O13P	98513.4	107245	116417	116813	117750	118326	92469.5	101834	112363	90162.7	94023.2	114791	80028.3	114918	73362.7	-	-	-	-	-	-	-	-
LIPID-N-1390	PI(18:0_14:1)	GP	PI	807.502	808.51	[M-H]-	C41H77O13P	61942.4	59605.8	65695.3	62690	67085.2	65504.5	71213.2	56916.3	60374.6	49544.6	57255.7	65958.6	59943.7	63221	56415.5	-	-	52927540	-	-	-	-	-
LIPID-N-0479	PI(18:0_17:1)	GP	PI	849.549	850.557	[M-H]-	C44H83O13P	20923.5	14577.4	26310.3	11855.1	10433.6	16441.1	6296.63	14717.9	14722.3	16383.8	9501.29	5791.88	11265.9	15917.1	14401.5	-	-	52927734	-	-	-	-	-
LIPID-N-0471	PI(18:0_18:0)	GP	PI	865.588	866.588	[M-H]-	C45H87O13P	141150	82437.5	102432	93883.2	83914.7	114691	75126.3	77249.7	103697	77359.3	117759	82438.9	111283	100059	89322.4	-	HMDB0009808	42607490	-	-	88556	-	-
LIPID-N-0482	PI(18:0_18:1)	GP	PI	863.573	864.573	[M-H]-	C45H85O13P	1.46605e+06	995463	1.05637e+06	1.13255e+06	964040	1.33431e+06	786526	760202	1.27251e+06	892290	1.06125e+06	729404	1.04038e+06	1.07317e+06	1.10786e+06	-	-	52928410	-	-	-	-	-
LIPID-N-0495	PI(18:0_18:2)	GP	PI	861.557	862.557	[M-H]-	C45H83O13P	7.08052e+06	4.76269e+06	9.20506e+06	7.99232e+06	4.21628e+06	6.06672e+06	5.01127e+06	6.70576e+06	9.16304e+06	7.96911e+06	1.06271e+07	7.10124e+06	5.11337e+06	7.59868e+06	7.84358e+06	-	HMDB0009809	52928409	-	-	-	-	-
LIPID-N-1419	PI(18:0_18:3)	GP	PI	859.534	860.541	[M-H]-	C45H81O13P	106903	86257.7	155428	181322	49588.7	127107	56159.8	75012.5	133278	66781.3	82811.5	63971.2	99989.7	98982.7	99317.4	-	HMDB0009810	52927736	-	-	88577	-	-
LIPID-N-0487	PI(18:0_20:1)	GP	PI	891.604	892.604	[M-H]-	C47H89O13P	27937.9	11526.7	25503.6	15035.1	8844.89	19276.5	7270.08	13587.5	19947.5	8561.08	15460.1	9188.82	12113.3	14890	19686.1	-	-	52928388	-	-	-	-	-
LIPID-N-0502	PI(18:0_20:2)	GP	PI	889.588	890.588	[M-H]-	C47H87O13P	254283	190194	388187	140063	191294	180779	125002	168994	233458	159686	228397	206178	224612	219239	218673	-	HMDB0009876	52927990	-	-	89148	-	-
LIPID-N-1423	PI(18:0_20:3)	GP	PI	887.565	888.573	[M-H]-	C47H85O13P	2.35762e+06	2.13385e+06	2.36165e+06	3.32019e+06	2.51824e+06	2.41877e+06	2.45161e+06	1.5049e+06	2.86316e+06	2.95049e+06	2.16257e+06	2.42431e+06	2.49861e+06	2.77599e+06	2.61011e+06	-	HMDB0009887	52928021	-	-	89138	-	-
LIPID-N-0524	PI(18:0_20:4)	GP	PI	885.557	886.557	[M-H]-	C47H83O13P	1.89447e+07	1.75504e+07	1.53451e+07	2.30421e+07	1.55718e+07	1.72098e+07	1.67408e+07	1.43928e+07	2.17604e+07	2.06937e+07	1.90196e+07	2.23061e+07	1.71088e+07	2.09512e+07	1.90253e+07	-	HMDB0009815	42607491	-	-	-	-	-
LIPID-N-0539	PI(18:0_20:5)	GP	PI	883.541	884.541	[M-H]-	C47H81O13P	27776.8	24371.7	36811.2	38383.4	14651	22519.2	20636.4	10238.2	18818.6	15774	14037.4	17045.8	16678.2	21796.4	16887.9	-	-	52928081	-	-	-	-	-
LIPID-N-1415	PI(18:0_21:2)	GP	PI	903.596	904.604	[M-H]-	C48H89O13P	37723.5	52002.3	113890	51621.2	29054.8	49383.8	22922.2	32806.9	40102.3	26981.6	19825.4	39261.5	46874.9	39466.5	46164.1	-	-	-	-	-	-	-	-
LIPID-N-0519	PI(18:0_22:3)	GP	PI	915.604	916.604	[M-H]-	C49H89O13P	39681	33411.7	46573	51784.9	36572.8	39352.2	24886.1	23197.4	31553	40025.8	23733.1	29127.3	37228.2	44219.9	37991.5	-	-	-	-	-	-	-	-
LIPID-N-0529	PI(18:0_22:4)	GP	PI	913.588	914.588	[M-H]-	C49H87O13P	393391	314217	432509	413494	341539	364011	182639	227465	270485	234734	241850	219853	301615	315354	324226	-	HMDB0009817	53480065	-	-	88573	-	-
LIPID-N-0544	PI(18:0_22:5)	GP	PI	911.573	912.573	[M-H]-	C49H85O13P	69429.3	67340.3	103810	115148	66334.8	85491.7	31748	48316.8	37952	64880.8	53950.1	54629.2	90501	62819.8	71191.5	-	-	-	-	-	-	-	-
LIPID-N-1418	PI(18:1_17:2)	GP	PI	845.518	846.526	[M-H]-	C44H79O13P	356779	424463	408269	406040	476876	408740	458021	367111	366080	376086	362056	407123	418829	366058	387410	-	-	-	-	-	-	-	-
LIPID-N-0496	PI(18:1_18:1)	GP	PI	861.557	862.557	[M-H]-	C45H83O13P	2.01419e+06	2.14068e+06	1.59545e+06	1.93829e+06	1.48685e+06	2.49339e+06	1.57162e+06	962019	1.75174e+06	1.29337e+06	1.21703e+06	1.65905e+06	1.45833e+06	1.88671e+06	2.07541e+06	-	-	-	-	-	-	-	-
LIPID-N-0508	PI(18:1_18:2)	GP	PI	859.541	860.541	[M-H]-	C45H81O13P	642816	766581	440821	692677	468693	704731	733139	452909	804673	745140	1.11323e+06	974034	687216	734358	812637	-	HMDB0009838	52928384	-	-	88611	-	-
LIPID-N-1430	PI(18:1_18:3)	GP	PI	857.518	858.526	[M-H]-	C45H79O13P	19753.1	7161.61	11906.2	18389	6397.98	19870.1	14066.1	7088.35	18562	10672.5	14428.7	11966.4	10684.9	16225.1	12457.2	-	HMDB0009839	52927751	-	-	88613	-	-
LIPID-N-0515	PI(18:1_20:2)	GP	PI	887.573	888.573	[M-H]-	C47H85O13P	35122.4	32365.7	32798.6	22101.4	21348.9	36517.4	35874.1	24272	38399.4	20681.6	45905.8	39408.2	37223.3	41780.9	40855.6	-	-	52927755	-	-	-	-	-
LIPID-N-1436	PI(18:1_20:3)	GP	PI	885.549	886.557	[M-H]-	C47H83O13P	121216	139840	70296.8	106810	67287.3	79355.9	91391.3	41509.8	133807	64795.2	103040	115788	103438	105489	108588	-	HMDB0009843	52927756	-	-	88644	-	-
LIPID-N-1441	PI(18:1_20:4)	GP	PI	883.534	884.541	[M-H]-	C47H81O13P	448434	702390	521693	710928	435798	588323	443674	296842	580980	388199	530782	618246	507982	559555	569102	-	HMDB0009896	52928052	-	-	89126	-	-
LIPID-N-0531	PI(18:1_22:3)	GP	PI	913.588	914.588	[M-H]-	C49H87O13P	7186.1	9145.7	10625.7	3890.4	13320.7	2346.51	8066.27	14293.1	3521.71	11205.9	8080.08	10334.8	9029.16	5520.35	8809.12	-	-	-	-	-	-	-	-
LIPID-N-0541	PI(18:1_22:4)	GP	PI	911.573	912.573	[M-H]-	C49H85O13P	24652.9	17031.7	10547	10425.1	6221.35	23010.9	7887.32	5449.92	15988.2	10876.5	8772.92	10527.3	21319.7	26101.1	18509.9	-	-	52927760	-	-	-	-	-
LIPID-N-0490	PI(18:2_16:0)	GP	PI	833.526	834.526	[M-H]-	C43H79O13P	154192	110874	97542	205333	86139.1	128198	110363	106678	147115	181114	216066	155670	133388	165044	131578	-	HMDB0009846	52928300	-	-	88640	-	-
LIPID-N-0521	PI(18:2_18:2)	GP	PI	857.526	858.526	[M-H]-	C45H79O13P	39021.5	67676.4	26131.6	30312.1	30495.1	45554.9	70673.3	43475.3	71938.4	53585.9	126268	119995	51544.6	67873.6	68316.1	-	HMDB0009850	52928380	-	-	-	-	-
LIPID-N-1437	PI(18:2_20:2)	GP	PI	885.549	886.557	[M-H]-	C47H83O13P	7885.77	5967.14	6696.15	8486.62	3652.76	3926.85	11161	10711.2	2556.34	9483.19	8455.61	7299.73	10482.9	13288.7	13429.4	-	HMDB0009853	52927779	-	-	88657	-	-
LIPID-N-0547	PI(18:2_20:4)	GP	PI	881.526	882.526	[M-H]-	C47H79O13P	10305.4	20783.8	7031	4251.66	5007.46	7818.73	9909.58	6261.45	15508.6	8832.1	12156.4	12852.5	10913.7	13473.4	11904.6	-	-	52928298	-	-	-	-	-
LIPID-N-1393	PI(19:0_15:1)	GP	PI	835.534	836.541	[M-H]-	C43H81O13P	43649.7	18629.3	18908.8	33540.7	16575.7	30935.2	13726.5	22119.6	32616.1	26436.8	20987.8	10049.7	23130.8	21123.9	39433.8	-	-	52927599	-	-	-	-	-
LIPID-N-1398	PI(19:0_17:1)	GP	PI	863.565	864.573	[M-H]-	C45H85O13P	143838	72652.8	72443.6	93671	73677.7	100812	67769.3	68127.7	99924.3	66718.9	93654.4	65046.5	87326.3	85926.6	81998.4	-	-	52927685	-	-	-	-	-
LIPID-N-1411	PI(19:0_17:2)	GP	PI	861.549	862.557	[M-H]-	C45H83O13P	543187	452214	634578	540002	347567	414615	475639	449051	694479	633556	796795	543754	475540	590148	420253	-	-	52927715	-	-	-	-	-
LIPID-N-1413	PI(19:0_19:2)	GP	PI	889.581	890.588	[M-H]-	C47H87O13P	20027.9	13602.3	27999	20644.3	20022.4	4684.39	10362.2	21471.9	20809.6	9704.77	18857.8	15420.6	21320.1	17160.4	18463.7	-	-	-	-	-	-	-	-
LIPID-N-0552	PI(20:2_20:4)	GP	PI	909.557	910.557	[M-H]-	C49H83O13P	4417.66	9557.5	4404.65	5243.99	2935.63	2921.36	2628.45	2519.45	3514.65	4817.48	4097.76	8384	3488.55	3220.59	6799.88	-	-	52928002	-	-	-	-	-
LIPID-N-0514	PI(20:3_18:0)	GP	PI	887.573	888.573	[M-H]-	C47H85O13P	2.64552e+06	2.0381e+06	3.17718e+06	2.41109e+06	1.85158e+06	1.49635e+06	1.97019e+06	1.64713e+06	2.5272e+06	2.40282e+06	2.15504e+06	2.32944e+06	2.2317e+06	2.38735e+06	2.33273e+06	-	HMDB0009880	53480094	-	-	89133	-	-
LIPID-N-0525	PI(20:3_18:1)	GP	PI	885.557	886.557	[M-H]-	C47H83O13P	45707	47885.6	19132.4	47545.3	27250.2	50851.3	11299.4	19462.7	45458.2	16040	7875.61	35221.2	22914.1	47310.2	40881.1	-	HMDB0009881	53480095	-	-	89131	-	-
LIPID-N-0538	PI(20:4_18:1)	GP	PI	883.541	884.541	[M-H]-	C47H81O13P	228389	256494	191321	236231	158360	226575	171069	108683	261217	152139	214074	227943	208283	246283	222905	-	HMDB0009895	53480102	-	-	89128	-	-
LIPID-N-0543	PI(20:4_20:1)	GP	PI	911.573	912.573	[M-H]-	C49H85O13P	7299.23	13948.4	19806	9649.3	19007.6	9308.82	11032.2	6678.09	12520.3	7681.55	14207.6	9187.03	12589.5	14879.6	17348	-	HMDB0009898	52928060	-	-	89122	-	-
LIPID-N-0881	PMeOH(16:0_18:2)	GP	PMeOH	685.481	686.489	[M-H]-	C38H71O8P	51842	30826.2	58312.7	43282	30710.5	43687.3	55832	39414.9	70211.8	38857.3	58003	42820.7	46763.5	54254.3	52810.9	-	-	-	-	-	-	-	-
LIPID-N-0880	PMeOH(18:0_18:1)	GP	PMeOH	715.528	716.536	[M-H]-	C40H77O8P	27076.2	20967.6	30665.5	34868.4	24477.1	12525.4	16984.4	15919	26483.2	49409.3	25976.5	31917.7	25886.3	26159.4	29559.5	-	-	-	-	-	-	-	-
LIPID-N-0892	PMeOH(18:0_22:4)	GP	PMeOH	765.543	766.551	[M-H]-	C44H79O8P	66015	65187	234441	65586.3	57234	67781.1	21798.3	37109.2	55376	23181.4	37711.6	39498.1	67282.9	98419.6	55243.9	-	-	-	-	-	-	-	-
LIPID-N-1227	PS(12:0_15:0)	GP	PS	664.419	665.427	[M-H]-	C33H64NO10P	16910.3	14534.2	12703.2	16525.1	19948.1	17547.1	20195.2	14533.5	15174.6	16882	15658.4	13986.3	22196.5	19289.9	13694.1	C02737	-	52925157	-	-	-	-	ko00260,ko00564,ko01100,ko05140,ko05146,ko05322
LIPID-N-1253	PS(12:0_15:1)	GP	PS	662.403	663.411	[M-H]-	C33H62NO10P	5714.29	6867.45	6371.35	6277.84	6866.7	6877.71	6244.67	8214.64	6345.94	5853.52	5874.37	5321.75	4911.17	6507.6	4863.73	C02737	-	52925158	-	-	-	-	ko00260,ko00564,ko01100,ko05140,ko05146,ko05322
LIPID-N-1228	PS(12:0_16:0)	GP	PS	678.435	679.442	[M-H]-	C34H66NO10P	230119	259304	343741	258980	263471	276858	200154	244906	235902	215911	179187	222195	252088	221526	239706	C02737	-	52926049	-	-	-	-	ko00260,ko00564,ko01100,ko05140,ko05146,ko05322
LIPID-N-1284	PS(13:0_17:2)	GP	PS	702.435	703.442	[M-H]-	C36H66NO10P	32024.8	22319.6	26998.9	27446.9	30126.8	25082.3	30063.1	30832.8	31693.3	28192.6	28996.8	31007.6	31478.8	27319.6	34473.4	C02737	-	52925185	-	-	-	-	ko00260,ko00564,ko01100,ko05140,ko05146,ko05322
LIPID-N-1231	PS(14:0_19:0)	GP	PS	748.513	749.521	[M-H]-	C39H76NO10P	8857.63	8155.45	6045.96	8367.47	6613.18	17509.7	5895.73	8294.03	10479.1	4420.76	9460.31	4191.46	6372.41	5153.68	6050.5	C02737	-	52925210	-	-	-	-	ko00260,ko00564,ko01100,ko05140,ko05146,ko05322
LIPID-N-1236	PS(14:0_21:0)	GP	PS	776.544	777.552	[M-H]-	C41H80NO10P	95205.3	117327	138502	118217	80902.8	139173	69803.3	76382.3	74632.3	65460.9	112278	77920.6	83312.6	105160	72763	C02737	-	52925215	-	-	-	-	ko00260,ko00564,ko01100,ko05140,ko05146,ko05322
LIPID-N-1285	PS(14:1_19:1)	GP	PS	744.482	749.521	[M-H]-	C39H76NO10P	51679.9	40804.9	73456.7	44694.7	38830.7	42619.9	38945.4	59979	77041.4	57507	49937.7	59477.6	75800.8	41797.8	44913.4	C02737	-	52925236	-	-	-	-	ko00260,ko00564,ko01100,ko05140,ko05146,ko05322
LIPID-N-1255	PS(15:0_16:1)	GP	PS	718.466	719.474	[M-H]-	C37H70NO10P	70672.3	46735.4	43061.9	62111.7	35127.5	89655.8	30909.6	22011.4	57044.3	37232.1	27618	33503.9	40963	42175.8	67683.7	C02737	HMDB0112357	52925315	-	-	-	-	ko00260,ko00564,ko01100,ko05140,ko05146,ko05322
LIPID-N-1286	PS(15:0_18:2)	GP	PS	744.482	749.521	[M-H]-	C39H76NO10P	2.53942e+06	2.1354e+06	3.78792e+06	3.10718e+06	1.69602e+06	2.90604e+06	1.99621e+06	3.0251e+06	2.99578e+06	3.90749e+06	2.5444e+06	2.56423e+06	3.25296e+06	2.91067e+06	2.73184e+06	C02737	HMDB0112425	52925454	-	-	-	-	ko00260,ko00564,ko01100,ko05140,ko05146,ko05322
LIPID-N-1304	PS(15:0_18:3)	GP	PS	742.466	749.521	[M-H]-	C39H76NO10P	80463.2	51357.1	50118.2	85410.5	41681.1	77650.8	20368.5	62417.6	52205.8	76474.1	60760.5	43619.6	45317.5	74300.7	61547.5	C02737	HMDB0112324	52925256	-	-	-	-	ko00260,ko00564,ko01100,ko05140,ko05146,ko05322
LIPID-N-1305	PS(15:0_20:3)	GP	PS	770.497	777.552	[M-H]-	C41H80NO10P	31050.2	39860.1	46985.5	39803.4	18853.1	49635.9	13276.5	25370.1	22952.2	26129.2	16641.5	22160.2	24181.8	37471.3	37606.1	C02737	HMDB0112330	52925263	-	-	-	-	ko00260,ko00564,ko01100,ko05140,ko05146,ko05322
LIPID-N-1319	PS(15:0_20:4)	GP	PS	768.482	777.552	[M-H]-	C41H80NO10P	7103.78	13481.7	12520.5	14314.8	6012.06	7495.29	6237.12	15323.3	14023.6	17720.6	9456.65	13477.5	10568.7	14938.6	11608.9	C02737	HMDB0112331	52925264	-	-	-	-	ko00260,ko00564,ko01100,ko05140,ko05146,ko05322
LIPID-N-1239	PS(15:0_21:0)	GP	PS	790.56	791.568	[M-H]-	C42H82NO10P	49986.2	51054.9	58309.3	59809.4	29540.4	28421.8	30042.1	24084.6	32693.4	40467.1	29139	19624.7	32976.2	39551.1	29141.1	C02737	-	52925788	-	-	-	-	ko00260,ko00564,ko01100,ko05140,ko05146,ko05322
LIPID-N-1341	PS(15:1_22:5)	GP	PS	792.482	793.489	[M-H]-	C43H72NO10P	85445.9	79712.1	128983	144793	142096	81388.1	25826.5	66743	57516.6	91736.5	50924.6	90438.6	73938.3	83966.7	118007	C02737	-	-	-	-	-	-	ko00260,ko00564,ko01100,ko05140,ko05146,ko05322
LIPID-N-1233	PS(16:0_17:0)	GP	PS	748.513	749.521	[M-H]-	C39H76NO10P	468441	466167	886802	578574	435473	421294	295655	424639	476069	402954	420682	473048	462500	490265	499560	C02737	-	52925339	-	-	-	-	ko00260,ko00564,ko01100,ko05140,ko05146,ko05322
LIPID-N-1287	PS(16:0_17:2)	GP	PS	744.482	749.521	[M-H]-	C39H76NO10P	982040	1.27713e+06	1.92008e+06	1.03664e+06	719123	975711	1.1326e+06	1.3868e+06	919925	1.89334e+06	1.01428e+06	816321	1.41398e+06	1.66343e+06	1.35167e+06	C02737	-	52925305	-	-	-	-	ko00260,ko00564,ko01100,ko05140,ko05146,ko05322
LIPID-N-0567	PS(16:0_18:1)	GP	PS	760.513	761.521	[M-H]-	C40H76NO10P	36213.8	31909.2	21384.5	35413.2	27516.1	54428.4	22163.4	27064.8	57663.6	44712.5	29304.4	28214.5	32436.6	37493.9	36817.7	C02737	HMDB0012357	5283499	-	-	34086	-	ko00260,ko00564,ko01100,ko05140,ko05146,ko05322
LIPID-N-1237	PS(16:0_19:0)	GP	PS	776.544	777.552	[M-H]-	C41H80NO10P	680368	760319	619344	593496	565987	1.18439e+06	256667	425969	647865	376645	492633	337271	624061	700482	483642	C02737	-	52926060	-	-	-	-	ko00260,ko00564,ko01100,ko05140,ko05146,ko05322
LIPID-N-0587	PS(16:0_20:4)	GP	PS	782.497	783.505	[M-H]-	C42H74NO10P	10405.2	7236.68	9869.01	13875.8	16609	15872.1	3874.83	9676.34	13021.8	6979.34	4631.05	10759.1	10754.4	10139.2	10784.6	C02737	HMDB0012361	24779544	-	-	90029	-	ko00260,ko00564,ko01100,ko05140,ko05146,ko05322
LIPID-N-1242	PS(16:0_21:0)	GP	PS	804.575	785.521	[M-H]-	C42H76NO10P	9.02722e+06	8.14077e+06	9.49495e+06	9.34265e+06	6.08823e+06	6.57083e+06	5.30348e+06	6.33486e+06	6.57363e+06	5.77672e+06	6.3897e+06	5.99422e+06	7.00958e+06	6.45722e+06	6.41218e+06	C02737	-	52925308	-	-	-	-	ko00260,ko00564,ko01100,ko05140,ko05146,ko05322
LIPID-N-1267	PS(16:0_21:1)	GP	PS	802.56	803.568	[M-H]-	C43H82NO10P	2.29971e+07	2.49507e+07	2.66533e+07	2.76727e+07	1.9985e+07	2.16237e+07	2.1749e+07	2.90369e+07	3.0993e+07	2.64238e+07	2.84674e+07	2.27258e+07	2.54848e+07	2.97927e+07	2.41246e+07	C02737	-	-	-	-	-	-	ko00260,ko00564,ko01100,ko05140,ko05146,ko05322
LIPID-N-1288	PS(16:1_17:1)	GP	PS	744.482	749.521	[M-H]-	C39H76NO10P	21057.9	14741.9	10193.9	24361.4	14412.3	27395.5	7522.51	14227.5	6111.48	9023.14	20447.7	12515.7	16573.5	11105.5	10864.2	C02737	-	52925319	-	-	-	-	ko00260,ko00564,ko01100,ko05140,ko05146,ko05322
LIPID-N-1261	PS(17:0_18:1)	GP	PS	774.529	777.552	[M-H]-	C41H80NO10P	249471	389694	608212	258275	228979	285615	173697	231902	234285	191920	98916.1	328144	269840	255673	322256	C02737	-	52925437	-	-	-	-	ko00260,ko00564,ko01100,ko05140,ko05146,ko05322
LIPID-N-0588	PS(17:0_20:4)	GP	PS	796.513	797.521	[M-H]-	C43H76NO10P	18595.2	8910.19	19396.6	19076.4	18060.5	13427.5	12304.9	14819.8	16806.2	21583	22774.4	16275.3	19044.9	29774.1	15901.5	C02737	-	5283501	-	-	-	-	ko00260,ko00564,ko01100,ko05140,ko05146,ko05322
LIPID-N-1244	PS(17:0_21:0)	GP	PS	818.591	791.474	[M-H]-	C43H70NO10P	96711	100684	117599	165694	81217	70255.9	42284.4	56273.4	70950.2	84353.6	69396.4	79989.6	76083.7	76530.9	89671.8	C02737	-	52925353	-	-	-	-	ko00260,ko00564,ko01100,ko05140,ko05146,ko05322
LIPID-N-1271	PS(17:0_21:1)	GP	PS	816.575	817.583	[M-H]-	C44H84NO10P	277805	341682	502433	545170	239919	205599	194878	285202	333052	390892	360248	311705	354703	354089	337470	C02737	-	-	-	-	-	-	ko00260,ko00564,ko01100,ko05140,ko05146,ko05322
LIPID-N-1291	PS(17:1_18:1)	GP	PS	772.513	777.552	[M-H]-	C41H80NO10P	27344.8	33877	81091.2	35864.6	23135.7	27189.1	36430.6	41508.3	47962.1	27928.6	30875.2	35461.5	42237.1	43900.2	38125.4	C02737	-	52925369	-	-	-	-	ko00260,ko00564,ko01100,ko05140,ko05146,ko05322
LIPID-N-1320	PS(17:2_18:2)	GP	PS	768.482	777.552	[M-H]-	C41H80NO10P	3.67853e+06	6.94483e+06	7.8413e+06	5.83444e+06	4.21188e+06	5015688	6.47518e+06	6.07131e+06	7.05961e+06	3.92047e+06	8.12679e+06	4.78669e+06	7.40086e+06	6.50637e+06	7.69976e+06	C02737	-	52925400	-	-	-	-	ko00260,ko00564,ko01100,ko05140,ko05146,ko05322
LIPID-N-1259	PS(18:0_15:1)	GP	PS	746.497	749.521	[M-H]-	C39H76NO10P	253811	128633	321107	234114	322903	368518	147981	196227	287274	123805	149530	158967	265133	219640	245587	C02737	-	52925282	-	-	-	-	ko00260,ko00564,ko01100,ko05140,ko05146,ko05322
LIPID-N-0568	PS(18:0_16:1)	GP	PS	760.513	761.521	[M-H]-	C40H76NO10P	172156	90734.5	96454.6	144595	180262	209223	52471.9	104968	94460.4	78052.7	82744.4	89257	103674	133780	119616	C02737	HMDB0012377	52925996	-	-	90036	-	ko00260,ko00564,ko01100,ko05140,ko05146,ko05322
LIPID-N-0569	PS(18:0_17:1)	GP	PS	774.529	775.536	[M-H]-	C41H78NO10P	112128	146099	245006	121929	109881	106192	113915	92272.3	148462	134558	109215	157290	147797	138859	130644	C02737	-	52925423	-	-	-	-	ko00260,ko00564,ko01100,ko05140,ko05146,ko05322
LIPID-N-0563	PS(18:0_18:0)	GP	PS	790.56	791.568	[M-H]-	C42H82NO10P	257268	129642	552224	203235	203976	263021	76850.6	115563	146648	79635.8	87335.9	104764	199975	183356	183765	C02737	HMDB0012378	9547096	-	-	84519	-	ko00260,ko00564,ko01100,ko05140,ko05146,ko05322
LIPID-N-0570	PS(18:0_18:1)	GP	PS	788.544	789.552	[M-H]-	C42H80NO10P	899133	831320	688285	1.32868e+06	1.72236e+06	1.00228e+06	776166	700358	1.03013e+06	1.04324e+06	989216	1.51713e+06	927114	1.02021e+06	1.02767e+06	C02737	HMDB0010163	59720717	-	-	79096	-	ko00260,ko00564,ko01100,ko05140,ko05146,ko05322
LIPID-N-0577	PS(18:0_18:2)	GP	PS	786.529	787.536	[M-H]-	C42H78NO10P	3.48259e+06	4.10983e+06	2.52376e+06	4.26211e+06	3.56916e+06	2.76673e+06	3.70954e+06	2.81337e+06	4.12773e+06	4.42646e+06	4.73557e+06	5.59249e+06	4.09593e+06	4.18026e+06	3.71479e+06	C02737	HMDB0012380	9547091	-	-	84513	-	ko00260,ko00564,ko01100,ko05140,ko05146,ko05322
LIPID-N-0582	PS(18:0_18:3)	GP	PS	784.513	785.521	[M-H]-	C42H76NO10P	150253	114004	54121.4	182349	93473.9	149369	83334.7	48575.9	111294	114260	121607	105631	125403	128461	117644	C02737	-	52925425	-	-	-	-	ko00260,ko00564,ko01100,ko05140,ko05146,ko05322
LIPID-N-1295	PS(18:0_19:2)	GP	PS	800.544	801.552	[M-H]-	C43H80NO10P	177249	230453	279209	160516	109853	170228	160192	179604	207961	178280	221603	206114	183294	179991	179133	C02737	-	-	-	-	-	-	ko00260,ko00564,ko01100,ko05140,ko05146,ko05322
LIPID-N-1297	PS(18:0_20:2)	GP	PS	814.56	817.583	[M-H]-	C44H84NO10P	226045	133638	235575	220393	194884	179912	112126	164302	224316	137109	130689	135066	203506	153854	135170	C02737	HMDB0112572	52925679	-	-	-	-	ko00260,ko00564,ko01100,ko05140,ko05146,ko05322
LIPID-N-0584	PS(18:0_20:3)	GP	PS	812.544	813.552	[M-H]-	C44H80NO10P	322107	348194	287804	465223	349196	373426	285359	271153	364444	304003	282365	352566	347438	315107	308660	C02737	HMDB0012382	52925994	-	-	84512	-	ko00260,ko00564,ko01100,ko05140,ko05146,ko05322
LIPID-N-0589	PS(18:0_20:4)	GP	PS	810.529	811.536	[M-H]-	C44H78NO10P	1.91183e+06	1.95841e+06	2.45486e+06	2.95787e+06	2.73573e+06	2.4443e+06	714199	2.37353e+06	1.9011e+06	2.5009e+06	1.62769e+06	2.03021e+06	2.42398e+06	2.32095e+06	2.13602e+06	C02737	HMDB0012383	24779545	-	-	79113	-	ko00260,ko00564,ko01100,ko05140,ko05146,ko05322
LIPID-N-0595	PS(18:0_22:5)	GP	PS	836.544	837.552	[M-H]-	C46H80NO10P	226618	212121	246977	291726	237649	252280	121189	142170	149294	175981	136026	176076	184474	221785	223667	C02737	HMDB0010166	53480355	-	-	90040	-	ko00260,ko00564,ko01100,ko05140,ko05146,ko05322
LIPID-N-0598	PS(18:0_22:6)	GP	PS	834.529	835.536	[M-H]-	C46H78NO10P	130640	77367.3	132836	112703	122519	163183	64173.1	69401.8	98583.4	84441.3	59797.7	58932.1	111701	111657	89722.5	C02737	HMDB0010167	24779546	-	-	79098	-	ko00260,ko00564,ko01100,ko05140,ko05146,ko05322
LIPID-N-1292	PS(18:1_18:1)	GP	PS	786.529	787.536	[M-H]-	C42H78NO10P	80403.5	80703.6	66459.1	84206.7	134231	73015.5	81508.9	65165.2	112073	44645.7	68150.3	68024.2	65450.2	78059.7	84381.6	C02737	HMDB0012390	6438639	-	-	60568	-	ko00260,ko00564,ko01100,ko05140,ko05146,ko05322
LIPID-N-0571	PS(18:1_19:0)	GP	PS	802.56	803.568	[M-H]-	C43H82NO10P	81838.7	49838.2	85835.8	73002.6	67834.9	63812.8	48062	52569.4	54049.5	69790.7	47405.7	70669.9	72526.5	66039.7	62504.5	C02737	-	52925442	-	-	-	-	ko00260,ko00564,ko01100,ko05140,ko05146,ko05322
LIPID-N-0578	PS(18:1_19:1)	GP	PS	800.544	801.552	[M-H]-	C43H80NO10P	24385.3	39184.4	26617.8	33256.3	22363.2	29081.4	18269.8	28671	24848.6	22859.4	31561.4	21507.2	28641.4	29035.1	25178.2	C02737	-	52925443	-	-	-	-	ko00260,ko00564,ko01100,ko05140,ko05146,ko05322
LIPID-N-1309	PS(18:1_19:2)	GP	PS	798.529	799.536	[M-H]-	C43H78NO10P	51926.4	49146.3	49425.7	63820.3	51492.5	55463.3	32486.5	48501.7	59840.7	42367.2	34327.6	61556.3	47815	33155.5	43597.1	C02737	-	-	-	-	-	-	ko00260,ko00564,ko01100,ko05140,ko05146,ko05322
LIPID-N-0572	PS(18:1_20:0)	GP	PS	816.575	817.583	[M-H]-	C44H84NO10P	981418	716070	997150	1.05133e+06	745721	701434	564120	800165	896404	657575	576303	766724	796620	730510	792346	C02737	HMDB0112350	131819724	-	-	-	-	ko00260,ko00564,ko01100,ko05140,ko05146,ko05322
LIPID-N-0579	PS(18:1_20:1)	GP	PS	814.56	815.568	[M-H]-	C44H82NO10P	268474	216628	249937	284720	199814	291640	176344	250376	231738	192574	171441	190184	224838	231463	228165	C02737	HMDB0112412	52926063	-	-	-	-	ko00260,ko00564,ko01100,ko05140,ko05146,ko05322
LIPID-N-1312	PS(18:1_20:2)	GP	PS	812.544	817.583	[M-H]-	C44H84NO10P	364884	303266	509725	320313	247394	255543	224117	310473	340120	308507	370188	357815	326399	336506	391419	C02737	HMDB0112413	52925444	-	-	-	-	ko00260,ko00564,ko01100,ko05140,ko05146,ko05322
LIPID-N-1322	PS(18:1_20:3)	GP	PS	810.529	817.583	[M-H]-	C44H84NO10P	940776	989242	1.24444e+06	1.27069e+06	894809	830774	592408	717698	985452	677142	1.25923e+06	921797	919091	1.00544e+06	978598	C02737	HMDB0012393	52925445	-	-	90024	-	ko00260,ko00564,ko01100,ko05140,ko05146,ko05322
LIPID-N-1331	PS(18:1_20:4)	GP	PS	808.513	817.583	[M-H]-	C44H84NO10P	1.00997e+06	1.30567e+06	1.49173e+06	975229	618714	794380	585295	744878	955054	711519	1.12167e+06	1.02368e+06	1.11643e+06	1.06474e+06	900785	C02737	HMDB0012434	52925741	-	-	88537	-	ko00260,ko00564,ko01100,ko05140,ko05146,ko05322
LIPID-N-1335	PS(18:1_22:4)	GP	PS	836.544	825.458	[M-H]-	C46H68NO10P	99064.3	76278.7	77229.8	96338.9	55747	76760.1	71206.6	77729.8	76869.6	72793.5	91630.1	99388	81100.8	87760.1	85495.3	C02737	HMDB0112420	52925449	-	-	-	-	ko00260,ko00564,ko01100,ko05140,ko05146,ko05322
LIPID-N-1338	PS(18:1_24:4)	GP	PS	864.575	865.583	[M-H]-	C48H84NO10P	144459	125486	124399	125766	121679	131276	90420.8	61441.4	131993	93936.1	120502	87680.6	112196	113493	131346	C02737	-	-	-	-	-	-	ko00260,ko00564,ko01100,ko05140,ko05146,ko05322
LIPID-N-0574	PS(18:2_16:0)	GP	PS	758.497	759.505	[M-H]-	C40H74NO10P	66420.6	46026.9	53525.2	65371.9	76251.7	89503	50994.7	52792.8	73400.1	81591	57170.7	61506.9	59133.5	73948.3	61794	C02737	HMDB0012398	52925986	-	-	90026	-	ko00260,ko00564,ko01100,ko05140,ko05146,ko05322
LIPID-N-1321	PS(18:2_18:2)	GP	PS	782.497	785.521	[M-H]-	C42H76NO10P	1.97273e+06	2.16878e+06	1.98516e+06	2.05799e+06	1.129e+06	2.7503e+06	1.69992e+06	2.13082e+06	3.30092e+06	3.08493e+06	2.10629e+06	2.19381e+06	2.18118e+06	2.38364e+06	1.66658e+06	C02737	HMDB0012402	9547086	-	-	88488	-	ko00260,ko00564,ko01100,ko05140,ko05146,ko05322
LIPID-N-1329	PS(18:2_18:3)	GP	PS	780.482	785.521	[M-H]-	C42H76NO10P	52911.2	41080.5	36193.9	68216	19502.6	56796.6	16889.9	30269	41859	39809.2	28499.4	16598.3	35507.6	30865.3	33603.2	C02737	HMDB0112427	52925461	-	-	-	-	ko00260,ko00564,ko01100,ko05140,ko05146,ko05322
LIPID-N-1323	PS(18:2_20:2)	GP	PS	810.529	817.583	[M-H]-	C44H84NO10P	748563	848032	870472	1.03054e+06	673928	883543	785589	1.03095e+06	1.03856e+06	1.12557e+06	1.01961e+06	850764	757155	953515	892538	C02737	HMDB0112431	52925468	-	-	-	-	ko00260,ko00564,ko01100,ko05140,ko05146,ko05322
LIPID-N-1332	PS(18:2_20:3)	GP	PS	808.513	817.583	[M-H]-	C44H84NO10P	2.99538e+06	3.74338e+06	4.1706e+06	2.14263e+06	1.95072e+06	2.6205e+06	2.01069e+06	2.53229e+06	2491146	1.96559e+06	3.12981e+06	2.8039e+06	2.70425e+06	2.55369e+06	2.34373e+06	C02737	HMDB0012404	52925469	-	-	88491	-	ko00260,ko00564,ko01100,ko05140,ko05146,ko05322
LIPID-N-1342	PS(18:2_20:4)	GP	PS	806.497	817.583	[M-H]-	C44H84NO10P	509629	806296	692214	355285	202842	348392	290934	306223	510925	298575	442373	509810	563657	476487	458344	C02737	HMDB0012435	52925742	-	-	88533	-	ko00260,ko00564,ko01100,ko05140,ko05146,ko05322
LIPID-N-1360	PS(18:2_22:5)	GP	PS	832.513	825.458	[M-H]-	C46H68NO10P	22658.6	34215.1	48721.7	44241.8	31627.5	20473.7	13574.8	29706.9	21734.3	34368.7	32131.4	13918.4	33552.3	13093.4	24153.2	C02737	-	-	-	-	-	-	ko00260,ko00564,ko01100,ko05140,ko05146,ko05322
LIPID-N-1365	PS(18:2_22:6)	GP	PS	830.497	825.458	[M-H]-	C46H68NO10P	8361.33	5025.92	9028.93	2629	7975.44	6950.66	6882.38	7868.02	5882.99	5951.99	2354.67	11461.9	6507.95	3967.67	8713.42	C02737	HMDB0012446	52925939	-	-	-	-	ko00260,ko00564,ko01100,ko05140,ko05146,ko05322
LIPID-N-1343	PS(18:3_20:3)	GP	PS	806.497	817.583	[M-H]-	C44H84NO10P	60906.4	52164.1	73980.2	76341.5	26414	75178.5	29628.2	53907.3	42132.4	38115.9	84207.4	57618.5	49505.4	57716.2	58909.7	C02737	HMDB0112457	52925498	-	-	-	-	ko00260,ko00564,ko01100,ko05140,ko05146,ko05322
LIPID-N-1262	PS(19:0_16:1)	GP	PS	774.529	777.552	[M-H]-	C41H80NO10P	49918.5	60121.9	28205.2	52086.7	20029.5	193196	13263.2	23286.6	55586.5	18357.4	23836.4	15262.3	51317.1	53007.3	39340.6	C02737	-	52925324	-	-	-	-	ko00260,ko00564,ko01100,ko05140,ko05146,ko05322
LIPID-N-1269	PS(19:0_18:1)	GP	PS	802.56	803.568	[M-H]-	C43H82NO10P	550537	776136	521231	604229	302601	1.05186e+06	278795	343324	540072	281318	440221	261827	545617	492634	492790	C02737	-	52925442	-	-	-	-	ko00260,ko00564,ko01100,ko05140,ko05146,ko05322
LIPID-N-1296	PS(19:0_18:2)	GP	PS	800.544	801.552	[M-H]-	C43H80NO10P	694793	510015	704413	756582	863807	427330	632089	737538	673885	901862	583062	836597	695563	630831	705346	C02737	-	52925464	-	-	-	-	ko00260,ko00564,ko01100,ko05140,ko05146,ko05322
LIPID-N-1310	PS(19:0_18:3)	GP	PS	798.529	799.536	[M-H]-	C43H78NO10P	27565.4	39187.7	29460	33943.8	10496.1	83450.7	16832	22061.2	41775.4	18878.6	23549.4	14083.3	27740.3	22339.1	28317.6	C02737	-	52925493	-	-	-	-	ko00260,ko00564,ko01100,ko05140,ko05146,ko05322
LIPID-N-0590	PS(19:0_20:4)	GP	PS	824.544	825.552	[M-H]-	C45H80NO10P	60765.8	105923	97914.3	168950	133936	123507	29805.7	101472	83902.9	111092	67386.6	108253	101816	82614.4	83087.8	C02737	-	52925582	-	-	-	-	ko00260,ko00564,ko01100,ko05140,ko05146,ko05322
LIPID-N-1311	PS(19:1_18:2)	GP	PS	798.529	799.536	[M-H]-	C43H78NO10P	116280	124218	124630	85483.1	67684.3	108390	79720.3	96196.2	108825	112198	133020	94497.4	108852	109925	120645	C02737	-	52925603	-	-	-	-	ko00260,ko00564,ko01100,ko05140,ko05146,ko05322
LIPID-N-1273	PS(20:0_18:1)	GP	PS	816.575	817.583	[M-H]-	C44H84NO10P	169752	126985	156690	157148	152616	96250.9	169817	174368	180025	213104	167347	206904	171195	145715	160598	C02737	HMDB0112518	52926058	-	-	-	-	ko00260,ko00564,ko01100,ko05140,ko05146,ko05322
LIPID-N-1298	PS(20:0_18:2)	GP	PS	814.56	817.583	[M-H]-	C44H84NO10P	6.15656e+06	4.64608e+06	7.77551e+06	6.90733e+06	5.74984e+06	4.00603e+06	7.14002e+06	7.66076e+06	6.51553e+06	9.24535e+06	7.61734e+06	7.49049e+06	7.27276e+06	6.72924e+06	5.7735e+06	C02737	HMDB0112429	52925466	-	-	-	-	ko00260,ko00564,ko01100,ko05140,ko05146,ko05322
LIPID-N-1339	PS(20:0_22:5)	GP	PS	864.575	865.583	[M-H]-	C48H84NO10P	171520	168557	186422	164064	156198	161892	117370	162545	126639	146476	92312.7	122189	118420	129688	158151	C02737	-	-	-	-	-	-	ko00260,ko00564,ko01100,ko05140,ko05146,ko05322
LIPID-N-1350	PS(20:0_22:6)	GP	PS	862.56	863.568	[M-H]-	C48H82NO10P	27450.3	15302.1	11571.7	19371	39107.4	27231	21549.2	23114.9	17623.3	16783.7	13421.2	15447.8	23750.4	28115.6	14443.5	C02737	HMDB0112868	52925945	-	-	-	-	ko00260,ko00564,ko01100,ko05140,ko05146,ko05322
LIPID-N-1336	PS(20:1_20:4)	GP	PS	836.544	825.458	[M-H]-	C46H68NO10P	436883	485959	499842	623400	504256	768135	374772	521028	627096	559366	402937	497232	538354	441923	507430	C02737	HMDB0112556	52925660	-	-	-	-	ko00260,ko00564,ko01100,ko05140,ko05146,ko05322
LIPID-N-1351	PS(20:1_22:5)	GP	PS	862.56	863.568	[M-H]-	C48H82NO10P	29372.1	39168.8	50674.6	33132.6	28196.5	30359.8	22474.8	29800.8	28422.6	36918.4	32090	30303.8	35945.1	35992.6	38499.9	C02737	-	-	-	-	-	-	ko00260,ko00564,ko01100,ko05140,ko05146,ko05322
LIPID-N-1352	PS(20:2_22:4)	GP	PS	862.56	863.568	[M-H]-	C48H82NO10P	320426	290826	500353	440392	235400	277343	154314	208937	270093	215751	260426	270133	244580	283842	294036	C02737	HMDB0112588	52925697	-	-	-	-	ko00260,ko00564,ko01100,ko05140,ko05146,ko05322
LIPID-N-1347	PS(20:3_20:3)	GP	PS	834.529	825.458	[M-H]-	C46H68NO10P	64641.7	103527	103613	75852.3	69374.9	81910.9	50720.4	65246.6	59878.4	71146.4	96580.7	66357.3	86715.4	98291.6	83120	C02737	-	52925721	-	-	-	-	ko00260,ko00564,ko01100,ko05140,ko05146,ko05322
LIPID-N-1361	PS(20:3_20:4)	GP	PS	832.513	825.458	[M-H]-	C46H68NO10P	464274	541667	1.03907e+06	375078	417754	436934	182506	346348	378541	258284	405925	329047	497660	394469	407796	C02737	HMDB0012427	52925722	-	-	88513	-	ko00260,ko00564,ko01100,ko05140,ko05146,ko05322
LIPID-N-1366	PS(20:3_20:5)	GP	PS	830.497	825.458	[M-H]-	C46H68NO10P	2063.8	11128.2	22188.7	8116.75	8482.78	4490.73	1967.77	3716.6	4654.24	1350.98	3745.64	4048.9	6511.03	6708.1	7048.07	C02737	HMDB0116767	52925723	-	-	-	-	ko00260,ko00564,ko01100,ko05140,ko05146,ko05322
LIPID-N-1363	PS(20:3_22:4)	GP	PS	860.544	863.568	[M-H]-	C48H82NO10P	42425.8	39844.8	54921.8	45358.2	25548.6	32431.3	14472	23237	31024.4	24744.2	33298.2	39156.8	40517.9	33514.1	39363.9	C02737	HMDB0112632	52925728	-	-	-	-	ko00260,ko00564,ko01100,ko05140,ko05146,ko05322
LIPID-N-1368	PS(20:3_22:6)	GP	PS	856.513	863.568	[M-H]-	C48H82NO10P	8614.29	2730.14	12890.9	7161.71	4886.59	12301.9	1372.41	5101.13	4056.55	5429.28	2553.23	6075.92	9121.95	4906.24	7322.39	C02737	HMDB0012428	52925729	-	-	-	-	ko00260,ko00564,ko01100,ko05140,ko05146,ko05322
LIPID-N-1367	PS(20:4_20:4)	GP	PS	830.497	825.458	[M-H]-	C46H68NO10P	42442.7	53162.5	73857.5	34067.4	11632.1	35462.3	14679.4	22013.5	41093.6	20457	32577.7	27842.3	31859.1	37534	29942.8	C02737	HMDB0012438	46891810	-	-	-	-	ko00260,ko00564,ko01100,ko05140,ko05146,ko05322
LIPID-N-1270	PS(21:0_16:1)	GP	PS	802.56	803.568	[M-H]-	C43H82NO10P	345108	578537	350373	432896	251520	743566	171496	212060	353890	164222	299697	195584	350182	317940	358516	C02737	-	52925791	-	-	-	-	ko00260,ko00564,ko01100,ko05140,ko05146,ko05322
LIPID-N-1274	PS(21:0_17:1)	GP	PS	816.575	817.583	[M-H]-	C44H84NO10P	7899.89	15827.5	2895.78	6482.47	9014.83	2714.36	11706.7	7662.66	16001	7724.19	13725.8	10396.6	7882.2	10313.9	7290.8	C02737	-	52925382	-	-	-	-	ko00260,ko00564,ko01100,ko05140,ko05146,ko05322
LIPID-N-1277	PS(21:0_18:1)	GP	PS	830.591	831.599	[M-H]-	C45H86NO10P	4.0652e+06	4.19652e+06	4.83383e+06	3.50308e+06	3.61299e+06	4.21063e+06	2.66332e+06	3.11248e+06	4.08097e+06	2.32226e+06	4.6708e+06	3.4776e+06	3.81344e+06	3.08248e+06	3.54877e+06	C02737	-	52925795	-	-	-	-	ko00260,ko00564,ko01100,ko05140,ko05146,ko05322
LIPID-N-1301	PS(21:0_18:2)	GP	PS	828.575	829.583	[M-H]-	C45H84NO10P	343259	409234	503816	323755	238409	311916	297696	367235	439394	324134	425400	409436	332387	388491	444095	C02737	-	52925796	-	-	-	-	ko00260,ko00564,ko01100,ko05140,ko05146,ko05322
LIPID-N-1315	PS(21:0_18:3)	GP	PS	826.56	827.568	[M-H]-	C45H82NO10P	250299	331426	233176	264987	73552.4	369032	153340	145459	240857	189261	278375	200302	183229	218211	228096	C02737	-	52925501	-	-	-	-	ko00260,ko00564,ko01100,ko05140,ko05146,ko05322
LIPID-N-1325	PS(21:0_20:4)	GP	PS	852.575	853.583	[M-H]-	C47H84NO10P	87555.6	94982.9	319905	91606.8	78023.6	75907.1	43442.5	67144.9	113500	60105.5	59229.1	80256.7	91729.4	98959.4	105298	C02737	-	52925753	-	-	-	-	ko00260,ko00564,ko01100,ko05140,ko05146,ko05322
LIPID-N-1348	PS(21:2_20:4)	GP	PS	848.544	849.552	[M-H]-	C47H80NO10P	262833	284431	740943	319850	202146	250724	121561	208675	328827	180681	219493	276839	336009	300748	267354	C02737	-	-	-	-	-	-	ko00260,ko00564,ko01100,ko05140,ko05146,ko05322
LIPID-N-1353	PS(22:2_20:4)	GP	PS	862.56	863.568	[M-H]-	C48H82NO10P	13783.4	15130.5	36800.9	14225.3	16219.3	13677.9	9120.06	9142.87	18874.5	10195.5	9935.9	20023.4	17515.9	16508.9	13316.5	C02737	HMDB0112648	52925756	-	-	-	-	ko00260,ko00564,ko01100,ko05140,ko05146,ko05322
LIPID-N-0591	PS(22:4_18:0)	GP	PS	838.56	839.568	[M-H]-	C46H82NO10P	260328	285575	367624	408791	309904	278412	185978	276581	265311	329681	208327	328344	260456	288948	362281	C02737	HMDB0112793	52925908	-	-	-	-	ko00260,ko00564,ko01100,ko05140,ko05146,ko05322
LIPID-N-1303	PS(23:0_18:2)	GP	PS	856.607	857.615	[M-H]-	C47H88NO10P	38828.6	43528.7	45092.3	27779.5	33410.7	33289.1	33223	38356.7	40021	41633.8	41030.5	41389.6	34974.1	42827	52171.5	C02737	-	-	-	-	-	-	ko00260,ko00564,ko01100,ko05140,ko05146,ko05322
LIPID-P-0331	SHexCer(d18:1/16:0(OH))	SP	SHexCer	796.8	795.517	[M+H]+	C40H77NO12S	75518.9	692.049	15020.7	116928	225806	4058.52	2628.51	2672.95	45651.9	8558.7	72386.5	84194.6	66605.9	60381.8	61904.1	C06125	-	-	-	-	-	-	ko00600,ko01100
LIPID-P-0332	SHexCer(d18:1/16:0)	SP	SHexCer	780.8	779.522	[M+H]+	C40H77NO11S	64802.9	31481.5	36891.9	96609.1	302825	18286.4	25429.3	34440.6	69815.1	33591	81889.2	73747	77401.1	80154.4	94429.9	C06125	HMDB0012313	24779578	-	-	-	-	ko00600,ko01100
LIPID-P-0334	SHexCer(d18:1/24:0)	SP	SHexCer	892.8	891.647	[M+H]+	C48H93NO11S	23371.3	10857.2	27040.4	20269.6	79266.6	25919.1	32569.5	118756	17401.6	9536.63	40814.5	15369.5	50083.9	23899.7	32542.4	C06125	-	-	-	-	-	-	ko00600,ko01100
LIPID-P-0729	SM(d18:0/14:0)	SP	SM	677.56	676.552	[M+H]+	C37H77N2O6P	44036.2	58021.6	82782.6	107368	112853	59196.9	37686	115379	44313.8	67979.9	75158.1	80473.4	66603.8	62286.7	52242.5	C00550	HMDB0012085	44260138	-	-	89482	-	ko00600,ko01100,ko04071,ko04217
LIPID-P-0731	SM(d18:0/17:0)	SP	SM	719.607	718.599	[M+H]+	C40H83N2O6P	606630	341667	335338	475326	539592	593339	293253	450538	418263	318931	371526	431991	416247	428265	440050	C00550	-	52931153	-	-	-	-	ko00600,ko01100,ko04071,ko04217
LIPID-P-0732	SM(d18:0/18:0)	SP	SM	733.622	732.615	[M+H]+	C41H85N2O6P	4.47146e+06	4.60375e+06	4.81192e+06	9.27378e+06	5.52246e+06	4.42683e+06	3.88522e+06	4.93524e+06	5.85997e+06	5.68874e+06	5.85078e+06	6.01809e+06	5.88466e+06	6.37493e+06	6.18173e+06	C00550	HMDB0012087	44260130	-	-	89483	-	ko00600,ko01100,ko04071,ko04217
LIPID-P-0734	SM(d18:0/22:0)	SP	SM	789.685	788.677	[M+H]+	C45H93N2O6P	382427	316449	558943	507662	1.54704e+06	301926	219808	458656	462714	395859	482364	498320	531081	474473	552137	C00550	HMDB0012091	44260132	-	-	89490	-	ko00600,ko01100,ko04071,ko04217
LIPID-P-0735	SM(d18:1/12:0)	SP	SM	647.513	646.505	[M+H]+	C35H71N2O6P	25836.6	25133.3	21962.4	29609.1	31402.4	28614	24132.8	38600.7	23915.6	27907.9	30250.2	23485.1	23870.3	23929.5	32305.8	C00550	HMDB0012096	44260123	-	-	17636	-	ko00600,ko01100,ko04071,ko04217
LIPID-P-0736	SM(d18:1/14:0)	SP	SM	675.544	674.536	[M+H]+	C37H75N2O6P	7822.9	10961.3	13664	19615.3	16785	20724.8	4840.84	21830.8	17175.3	11733	16192.8	7954.84	14271.1	22770.7	12213.6	C00550	HMDB0012097	11433862	-	-	64486	-	ko00600,ko01100,ko04071,ko04217
LIPID-P-0737	SM(d18:1/15:0)	SP	SM	689.56	688.552	[M+H]+	C38H77N2O6P	1.10222e+06	1.12716e+06	1.40482e+06	1.41206e+06	1.10934e+06	775650	730588	1.59973e+06	1.14084e+06	993491	1.12081e+06	1.06423e+06	1.19876e+06	1.24045e+06	1.22179e+06	C00550	-	52931139	-	-	-	-	ko00600,ko01100,ko04071,ko04217
LIPID-P-0738	SM(d18:1/16:0)	SP	SM	703.575	702.568	[M+H]+	C39H79N2O6P	442762	506767	708001	684419	666814	453998	386927	715639	569371	455301	558913	691197	612760	629644	598083	C00550	HMDB0010169	5283590	-	-	17636	-	ko00600,ko01100,ko04071,ko04217
LIPID-P-0750	SM(d18:1/16:1)	SP	SM	701.56	700.552	[M+H]+	C39H77N2O6P	12587.9	13060.3	18596.7	18659.8	20428.2	16893.5	5624.93	19689.7	21856.3	21176.9	23680.2	14774.4	20164.2	14812.1	21507.7	C00550	HMDB0240613	52931145	-	222403-66-9	-	-	ko00600,ko01100,ko04071,ko04217
LIPID-P-0739	SM(d18:1/17:0)	SP	SM	717.591	716.583	[M+H]+	C40H81N2O6P	6.68723e+06	6.11433e+06	6.50185e+06	1.02478e+07	7.42918e+06	4.77121e+06	5.30346e+06	7.44359e+06	6.34169e+06	9.20808e+06	7.07665e+06	6.8185e+06	7.41046e+06	7.19805e+06	7.07872e+06	C00550	-	46891763	-	-	-	-	ko00600,ko01100,ko04071,ko04217
LIPID-P-0751	SM(d18:1/17:1)	SP	SM	715.575	714.568	[M+H]+	C40H79N2O6P	156742	121184	145833	157579	191228	75016.3	79226.7	158900	133904	155653	150841	95895.6	137070	145390	143102	C00550	-	-	-	-	-	-	ko00600,ko01100,ko04071,ko04217
LIPID-P-0740	SM(d18:1/18:0)	SP	SM	731.607	730.599	[M+H]+	C41H83N2O6P	1.72786e+06	1.74272e+06	1.24496e+06	1.9607e+06	1.67952e+06	1.76393e+06	1.79152e+06	1.74805e+06	1.69539e+06	2.05797e+06	1.88132e+06	1.89161e+06	1.8075e+06	1.85307e+06	1.84482e+06	C00550	HMDB0001348	5283588	-	-	17636	176	ko00600,ko01100,ko04071,ko04217
LIPID-P-0752	SM(d18:1/18:1)	SP	SM	729.591	728.583	[M+H]+	C41H81N2O6P	94576.1	97659.4	72092.5	80053.2	93075.4	75214.4	65980.9	97573.9	73966.2	97246.2	106613	117335	112315	96832.2	93024.8	C00550	HMDB0012101	6443882	-	108392-10-5	84487	-	ko00600,ko01100,ko04071,ko04217
LIPID-P-0741	SM(d18:1/19:0)	SP	SM	745.622	744.615	[M+H]+	C42H85N2O6P	1.50706e+07	9.67256e+06	1.74837e+07	1.83111e+07	1.43976e+07	1.12452e+07	8.96811e+06	1.26643e+07	1.10243e+07	1.36673e+07	9.84398e+06	1.27965e+07	1.42901e+07	1.27693e+07	1.3119e+07	C00550	-	52931171	-	-	-	-	ko00600,ko01100,ko04071,ko04217
LIPID-P-0753	SM(d18:1/19:1)	SP	SM	741.591	740.583	[M+H]+	C42H81N2O6P	4.16419e+06	2.58642e+06	3.47941e+06	4.50251e+06	3.19137e+06	4.31384e+06	2.14297e+06	2.8436e+06	2.6949e+06	3.36211e+06	2.538e+06	2.54444e+06	3.32316e+06	3.36618e+06	3.32057e+06	C00550	-	-	-	-	-	-	ko00600,ko01100,ko04071,ko04217
LIPID-P-0742	SM(d18:1/20:0)	SP	SM	759.638	758.63	[M+H]+	C43H87N2O6P	61737.1	21250.5	85626	50921.1	64106.5	38142	51000.2	73359.8	22365.5	52892.5	50999.4	40909.6	53417.8	43725.2	51101.6	C00550	HMDB0012102	44260124	-	-	83359	-	ko00600,ko01100,ko04071,ko04217
LIPID-P-0754	SM(d18:1/20:1)	SP	SM	757.622	756.615	[M+H]+	C43H85N2O6P	2.42697e+06	1.45986e+06	3.20912e+06	1.42561e+06	3.14266e+06	1.83099e+06	1.72274e+06	4.06267e+06	2.41767e+06	1.31374e+06	2.29924e+06	2.5863e+06	2.5521e+06	2.61067e+06	2.70729e+06	C00550	HMDB0240610	52931179	-	222403-67-0	-	-	ko00600,ko01100,ko04071,ko04217
LIPID-P-0744	SM(d18:1/22:0)	SP	SM	787.669	786.661	[M+H]+	C45H91N2O6P	72358.1	81180.2	112815	95616.1	156248	82581.6	69202.6	121226	104169	89227.1	73810.6	101811	103059	101814	91808.4	C00550	HMDB0012103	44260125	-	-	74532	-	ko00600,ko01100,ko04071,ko04217
LIPID-P-0756	SM(d18:1/22:1)	SP	SM	785.654	784.646	[M+H]+	C45H89N2O6P	1.28212e+06	1.21555e+06	2.11802e+06	1.29119e+06	1.66297e+06	912865	784550	1.68766e+06	1.16681e+06	1081126	1.25938e+06	1.47329e+06	1.34564e+06	1.29762e+06	1.32359e+06	C00550	HMDB0012104	52931203	-	222403-68-1	74533	-	ko00600,ko01100,ko04071,ko04217
LIPID-P-0745	SM(d18:1/23:0)	SP	SM	801.685	800.677	[M+H]+	C46H93N2O6P	4.78059e+06	3.75009e+06	6.17228e+06	5.93777e+06	4.28765e+06	4.27785e+06	3.18951e+06	4.87565e+06	4.26033e+06	6.73406e+06	4.75192e+06	5.34711e+06	5.29632e+06	5.03491e+06	5.00979e+06	C00550	HMDB0012105	46891684	-	-	83880	-	ko00600,ko01100,ko04071,ko04217
LIPID-P-0746	SM(d18:1/24:0)	SP	SM	815.701	814.693	[M+H]+	C47H95N2O6P	96529.6	59666.6	130641	109905	194035	98147.5	85535.2	106424	85519.4	85239.5	97441.9	126683	122884	90299.7	121979	C00550	HMDB0011697	5283595	-	-	-	-	ko00600,ko01100,ko04071,ko04217
LIPID-P-0758	SM(d18:1/24:1)	SP	SM	813.685	812.677	[M+H]+	C47H93N2O6P	104349	84863.4	131572	113822	225163	92072.7	67113.4	123984	89977.8	98383.6	98859.6	114095	114568	110938	114904	C00550	HMDB0012107	44260126	-	-	74535	-	ko00600,ko01100,ko04071,ko04217
LIPID-P-0747	SM(d18:1/25:0)	SP	SM	829.716	828.708	[M+H]+	C48H97N2O6P	515944	138037	504104	621702	568518	408047	254411	297282	458090	500097	393077	478894	437759	424032	411742	C00550	-	44260137	-	-	-	-	ko00600,ko01100,ko04071,ko04217
LIPID-P-0760	SM(d18:1/26:1)	SP	SM	841.716	840.708	[M+H]+	C49H97N2O6P	201894	118575	174336	194388	1.61954e+06	129174	74309.4	180890	198346	116535	183125	195645	317584	339852	314592	C00550	HMDB0013461	44260128	-	-	84476	-	ko00600,ko01100,ko04071,ko04217
LIPID-P-0749	SM(d18:2/14:0)	SP	SM	673.528	672.521	[M+H]+	C37H73N2O6P	58902.4	54891.3	52084.3	73432.7	80520.3	54483.3	43259.1	68233	46162.6	52308.9	59184	64775.3	65383.6	47633.2	63298.1	C00550	HMDB0240637	52931131	-	2292199-25-6	-	-	ko00600,ko01100,ko04071,ko04217
LIPID-P-0762	SM(d18:2/20:1)	SP	SM	755.607	754.599	[M+H]+	C43H83N2O6P	1.63068e+06	1.17451e+06	1.30927e+06	2.37023e+06	1.52437e+06	1.39978e+06	1.05252e+06	1.6729e+06	1.45637e+06	1.93915e+06	1.31111e+06	1.53106e+06	1.55243e+06	1.61223e+06	1.64103e+06	C00550	-	52931175	-	-	-	-	ko00600,ko01100,ko04071,ko04217
LIPID-P-0763	SM(d18:2/22:1)	SP	SM	783.638	782.63	[M+H]+	C45H87N2O6P	497550	522765	782869	744495	815259	394202	498450	783308	647887	679177	656620	651236	773231	683568	712353	C00550	-	52931199	-	-	-	-	ko00600,ko01100,ko04071,ko04217
LIPID-P-0764	SM(d18:2/23:1)	SP	SM	797.654	796.646	[M+H]+	C46H89N2O6P	6.29761e+06	5.49463e+06	8.56146e+06	8.04085e+06	5.77368e+06	4.37388e+06	4.20939e+06	5.92961e+06	5.20686e+06	6.07384e+06	5.66757e+06	6.50135e+06	6.34064e+06	6.24498e+06	6.31799e+06	C00550	-	-	-	-	-	-	ko00600,ko01100,ko04071,ko04217
LIPID-P-0765	SM(d18:2/24:1)	SP	SM	811.669	810.661	[M+H]+	C47H91N2O6P	32658.3	33508.3	61670.7	35613.7	35313.6	19529.9	27452.9	36492.8	31840.7	42124.5	33078.2	53121.9	38182.6	37514.9	38869	C00550	HMDB0240636	52931215	-	2256062-31-2	-	-	ko00600,ko01100,ko04071,ko04217
LIPID-P-1567	SM(d18:2/24:2)	SP	SM	809.669	808.646	[M+H]+	C47H89N2O6P	88283.8	514702	1.01451e+06	239232	699317	116066	340181	638222	433099	687160	404764	415035	192407	230003	174402	C00550	-	-	-	-	-	-	ko00600,ko01100,ko04071,ko04217
LIPID-P-0768	SM(d18:2/24:3)	SP	SM	807.638	806.63	[M+H]+	C47H87N2O6P	68667.3	125780	94562.2	89657.1	62602.1	59803.8	46718.8	46743.5	46945	57295.5	45750	82329.7	78937.7	74369.3	87245	C00550	-	-	-	-	-	-	ko00600,ko01100,ko04071,ko04217
LIPID-P-0766	SM(d18:2/25:1)	SP	SM	825.685	824.677	[M+H]+	C48H93N2O6P	278952	615991	685741	620436	586084	234191	523900	666329	492547	432593	561453	721771	614402	597865	654530	C00550	-	-	-	-	-	-	ko00600,ko01100,ko04071,ko04217
LIPID-P-0767	SM(d18:2/26:1)	SP	SM	839.701	838.693	[M+H]+	C49H95N2O6P	117433	90407.5	175117	158299	424647	102829	87332.9	140199	145785	132144	135203	156473	178249	153032	149355	C00550	-	-	-	-	-	-	ko00600,ko01100,ko04071,ko04217
LIPID-P-0095	SPH(d16:1)	SP	SPH	272.259	271.251	[M+H]+	C16H33NO2	555118	520459	599433	572029	571896	609582	523659	528489	540989	608524	682188	549637	736076	604662	634891	C00836	-	14767871	-	-	-	-	ko00600,ko01100,ko04071
LIPID-P-0096	SPH(d18:1)	SP	SPH	300.29	299.282	[M+H]+	C18H37NO2	132955	131932	169781	171476	140015	140457	91312.4	128474	113588	122594	103948	107473	156458	147436	154812	C00836	-	5280335	-	-	-	-	ko00600,ko01100,ko04071
LIPID-P-1281	SPH(d20:1)	SP	SPH	328.32	327.314	[M+H]+	C20H41NO2	272331	117301	234401	223347	258291	273473	352711	263724	279541	248978	302704	312191	15986.1	16280.5	18053.8	-	-	-	-	-	-	-	-
LIPID-P-0821	TG(10:0_12:0_18:1)	GL	TG	710.629	692.595	[M+NH4]+	C43H80O6	33559.9	29781.1	54214.3	40772	237785	143438	57030.3	333548	61889.7	21095.4	109166	46751.1	107708	102823	98596.1	C00422	-	-	-	-	-	-	ko00561,ko01100,ko04714,ko04923,ko04931,ko04975,ko04977,ko04979,ko05417
LIPID-P-0818	TG(10:0_14:0_14:1)	GL	TG	682.599	664.564	[M+NH4]+	C41H76O6	53504.5	26911.3	68565.3	48050.6	187614	126881	55576	271973	90098.8	9839.09	75470	55806.6	94366.7	97033.5	81897.1	C00422	-	-	-	-	-	-	ko00561,ko01100,ko04714,ko04923,ko04931,ko04975,ko04977,ko04979,ko05417
LIPID-P-0774	TG(10:0_14:0_16:0)	GL	TG	712.643	694.611	[M+NH4]+	C43H82O6	79158.9	55315.5	114320	101449	348660	248333	120228	729889	132766	42520.9	306022	88336	199295	181839	185605	C00422	HMDB0071634	131778438	-	-	-	-	ko00561,ko01100,ko04714,ko04923,ko04931,ko04975,ko04977,ko04979,ko05417
LIPID-P-0771	TG(10:0_16:0_12:0)	GL	TG	684.613	666.58	[M+NH4]+	C41H78O6	26887.6	24961.2	33380.1	53582.8	48365.2	21047.5	35036.3	70764.9	21353.5	7522.05	32850.2	45202.4	52775.7	47783	40668.4	C00422	HMDB0071588	131778392	-	-	-	-	ko00561,ko01100,ko04714,ko04923,ko04931,ko04975,ko04977,ko04979,ko05417
LIPID-P-0824	TG(10:0_16:0_16:1)	GL	TG	738.661	720.627	[M+NH4]+	C45H84O6	432092	255742	537386	459825	2.00509e+06	1.16875e+06	418572	3.48344e+06	514751	155345	1.30201e+06	396624	903845	905580	964342	C00422	-	-	-	-	-	-	ko00561,ko01100,ko04714,ko04923,ko04931,ko04975,ko04977,ko04979,ko05417
LIPID-P-0828	TG(10:0_16:0_18:1)	GL	TG	766.692	748.658	[M+NH4]+	C47H88O6	3.64414e+06	2.19038e+06	5.03718e+06	2.98543e+06	1.58785e+07	8.23214e+06	3.35274e+06	2.2502e+07	4.61819e+06	1.19312e+06	8.18517e+06	3.13291e+06	7.27433e+06	6.72373e+06	6.879e+06	C00422	-	-	-	-	-	-	ko00561,ko01100,ko04714,ko04923,ko04931,ko04975,ko04977,ko04979,ko05417
LIPID-P-0888	TG(10:0_16:0_18:2)	GL	TG	764.672	746.642	[M+NH4]+	C47H86O6	570323	494233	1.32804e+06	837821	3.15136e+06	1.65939e+06	1.16386e+06	9.39838e+06	1.17196e+06	663970	1.80894e+06	653798	2.05227e+06	1.81626e+06	2.08827e+06	C00422	-	-	-	-	-	-	ko00561,ko01100,ko04714,ko04923,ko04931,ko04975,ko04977,ko04979,ko05417
LIPID-P-0957	TG(10:0_16:0_18:3)	GL	TG	762.659	744.627	[M+NH4]+	C47H84O6	37404.9	33666.1	66324.1	49658.2	222627	99869.4	77336.3	495541	57645.8	37149.4	135127	35776.7	114666	106333	105673	C00422	-	-	-	-	-	-	ko00561,ko01100,ko04714,ko04923,ko04931,ko04975,ko04977,ko04979,ko05417
LIPID-P-1026	TG(10:0_16:2_18:2)	GL	TG	760.639	742.611	[M+NH4]+	C47H82O6	19974.6	24108.3	117267	73103.1	212387	120559	93561.1	1.01188e+06	109302	88893.3	133019	52947	148955	169986	200898	C00422	-	-	-	-	-	-	ko00561,ko01100,ko04714,ko04923,ko04931,ko04975,ko04977,ko04979,ko05417
LIPID-P-0962	TG(10:0_18:1_18:2)	GL	TG	790.69	772.658	[M+NH4]+	C49H88O6	3.73999e+06	2.74573e+06	7.90222e+06	3.79307e+06	1.9069e+07	9.62892e+06	5.08832e+06	3.75864e+07	6.62925e+06	2.44912e+06	8.4852e+06	3.23637e+06	9.58419e+06	8.98344e+06	9.45669e+06	C00422	-	-	-	-	-	-	ko00561,ko01100,ko04714,ko04923,ko04931,ko04975,ko04977,ko04979,ko05417
LIPID-P-1028	TG(10:0_18:1_18:3)	GL	TG	788.673	770.642	[M+NH4]+	C49H86O6	279234	149853	659727	264950	1.18507e+06	611144	363784	2.65936e+06	424954	183285	557339	228962	654942	580146	605008	C00422	-	-	-	-	-	-	ko00561,ko01100,ko04714,ko04923,ko04931,ko04975,ko04977,ko04979,ko05417
LIPID-P-2294	TG(11:0_18:1_18:2)	GL	TG	804.71	786.674	[M+NH4]+	C50H90O6	38767.3	21914.4	43902.9	51933.2	171982	73183.8	64971.4	524897	53839.7	65507.9	109896	16150.6	92803.4	95543.8	92694.9	C00422	-	-	-	-	-	-	ko00561,ko01100,ko04714,ko04923,ko04931,ko04975,ko04977,ko04979,ko05417
LIPID-P-0778	TG(12:0_12:0_18:0)	GL	TG	740.677	722.642	[M+NH4]+	C45H86O6	389271	252477	508693	288561	1.20293e+06	821188	441554	2.08202e+06	493325	162343	748744	207955	742354	789413	675091	C00422	HMDB0095006	131803182	-	-	-	-	ko00561,ko01100,ko04714,ko04923,ko04931,ko04975,ko04977,ko04979,ko05417
LIPID-P-0777	TG(12:0_14:0_16:0)	GL	TG	740.677	722.642	[M+NH4]+	C45H86O6	1.34655e+06	813825	1.46262e+06	1.39356e+06	3.63655e+06	2.83985e+06	1.28181e+06	6.60761e+06	1.61056e+06	431684	2.84031e+06	907361	2.17407e+06	2.26184e+06	2.18049e+06	C00422	HMDB0095276	131803451	-	-	-	-	ko00561,ko01100,ko04714,ko04923,ko04931,ko04975,ko04977,ko04979,ko05417
LIPID-P-0823	TG(12:0_14:0_16:1)	GL	TG	738.66	720.627	[M+NH4]+	C45H84O6	293571	190183	400071	236695	1.37414e+06	661091	284698	2.22222e+06	275084	157813	565355	310870	561903	602657	605742	C00422	-	56937002	-	-	-	-	ko00561,ko01100,ko04714,ko04923,ko04931,ko04975,ko04977,ko04979,ko05417
LIPID-P-0783	TG(12:0_14:0_18:0)	GL	TG	768.706	750.674	[M+NH4]+	C47H90O6	3.65418e+06	2.66502e+06	3.69847e+06	3.11745e+06	5.26478e+06	5.81347e+06	3.35821e+06	5.93667e+06	4.61543e+06	1.20561e+06	4.56269e+06	2.14269e+06	4.98614e+06	5.05126e+06	4.76929e+06	C00422	HMDB0095296	56937006	-	-	-	-	ko00561,ko01100,ko04714,ko04923,ko04931,ko04975,ko04977,ko04979,ko05417
LIPID-P-0829	TG(12:0_14:0_18:1)	GL	TG	766.692	748.658	[M+NH4]+	C47H88O6	308863	155220	365419	317670	1.26088e+06	794925	354261	2.48793e+06	300415	130470	932848	337835	694178	652472	724554	C00422	-	56937007	-	-	-	-	ko00561,ko01100,ko04714,ko04923,ko04931,ko04975,ko04977,ko04979,ko05417
LIPID-P-0886	TG(12:0_14:0_18:2)	GL	TG	764.676	746.642	[M+NH4]+	C47H86O6	40390.8	49251.1	102920	60354.9	172439	105728	82337.8	580766	67835.1	39919.9	133793	72164.5	132342	76640.1	104844	C00422	-	56937008	-	-	-	-	ko00561,ko01100,ko04714,ko04923,ko04931,ko04975,ko04977,ko04979,ko05417
LIPID-P-0831	TG(12:0_15:0_18:1)	GL	TG	780.703	762.674	[M+NH4]+	C48H90O6	134595	86472.9	240807	137540	570506	246737	158717	801041	250111	119092	359352	113748	305306	264518	272970	C00422	-	56937064	-	-	-	-	ko00561,ko01100,ko04714,ko04923,ko04931,ko04975,ko04977,ko04979,ko05417
LIPID-P-0784	TG(12:0_16:0_16:0)	GL	TG	768.707	750.674	[M+NH4]+	C47H90O6	305480	221180	376453	322646	745045	563598	409969	1.10857e+06	397619	177919	605114	281632	478460	547131	493405	C00422	HMDB0095566	101627647	-	-	-	-	ko00561,ko01100,ko04714,ko04923,ko04931,ko04975,ko04977,ko04979,ko05417
LIPID-P-0827	TG(12:0_16:0_16:1)	GL	TG	766.692	748.658	[M+NH4]+	C47H88O6	559695	348078	710112	544764	1.88909e+06	1.33529e+06	529450	3.11534e+06	654210	210538	1.38202e+06	515548	1.11504e+06	972567	1.00383e+06	C00422	-	56937112	-	-	-	-	ko00561,ko01100,ko04714,ko04923,ko04931,ko04975,ko04977,ko04979,ko05417
LIPID-P-0833	TG(12:0_16:0_18:1)	GL	TG	794.724	776.689	[M+NH4]+	C49H92O6	1.69933e+07	9.25237e+06	1.99906e+07	1.15146e+07	4.51515e+07	2.71703e+07	1.4414e+07	5.68302e+07	2.03142e+07	5.15052e+06	2.48149e+07	1.232e+07	2.44784e+07	2.44281e+07	23667156	C00422	-	56937116	-	-	-	-	ko00561,ko01100,ko04714,ko04923,ko04931,ko04975,ko04977,ko04979,ko05417
LIPID-P-0893	TG(12:0_16:0_18:2)	GL	TG	792.707	774.674	[M+NH4]+	C49H90O6	1.58932e+06	1.24941e+06	3.74384e+06	2.41604e+06	9.36157e+06	5.04753e+06	3.93879e+06	2.50162e+07	3.43161e+06	2.40924e+06	4.91415e+06	1.67931e+06	6.32567e+06	5.75149e+06	5.99536e+06	C00422	-	56937117	-	-	-	-	ko00561,ko01100,ko04714,ko04923,ko04931,ko04975,ko04977,ko04979,ko05417
LIPID-P-2273	TG(12:0_16:0_18:3)	GL	TG	790.69	772.658	[M+NH4]+	C49H88O6	50832	32566.4	148815	121930	372219	184400	124761	1.0813e+06	87387	55563.9	169094	65517.6	230636	188094	181906	C00422	-	-	-	-	-	-	ko00561,ko01100,ko04714,ko04923,ko04931,ko04975,ko04977,ko04979,ko05417
LIPID-P-0961	TG(12:0_16:1_18:2)	GL	TG	790.695	772.658	[M+NH4]+	C49H88O6	2.25361e+06	1.90891e+06	5.178e+06	2.3583e+06	1.05138e+07	5.43986e+06	4.1265e+06	2.83558e+07	4.27484e+06	2.45974e+06	5.45617e+06	2.20644e+06	6.70975e+06	6.84045e+06	6.27571e+06	C00422	-	-	-	-	-	-	ko00561,ko01100,ko04714,ko04923,ko04931,ko04975,ko04977,ko04979,ko05417
LIPID-P-2274	TG(12:0_16:1_22:6)	GL	TG	838.7	820.658	[M+NH4]+	C53H88O6	6670.15	3165.68	18109.2	1074.69	48636.2	18893.8	11061.2	43065.6	7162.12	10053.3	3849.43	3337.69	30184.6	16608.4	11915.7	C00422	-	-	-	-	-	-	ko00561,ko01100,ko04714,ko04923,ko04931,ko04975,ko04977,ko04979,ko05417
LIPID-P-2275	TG(12:0_16:2_18:2)	GL	TG	788.68	770.642	[M+NH4]+	C49H86O6	306836	358076	1.24963e+06	622632	2.51024e+06	1.32668e+06	1.13282e+06	1.03636e+07	1.05252e+06	974181	1.47235e+06	473184	1.86761e+06	1.71244e+06	1.70132e+06	C00422	-	-	-	-	-	-	ko00561,ko01100,ko04714,ko04923,ko04931,ko04975,ko04977,ko04979,ko05417
LIPID-P-1032	TG(12:0_18:1_18:3)	GL	TG	816.708	798.674	[M+NH4]+	C51H90O6	282015	176690	616751	347279	1.48431e+06	811222	408359	2.85121e+06	431734	225277	783571	230933	670374	720553	667840	C00422	-	56937253	-	-	-	-	ko00561,ko01100,ko04714,ko04923,ko04931,ko04975,ko04977,ko04979,ko05417
LIPID-P-2276	TG(12:0_18:1_22:6)	GL	TG	866.72	848.689	[M+NH4]+	C55H92O6	9864.73	10809	20089.3	7798.16	48854.9	25347.1	17594.6	64950.3	13710.6	1720.83	28786.3	2252.87	30082.1	11949.9	19935.2	C00422	-	-	-	-	-	-	ko00561,ko01100,ko04714,ko04923,ko04931,ko04975,ko04977,ko04979,ko05417
LIPID-P-1031	TG(12:0_18:2_18:2)	GL	TG	816.708	798.674	[M+NH4]+	C51H90O6	64440.7	53627.2	319210	166878	527648	341212	302614	2.7141e+06	191032	269690	267891	68984.2	419878	403031	393828	C00422	-	56936469	-	-	-	-	ko00561,ko01100,ko04714,ko04923,ko04931,ko04975,ko04977,ko04979,ko05417
LIPID-P-1082	TG(12:0_18:2_18:3)	GL	TG	814.69	796.658	[M+NH4]+	C51H88O6	30349.4	39155.7	128544	67871.4	245832	114145	127153	787442	70963.8	104726	148465	37986.5	143734	137767	143393	C00422	-	-	-	-	-	-	ko00561,ko01100,ko04714,ko04923,ko04931,ko04975,ko04977,ko04979,ko05417
LIPID-P-0780	TG(13:0_14:0_16:0)	GL	TG	754.688	736.658	[M+NH4]+	C46H88O6	129919	106214	163531	104991	140547	151343	148257	98037.4	121791	174324	100354	126051	165263	169598	167939	C00422	HMDB0097246	56937465	-	-	-	-	ko00561,ko01100,ko04714,ko04923,ko04931,ko04975,ko04977,ko04979,ko05417
LIPID-P-2279	TG(13:0_18:1_18:2)	GL	TG	832.73	814.705	[M+NH4]+	C52H94O6	5324.16	6009.85	40927.1	16666.4	73438.9	17737	39730.5	167403	17851.8	25191.7	38456.3	7290.8	32198.4	51759.9	46541.4	C00422	-	-	-	-	-	-	ko00561,ko01100,ko04714,ko04923,ko04931,ko04975,ko04977,ko04979,ko05417
LIPID-P-0782	TG(14:0_14:0_16:0)	GL	TG	768.708	750.674	[M+NH4]+	C47H90O6	3.20119e+06	2.14316e+06	3.22316e+06	2.97954e+06	4.89821e+06	4.72708e+06	3.23248e+06	6.42055e+06	3.84976e+06	1.15532e+06	4.68045e+06	2.26144e+06	3.94463e+06	4.09792e+06	4.36033e+06	C00422	HMDB0042063	97045147	-	-	-	-	ko00561,ko01100,ko04714,ko04923,ko04931,ko04975,ko04977,ko04979,ko05417
LIPID-P-2284	TG(14:0_14:0_16:1)	GL	TG	766.69	748.658	[M+NH4]+	C47H88O6	356494	226173	423685	371146	1.39228e+06	799205	439600	2.76125e+06	370700	192810	1.00395e+06	404113	764347	792693	736789	C00422	-	-	-	-	-	-	ko00561,ko01100,ko04714,ko04923,ko04931,ko04975,ko04977,ko04979,ko05417
LIPID-P-0884	TG(14:0_14:1_16:1)	GL	TG	764.673	746.642	[M+NH4]+	C47H86O6	1.08724e+06	561316	1.15691e+06	1.09389e+06	3.90703e+06	2.78088e+06	926503	5.38522e+06	1.19814e+06	241949	2.33746e+06	917771	1.98863e+06	1.91361e+06	1.82967e+06	C00422	HMDB0042279	131753421	-	-	-	-	ko00561,ko01100,ko04714,ko04923,ko04931,ko04975,ko04977,ko04979,ko05417
LIPID-P-0894	TG(14:0_14:1_18:1)	GL	TG	792.708	774.674	[M+NH4]+	C49H90O6	2.81841e+07	1.37506e+07	4.26267e+07	1.66406e+07	1.12139e+08	5.49566e+07	2.50164e+07	1.30107e+08	3.56224e+07	6.78872e+06	4.90598e+07	1.75661e+07	4.94567e+07	4.92482e+07	4.6863e+07	C00422	HMDB0042281	56937935	-	-	-	-	ko00561,ko01100,ko04714,ko04923,ko04931,ko04975,ko04977,ko04979,ko05417
LIPID-P-0785	TG(14:0_15:0_16:0)	GL	TG	782.717	764.689	[M+NH4]+	C48H92O6	130725	314558	384201	268267	373671	290566	313398	222038	280685	253833	274656	364592	310595	372070	353167	C00422	HMDB0042093	56937957	-	-	-	-	ko00561,ko01100,ko04714,ko04923,ko04931,ko04975,ko04977,ko04979,ko05417
LIPID-P-0832	TG(14:0_15:0_16:1)	GL	TG	780.703	762.674	[M+NH4]+	C48H90O6	53190.8	34736.5	74541.7	50114.7	91036.3	76312.2	58548.1	62297.6	74008.7	58108.9	104982	62290.1	60759.9	65675.1	83693.4	C00422	HMDB0042099	56937958	-	-	-	-	ko00561,ko01100,ko04714,ko04923,ko04931,ko04975,ko04977,ko04979,ko05417
LIPID-P-2285	TG(14:0_15:0_17:0)	GL	TG	796.73	778.705	[M+NH4]+	C49H94O6	1.82213e+06	1.49882e+06	2.1691e+06	2.25906e+06	2.63358e+06	2.82323e+06	1.99085e+06	3.37083e+06	1.83803e+06	1.15815e+06	3.29349e+06	1.99641e+06	2.62774e+06	2.45486e+06	2.48303e+06	C00422	-	-	-	-	-	-	ko00561,ko01100,ko04714,ko04923,ko04931,ko04975,ko04977,ko04979,ko05417
LIPID-P-0836	TG(14:0_15:0_18:1)	GL	TG	808.736	790.705	[M+NH4]+	C50H94O6	285696	167311	352931	292209	842981	462631	365921	869090	352535	254519	552176	257939	472486	484483	419943	C00422	HMDB0042100	56937963	-	-	-	-	ko00561,ko01100,ko04714,ko04923,ko04931,ko04975,ko04977,ko04979,ko05417
LIPID-P-0898	TG(14:0_15:0_18:2)	GL	TG	806.722	788.689	[M+NH4]+	C50H92O6	43166.1	29690.2	130520	111207	219514	136720	118644	709276	88945.4	132807	170017	54867.6	163968	186044	142422	C00422	HMDB0042106	56937964	-	-	-	-	ko00561,ko01100,ko04714,ko04923,ko04931,ko04975,ko04977,ko04979,ko05417
LIPID-P-0786	TG(14:0_16:0_16:0)	GL	TG	796.739	778.705	[M+NH4]+	C49H94O6	4.32879e+06	3.56841e+06	4.88844e+06	4.86587e+06	5.89073e+06	7.10192e+06	4.31938e+06	7.37839e+06	4.26882e+06	2.74124e+06	7.22128e+06	4.45449e+06	5.4311e+06	5.14353e+06	5.14409e+06	C00422	HMDB0010411	545606	-	-	-	-	ko00561,ko01100,ko04714,ko04923,ko04931,ko04975,ko04977,ko04979,ko05417
LIPID-P-0834	TG(14:0_16:0_16:1)	GL	TG	794.724	776.689	[M+NH4]+	C49H92O6	3.66787e+06	2.12334e+06	4.77137e+06	4.43538e+06	1.20775e+07	8.60057e+06	4.55191e+06	2.14992e+07	4279631	1.71254e+06	8.94303e+06	3.9181e+06	7.70551e+06	7.18052e+06	7.97868e+06	C00422	HMDB0042129	56938011	-	-	-	-	ko00561,ko01100,ko04714,ko04923,ko04931,ko04975,ko04977,ko04979,ko05417
LIPID-P-0789	TG(14:0_16:0_18:0)	GL	TG	824.771	806.736	[M+NH4]+	C51H98O6	5.11423e+06	5.40497e+06	5.55906e+06	5.60676e+06	6.69789e+06	7.87986e+06	5.59537e+06	8.83548e+06	6.65206e+06	3.01856e+06	8.33078e+06	4.50176e+06	7.3507e+06	6.66636e+06	6.44273e+06	C00422	HMDB0042124	131753268	-	-	-	-	ko00561,ko01100,ko04714,ko04923,ko04931,ko04975,ko04977,ko04979,ko05417
LIPID-P-0839	TG(14:0_16:0_18:1)	GL	TG	822.755	804.721	[M+NH4]+	C51H96O6	1.98962e+07	1.35543e+07	2.16897e+07	1.83949e+07	4.87796e+07	3.14278e+07	1.8842e+07	5.49874e+07	1.99947e+07	9.51231e+06	3.05157e+07	1.81988e+07	2.87412e+07	2.97969e+07	2.91722e+07	C00422	HMDB0042131	56938015	-	-	-	-	ko00561,ko01100,ko04714,ko04923,ko04931,ko04975,ko04977,ko04979,ko05417
LIPID-P-0902	TG(14:0_16:0_18:2)	GL	TG	820.739	802.705	[M+NH4]+	C51H94O6	8.31195e+06	6.7908e+06	1.56096e+07	1.40438e+07	3.0152e+07	2.00646e+07	1.85354e+07	5.90454e+07	1.34432e+07	1.14435e+07	2.01468e+07	9.6668e+06	2.43631e+07	2.28747e+07	2.19786e+07	C00422	-	56938016	-	-	-	-	ko00561,ko01100,ko04714,ko04923,ko04931,ko04975,ko04977,ko04979,ko05417
LIPID-P-1040	TG(14:0_16:0_20:4)	GL	TG	844.74	826.705	[M+NH4]+	C53H94O6	228395	98414.2	420503	296616	1.08973e+06	563659	234519	2.0608e+06	310108	172555	559536	226564	510286	492823	535182	C00422	HMDB0042140	56938026	-	-	-	-	ko00561,ko01100,ko04714,ko04923,ko04931,ko04975,ko04977,ko04979,ko05417
LIPID-P-1099	TG(14:0_16:0_22:5)	GL	TG	870.755	852.721	[M+NH4]+	C55H96O6	91687.1	40912.1	316253	172183	568946	243012	197247	1.28196e+06	137624	181608	265588	118932	332607	291226	316085	C00422	HMDB0042143	56938034	-	-	-	-	ko00561,ko01100,ko04714,ko04923,ko04931,ko04975,ko04977,ko04979,ko05417
LIPID-P-0900	TG(14:0_16:1_17:1)	GL	TG	806.722	788.689	[M+NH4]+	C50H92O6	39036.7	36826.7	97447.3	70330.9	185377	110545	84309.6	369268	61885.1	61890.2	121825	49892.5	128317	93088.8	129307	C00422	-	56938037	-	-	-	-	ko00561,ko01100,ko04714,ko04923,ko04931,ko04975,ko04977,ko04979,ko05417
LIPID-P-0903	TG(14:0_16:1_18:1)	GL	TG	820.739	802.705	[M+NH4]+	C51H94O6	3.28818e+07	1.85511e+07	4.69442e+07	2.87624e+07	1.08506e+08	7.2095e+07	3.37929e+07	1.30916e+08	3.91617e+07	1.20045e+07	5.61355e+07	2.77934e+07	5.98855e+07	6.23323e+07	61768860	C00422	HMDB0010420	53480485	-	-	-	-	ko00561,ko01100,ko04714,ko04923,ko04931,ko04975,ko04977,ko04979,ko05417
LIPID-P-0967	TG(14:0_16:1_18:2)	GL	TG	818.724	800.689	[M+NH4]+	C51H92O6	637334	448211	1.50774e+06	1.00966e+06	3.27901e+06	1.86827e+06	1.43049e+06	9.34149e+06	978857	648981	2.24829e+06	729566	2.34097e+06	2.18188e+06	2.29315e+06	C00422	HMDB0042316	56938041	-	-	-	-	ko00561,ko01100,ko04714,ko04923,ko04931,ko04975,ko04977,ko04979,ko05417
LIPID-P-1033	TG(14:0_16:1_18:3)	GL	TG	816.708	798.674	[M+NH4]+	C51H90O6	86510.7	53725.5	145370	108000	338981	229138	94683.2	1.0063e+06	110477	59345.9	257535	92198.6	199262	212227	219550	C00422	HMDB0042317	56938042	-	-	-	-	ko00561,ko01100,ko04714,ko04923,ko04931,ko04975,ko04977,ko04979,ko05417
LIPID-P-1090	TG(14:0_16:1_20:4)	GL	TG	842.724	824.689	[M+NH4]+	C53H92O6	69019.1	46648.8	197685	108222	437315	294528	119397	812550	136612	69464.2	223052	88283.5	235888	204276	200638	C00422	HMDB0042320	56938051	-	-	-	-	ko00561,ko01100,ko04714,ko04923,ko04931,ko04975,ko04977,ko04979,ko05417
LIPID-P-0972	TG(14:0_17:1_18:2)	GL	TG	832.737	814.705	[M+NH4]+	C52H94O6	55258.7	31382.6	147967	100481	352922	120111	127750	895270	105797	103474	146092	32008.3	244979	166506	229937	C00422	-	56938088	-	-	-	-	ko00561,ko01100,ko04714,ko04923,ko04931,ko04975,ko04977,ko04979,ko05417
LIPID-P-2300	TG(14:0_17:2_18:2)	GL	TG	830.73	812.689	[M+NH4]+	C52H92O6	20307.2	24974.4	75309.2	59851.1	129182	67909.2	86200.2	773365	53795.2	39497.3	95438.8	31306.3	132255	100383	140022	C00422	-	-	-	-	-	-	ko00561,ko01100,ko04714,ko04923,ko04931,ko04975,ko04977,ko04979,ko05417
LIPID-P-2286	TG(14:0_18:0_18:1)	GL	TG	850.78	832.752	[M+NH4]+	C53H100O6	1.49624e+07	1.09654e+07	1.60881e+07	1.13759e+07	2.74868e+07	2.0264e+07	1.44068e+07	3.45193e+07	1.57476e+07	7.90413e+06	1.80787e+07	1.12395e+07	1.96422e+07	1.94278e+07	2.03289e+07	C00422	-	-	-	-	-	-	ko00561,ko01100,ko04714,ko04923,ko04931,ko04975,ko04977,ko04979,ko05417
LIPID-P-0911	TG(14:0_18:0_18:2)	GL	TG	848.771	830.736	[M+NH4]+	C53H98O6	6.42434e+06	4.32195e+06	7.72549e+06	4.44374e+06	1.78828e+07	9.99915e+06	6.62963e+06	2.56531e+07	6.94157e+06	3.00914e+06	8.45991e+06	5.50867e+06	1.00659e+07	8.8571e+06	9.91698e+06	C00422	HMDB0010430	53480494	-	-	-	-	ko00561,ko01100,ko04714,ko04923,ko04931,ko04975,ko04977,ko04979,ko05417
LIPID-P-0798	TG(14:0_18:0_20:0)	GL	TG	880.833	862.799	[M+NH4]+	C55H106O6	680967	760055	1.87924e+06	699772	1.01977e+06	1.54152e+06	716934	918279	1.47631e+06	287382	1.42605e+06	428853	775289	760484	769188	C00422	HMDB0042155	56938029	-	-	-	-	ko00561,ko01100,ko04714,ko04923,ko04931,ko04975,ko04977,ko04979,ko05417
LIPID-P-0918	TG(14:0_18:0_20:2)	GL	TG	876.802	858.768	[M+NH4]+	C55H102O6	1.07633e+06	643721	1.1504e+06	673928	2.57233e+06	1.44311e+06	1.02959e+06	2.90735e+06	1.05045e+06	648302	1.48402e+06	793606	1.50789e+06	1.40292e+06	1.43669e+06	C00422	HMDB0042168	56938139	-	-	-	-	ko00561,ko01100,ko04714,ko04923,ko04931,ko04975,ko04977,ko04979,ko05417
LIPID-P-0983	TG(14:0_18:1_20:2)	GL	TG	874.786	856.752	[M+NH4]+	C55H100O6	535155	535567	1.04089e+06	559013	2.02191e+06	928995	966669	2.9093e+06	840647	882206	1.07063e+06	677861	1.20081e+06	1.19072e+06	1.27377e+06	C00422	HMDB0042378	56938159	-	-	-	-	ko00561,ko01100,ko04714,ko04923,ko04931,ko04975,ko04977,ko04979,ko05417
LIPID-P-1036	TG(14:0_18:2_18:2)	GL	TG	844.74	826.705	[M+NH4]+	C53H94O6	875459	905368	4.12804e+06	2.51569e+06	7.03729e+06	4.20368e+06	3.88155e+06	2.99442e+07	2.81019e+06	4.31837e+06	5.0781e+06	1.32921e+06	6.28412e+06	6.12838e+06	6.20656e+06	C00422	HMDB0042526	56936587	-	-	-	-	ko00561,ko01100,ko04714,ko04923,ko04931,ko04975,ko04977,ko04979,ko05417
LIPID-P-1087	TG(14:0_18:2_18:3)	GL	TG	842.724	824.689	[M+NH4]+	C53H92O6	162956	146155	700463	481908	1.18147e+06	736831	599604	5.77395e+06	464258	621543	887281	252900	1.0484e+06	1.052e+06	986403	C00422	HMDB0010471	53480527	-	-	-	-	ko00561,ko01100,ko04714,ko04923,ko04931,ko04975,ko04977,ko04979,ko05417
LIPID-P-1164	TG(14:0_18:3_20:4)	GL	TG	866.724	848.689	[M+NH4]+	C55H92O6	4485.35	15045.9	40577.9	18657.7	51388.4	35122.1	15469.8	209270	20677.1	20979.5	30597.1	15790.7	43826.7	37598.1	50302.6	C00422	HMDB0042560	53480560	-	-	-	-	ko00561,ko01100,ko04714,ko04923,ko04931,ko04975,ko04977,ko04979,ko05417
LIPID-P-2289	TG(14:0_20:2_22:6)	GL	TG	920.76	902.736	[M+NH4]+	C59H98O6	110016	67194.6	433823	232140	1.09206e+06	512972	336852	1.57578e+06	184407	260833	380422	93457.4	517033	464578	443108	C00422	-	-	-	-	-	-	ko00561,ko01100,ko04714,ko04923,ko04931,ko04975,ko04977,ko04979,ko05417
LIPID-P-0955	TG(14:1_14:1_16:1)	GL	TG	762.656	744.627	[M+NH4]+	C47H84O6	138001	89596.4	259756	193025	715197	444862	186654	1.09483e+06	200740	88237.5	445845	160853	430074	324783	327917	C00422	HMDB0047886	56936610	-	-	-	-	ko00561,ko01100,ko04714,ko04923,ko04931,ko04975,ko04977,ko04979,ko05417
LIPID-P-0892	TG(14:1_16:0_16:1)	GL	TG	792.708	774.674	[M+NH4]+	C49H90O6	557703	383323	1.19283e+06	809470	3.03845e+06	1.49638e+06	1.06776e+06	7.27864e+06	942615	623694	1.78064e+06	663948	1.82778e+06	1.68363e+06	1.57474e+06	C00422	HMDB0047771	56938416	-	-	-	-	ko00561,ko01100,ko04714,ko04923,ko04931,ko04975,ko04977,ko04979,ko05417
LIPID-P-0960	TG(14:1_16:1_16:1)	GL	TG	790.688	772.658	[M+NH4]+	C49H88O6	44641.3	33639.2	75195.4	71556.5	140839	101323	70693.7	552789	74171.5	42219.2	160527	59073.8	75724.6	126978	95211.5	C00422	HMDB0047909	56936639	-	-	-	-	ko00561,ko01100,ko04714,ko04923,ko04931,ko04975,ko04977,ko04979,ko05417
LIPID-P-1027	TG(14:1_16:1_16:2)	GL	TG	788.673	770.642	[M+NH4]+	C49H86O6	8940.66	5767.5	32972	12113.6	81691.9	70556.9	25284.6	156039	18451.2	7273.31	43583.8	17710.4	33242.8	42280.1	61474.9	C00422	-	-	-	-	-	-	ko00561,ko01100,ko04714,ko04923,ko04931,ko04975,ko04977,ko04979,ko05417
LIPID-P-0964	TG(14:1_16:1_18:1)	GL	TG	818.724	800.689	[M+NH4]+	C51H92O6	2.06569e+06	1.32356e+06	3.26315e+06	3.15134e+06	8.71349e+06	5.78273e+06	3.03273e+06	1.99705e+07	2.66029e+06	1.24468e+06	6.47134e+06	2.5532e+06	5.35706e+06	5.56574e+06	5.18021e+06	C00422	HMDB0047911	56938446	-	-	-	-	ko00561,ko01100,ko04714,ko04923,ko04931,ko04975,ko04977,ko04979,ko05417
LIPID-P-1030	TG(14:1_16:1_18:2)	GL	TG	816.708	798.674	[M+NH4]+	C51H90O6	43289.2	31113.2	80708.7	36481.6	178665	75799.7	64342.8	471493	61326.7	32709.4	95350.5	30810.9	114541	113642	94523	C00422	HMDB0047916	56938447	-	-	-	-	ko00561,ko01100,ko04714,ko04923,ko04931,ko04975,ko04977,ko04979,ko05417
LIPID-P-1195	TG(14:1_16:1_22:6)	GL	TG	864.705	846.674	[M+NH4]+	C55H90O6	65578.7	33210.3	169265	133394	457124	273620	82747.3	812393	53463.8	7550.45	264820	145951	184682	190591	206382	C00422	HMDB0047929	131758770	-	-	-	-	ko00561,ko01100,ko04714,ko04923,ko04931,ko04975,ko04977,ko04979,ko05417
LIPID-P-1088	TG(14:1_18:2_18:2)	GL	TG	842.726	824.689	[M+NH4]+	C53H92O6	35668.9	23363.1	121177	54662.2	144120	103129	70822	551646	61843.3	38838.2	124607	23559.2	102441	117144	130419	C00422	HMDB0048077	56936645	-	-	-	-	ko00561,ko01100,ko04714,ko04923,ko04931,ko04975,ko04977,ko04979,ko05417
LIPID-P-1129	TG(14:1_18:2_18:3)	GL	TG	840.704	822.674	[M+NH4]+	C53H90O6	14028.4	6265.96	49311.9	25650.3	65347.9	43158.2	24041.4	220647	15488.1	35233	48989.9	5428.67	46598.6	49072.3	49469.3	C00422	HMDB0048078	131758919	-	-	-	-	ko00561,ko01100,ko04714,ko04923,ko04931,ko04975,ko04977,ko04979,ko05417
LIPID-P-0787	TG(15:0_16:0_16:0)	GL	TG	810.752	792.721	[M+NH4]+	C50H96O6	678467	659250	965881	834989	705903	784892	722344	710180	703349	683965	882525	633030	784710	802619	826331	C00422	HMDB0043019	56936694	-	-	-	-	ko00561,ko01100,ko04714,ko04923,ko04931,ko04975,ko04977,ko04979,ko05417
LIPID-P-0835	TG(15:0_16:0_16:1)	GL	TG	808.737	790.705	[M+NH4]+	C50H94O6	276092	219225	462336	436441	657607	481857	310152	738904	348337	296943	545850	289439	521574	473338	448328	C00422	HMDB0043025	56938794	-	-	-	-	ko00561,ko01100,ko04714,ko04923,ko04931,ko04975,ko04977,ko04979,ko05417
LIPID-P-0792	TG(15:0_16:0_18:0)	GL	TG	838.784	820.752	[M+NH4]+	C52H100O6	234224	210645	514644	356146	484849	410329	319657	642157	379924	248234	460447	212772	428653	410492	428241	C00422	HMDB0043020	56938798	-	-	-	-	ko00561,ko01100,ko04714,ko04923,ko04931,ko04975,ko04977,ko04979,ko05417
LIPID-P-0840	TG(15:0_16:0_18:1)	GL	TG	836.77	818.736	[M+NH4]+	C52H98O6	1.86757e+06	1.06031e+06	3.10093e+06	2.46316e+06	5.8192e+06	3.11804e+06	2.39761e+06	6.15738e+06	2.57906e+06	1.44792e+06	4.31759e+06	1.57214e+06	3.49579e+06	3.55348e+06	3.40296e+06	C00422	HMDB0043027	131754161	-	-	-	-	ko00561,ko01100,ko04714,ko04923,ko04931,ko04975,ko04977,ko04979,ko05417
LIPID-P-0907	TG(15:0_16:0_18:2)	GL	TG	834.755	816.721	[M+NH4]+	C52H96O6	293331	290329	1.08928e+06	985361	1.70545e+06	1.00239e+06	821521	4.43009e+06	778241	968783	1.16931e+06	331374	1.39475e+06	1.3241e+06	1.32666e+06	C00422	HMDB0043032	56938800	-	-	-	-	ko00561,ko01100,ko04714,ko04923,ko04931,ko04975,ko04977,ko04979,ko05417
LIPID-P-0854	TG(15:0_16:0_24:1)	GL	TG	920.858	902.83	[M+NH4]+	C58H110O6	25284.1	14842.1	40321.8	32313.7	60337.2	39877.7	25453.9	69447.7	38197	20806.7	55433.7	17504	43224.4	48449.8	50089.6	C00422	HMDB0043031	131754165	-	-	-	-	ko00561,ko01100,ko04714,ko04923,ko04931,ko04975,ko04977,ko04979,ko05417
LIPID-P-0896	TG(15:0_16:1_16:1)	GL	TG	806.724	788.689	[M+NH4]+	C50H92O6	153486	176599	233115	232212	360965	259785	211844	382485	191475	144333	319711	172379	233905	281561	257404	C00422	HMDB0043199	131754326	-	-	-	-	ko00561,ko01100,ko04714,ko04923,ko04931,ko04975,ko04977,ko04979,ko05417
LIPID-P-0908	TG(15:0_16:1_18:1)	GL	TG	834.755	816.721	[M+NH4]+	C52H96O6	265137	156313	526641	417225	797350	486312	419049	1.54534e+06	341164	383810	638054	209329	599971	572883	565941	C00422	HMDB0043201	56938821	-	-	-	-	ko00561,ko01100,ko04714,ko04923,ko04931,ko04975,ko04977,ko04979,ko05417
LIPID-P-0971	TG(15:0_16:1_18:2)	GL	TG	832.737	814.705	[M+NH4]+	C52H94O6	158423	104228	437440	349020	889178	436190	352125	2.39136e+06	364258	404498	495995	147342	603181	604807	710631	C00422	-	56938822	-	-	-	-	ko00561,ko01100,ko04714,ko04923,ko04931,ko04975,ko04977,ko04979,ko05417
LIPID-P-1035	TG(15:0_16:1_18:3)	GL	TG	830.726	812.689	[M+NH4]+	C52H92O6	2820.26	1894.17	15168.2	17931.5	40051.2	23694.9	11381.2	100389	10555.5	9401.58	25673.4	4913.1	33069.9	28903.2	20740.4	C00422	HMDB0043207	56938823	-	-	-	-	ko00561,ko01100,ko04714,ko04923,ko04931,ko04975,ko04977,ko04979,ko05417
LIPID-P-0913	TG(15:0_17:0_19:2)	GL	TG	862.785	844.752	[M+NH4]+	C54H100O6	856037	485101	1.52762e+06	1.11258e+06	2.90183e+06	1.59717e+06	1.07504e+06	3.57167e+06	1.23645e+06	897282	1.65068e+06	672925	1.73291e+06	1.83501e+06	1.72515e+06	C00422	-	-	-	-	-	-	ko00561,ko01100,ko04714,ko04923,ko04931,ko04975,ko04977,ko04979,ko05417
LIPID-P-0801	TG(15:0_18:0_20:0)	GL	TG	894.843	876.815	[M+NH4]+	C56H108O6	22703.7	20062.4	53042.3	21777.4	77480.1	35563.9	30560.3	131636	34574.9	25175.8	12984.1	13836.9	47078.7	74903.7	70565.2	C00422	HMDB0043050	56938916	-	-	-	-	ko00561,ko01100,ko04714,ko04923,ko04931,ko04975,ko04977,ko04979,ko05417
LIPID-P-0978	TG(15:0_18:1_18:2)	GL	TG	860.77	842.736	[M+NH4]+	C54H98O6	198254	152121	781157	583483	1.39931e+06	585484	601065	3.6194e+06	555622	736723	799975	249203	1.06135e+06	1.04277e+06	1.04396e+06	C00422	HMDB0011708	53481040	-	-	-	-	ko00561,ko01100,ko04714,ko04923,ko04931,ko04975,ko04977,ko04979,ko05417
LIPID-P-1102	TG(15:0_18:1_20:4)	GL	TG	884.771	866.736	[M+NH4]+	C56H98O6	49158.4	52736.1	140334	85667.5	194293	107261	71311.6	203170	87638.7	69644.7	99888.8	79046.6	124052	83243.4	109725	C00422	HMDB0043268	56938938	-	-	-	-	ko00561,ko01100,ko04714,ko04923,ko04931,ko04975,ko04977,ko04979,ko05417
LIPID-P-0928	TG(15:0_18:1_22:1)	GL	TG	918.842	900.815	[M+NH4]+	C58H108O6	981631	455357	1.84216e+06	711988	4.44767e+06	1.40197e+06	876081	4.83384e+06	1.32708e+06	588032	1.44228e+06	488213	1.59203e+06	1.56539e+06	1.57279e+06	C00422	HMDB0043233	131754360	-	-	-	-	ko00561,ko01100,ko04714,ko04923,ko04931,ko04975,ko04977,ko04979,ko05417
LIPID-P-0937	TG(15:0_18:1_24:1)	GL	TG	946.872	928.846	[M+NH4]+	C60H112O6	33076.7	22682.3	57834.7	24658.7	105030	51813.9	32616.1	151474	48192	23157	57214.1	17930.9	44674.9	53495.1	53277.9	C00422	HMDB0043234	131754361	-	-	-	-	ko00561,ko01100,ko04714,ko04923,ko04931,ko04975,ko04977,ko04979,ko05417
LIPID-P-1042	TG(15:0_18:2_18:2)	GL	TG	858.755	840.721	[M+NH4]+	C54H96O6	388358	292563	1.4861e+06	1.03315e+06	2.37906e+06	1.24913e+06	1.21052e+06	1.16561e+07	944748	1.3361e+06	1.55493e+06	391493	2.09811e+06	1.87221e+06	2.08007e+06	C00422	HMDB0011711	53481043	-	-	-	-	ko00561,ko01100,ko04714,ko04923,ko04931,ko04975,ko04977,ko04979,ko05417
LIPID-P-1092	TG(15:0_18:2_18:3)	GL	TG	856.736	838.705	[M+NH4]+	C54H94O6	41893.4	28325.1	150105	101551	193596	164645	114739	1.24028e+06	96944.4	177509	173342	21100.4	206934	208131	220927	C00422	HMDB0043410	56938948	-	-	-	-	ko00561,ko01100,ko04714,ko04923,ko04931,ko04975,ko04977,ko04979,ko05417
LIPID-P-1050	TG(15:0_19:2_19:2)	GL	TG	886.787	868.752	[M+NH4]+	C56H100O6	152814	97503.6	504714	247483	627577	293640	409792	2.59129e+06	330612	232031	379171	121399	589557	583360	593203	C00422	-	-	-	-	-	-	ko00561,ko01100,ko04714,ko04923,ko04931,ko04975,ko04977,ko04979,ko05417
LIPID-P-0861	TG(15:0_24:0_18:1)	GL	TG	948.888	930.862	[M+NH4]+	C60H114O6	15846.7	12521.9	25572	21411.6	46020.2	31495.8	21889.7	71770	24029.1	15327.4	35366.6	8780.41	26865.5	32284	29356.1	C00422	HMDB0043142	131754270	-	-	-	-	ko00561,ko01100,ko04714,ko04923,ko04931,ko04975,ko04977,ko04979,ko05417
LIPID-P-2299	TG(15:1_15:1_19:2)	GL	TG	830.72	812.689	[M+NH4]+	C52H92O6	31136.5	14070.5	54325.7	62273.4	72397.9	68850.7	50029.4	110309	29626.9	41156.2	36487.9	11263.7	58336	54596.5	52092.4	C00422	-	-	-	-	-	-	ko00561,ko01100,ko04714,ko04923,ko04931,ko04975,ko04977,ko04979,ko05417
LIPID-P-2302	TG(15:1_17:1_17:1)	GL	TG	832.74	814.705	[M+NH4]+	C52H94O6	63414.8	58432.4	197452	112023	305034	205504	86547.1	658970	79921.2	78220	144890	60608.6	205232	219013	181653	C00422	-	-	-	-	-	-	ko00561,ko01100,ko04714,ko04923,ko04931,ko04975,ko04977,ko04979,ko05417
LIPID-P-2304	TG(15:1_18:1_18:2)	GL	TG	858.76	840.721	[M+NH4]+	C54H96O6	88376	43312.5	343075	207562	629439	304686	193584	1.21806e+06	160036	182358	227246	61117.3	376470	283754	348208	C00422	-	-	-	-	-	-	ko00561,ko01100,ko04714,ko04923,ko04931,ko04975,ko04977,ko04979,ko05417
LIPID-P-2305	TG(15:1_18:1_18:3)	GL	TG	856.74	838.705	[M+NH4]+	C54H94O6	14733.4	7666.64	82650.6	43885.5	149583	67377	33740.4	431635	31538	72073	71267.3	12217.9	88004.5	73880.1	88671.6	C00422	-	-	-	-	-	-	ko00561,ko01100,ko04714,ko04923,ko04931,ko04975,ko04977,ko04979,ko05417
LIPID-P-0968	TG(16:0_14:1_18:2)	GL	TG	818.72	800.689	[M+NH4]+	C51H92O6	334081	264871	743123	458747	1.46295e+06	992643	525635	3.24785e+06	534232	274860	973466	413046	1.00476e+06	985824	935822	C00422	HMDB0044038	131755125	-	-	-	-	ko00561,ko01100,ko04714,ko04923,ko04931,ko04975,ko04977,ko04979,ko05417
LIPID-P-2303	TG(16:0_15:1_18:2)	GL	TG	832.73	814.705	[M+NH4]+	C52H94O6	50064.2	24619.5	107595	95048.2	179692	117207	91943.7	524753	73892.7	86765.8	111816	31896.1	153051	115674	172295	C00422	-	-	-	-	-	-	ko00561,ko01100,ko04714,ko04923,ko04931,ko04975,ko04977,ko04979,ko05417
LIPID-P-0788	TG(16:0_16:0_16:0)	GL	TG	824.771	806.736	[M+NH4]+	C51H98O6	1.44396e+07	1.60728e+07	2.20076e+07	2.2952e+07	1.69604e+07	2.42299e+07	1.59322e+07	2.05341e+07	1.72236e+07	8.7624e+06	2.58022e+07	1.44965e+07	1.68407e+07	1.60717e+07	1.79453e+07	C00422	HMDB0005356	11147	-	555-44-2	77393	3857	ko00561,ko01100,ko04714,ko04923,ko04931,ko04975,ko04977,ko04979,ko05417
LIPID-P-0837	TG(16:0_16:0_16:1)	GL	TG	822.755	804.721	[M+NH4]+	C51H96O6	3.92992e+07	2.73853e+07	3.79549e+07	44731071	7.10629e+07	6.31031e+07	4.06076e+07	8.43745e+07	3.59633e+07	1.59468e+07	6.059e+07	3.85337e+07	5.41908e+07	5.39986e+07	4.8839e+07	C00422	HMDB0005359	9543986	-	-	-	4716	ko00561,ko01100,ko04714,ko04923,ko04931,ko04975,ko04977,ko04979,ko05417
LIPID-P-0791	TG(16:0_16:0_17:0)	GL	TG	838.786	820.752	[M+NH4]+	C52H100O6	683464	571580	1.63409e+06	1.09949e+06	1.28395e+06	1.06637e+06	838316	1.54102e+06	1.16981e+06	606927	1.43161e+06	613436	1.02037e+06	1.08175e+06	1.01389e+06	C00422	HMDB0104223	9543988	-	-	-	-	ko00561,ko01100,ko04714,ko04923,ko04931,ko04975,ko04977,ko04979,ko05417
LIPID-P-0793	TG(16:0_16:0_18:0)	GL	TG	852.802	834.768	[M+NH4]+	C53H102O6	2.59153e+07	4.00112e+07	6.43467e+07	3.77396e+07	2.54286e+07	4.7759e+07	3.04789e+07	2.28444e+07	5.33941e+07	1.84475e+07	4.46832e+07	2.61197e+07	2.77314e+07	2.79927e+07	2.77678e+07	C00422	HMDB0005357	99649112	-	-	-	-	ko00561,ko01100,ko04714,ko04923,ko04931,ko04975,ko04977,ko04979,ko05417
LIPID-P-0842	TG(16:0_16:0_18:1)	GL	TG	850.786	832.752	[M+NH4]+	C53H100O6	5.20436e+07	3.45208e+07	6.16051e+07	5.3089e+07	1.01987e+08	8.25855e+07	5.1581e+07	1.35568e+08	5.19102e+07	2.45615e+07	7.76035e+07	4.41393e+07	7.34685e+07	7.13465e+07	7.21264e+07	C00422	HMDB0005360	25240460	-	-	-	4705	ko00561,ko01100,ko04714,ko04923,ko04931,ko04975,ko04977,ko04979,ko05417
LIPID-P-2307	TG(16:0_16:0_20:2)	GL	TG	876.8	858.768	[M+NH4]+	C55H102O6	1.55338e+06	1.27749e+06	2.66368e+06	2.01247e+06	3.80132e+06	2.5127e+06	2.49449e+06	6.76526e+06	2.14181e+06	2.08868e+06	3.00029e+06	1.78892e+06	3.16839e+06	2.94334e+06	2.91474e+06	C00422	-	-	-	-	-	-	ko00561,ko01100,ko04714,ko04923,ko04931,ko04975,ko04977,ko04979,ko05417
LIPID-P-1046	TG(16:0_16:0_20:4)	GL	TG	872.774	854.736	[M+NH4]+	C55H98O6	2.04224e+06	1.55484e+06	3.90254e+06	3.35736e+06	6.79627e+06	4.87746e+06	2.75544e+06	1.15396e+07	3.37157e+06	1.56117e+06	4.53544e+06	2.00082e+06	4.43051e+06	3.7332e+06	4.47505e+06	C00422	HMDB0005363	9544125	-	-	-	-	ko00561,ko01100,ko04714,ko04923,ko04931,ko04975,ko04977,ko04979,ko05417
LIPID-P-1146	TG(16:0_16:0_22:6)	GL	TG	896.771	878.736	[M+NH4]+	C57H98O6	179382	72394.4	446379	221494	913534	490297	369167	1.00962e+06	245771	196778	334998	117377	405221	390788	456891	C00422	HMDB0010418	9544489	-	-	-	-	ko00561,ko01100,ko04714,ko04923,ko04931,ko04975,ko04977,ko04979,ko05417
LIPID-P-0901	TG(16:0_16:1_16:1)	GL	TG	820.739	802.705	[M+NH4]+	C51H94O6	7.73249e+06	5.5011e+06	1.30242e+07	1.36823e+07	2.61616e+07	1.95368e+07	1.31483e+07	4.46233e+07	1.13161e+07	7.57828e+06	2.06695e+07	9.74525e+06	1.8117e+07	1.73306e+07	1.7937e+07	C00422	HMDB0005376	-	-	-	-	4717	ko00561,ko01100,ko04714,ko04923,ko04931,ko04975,ko04977,ko04979,ko05417
LIPID-P-0906	TG(16:0_16:1_17:1)	GL	TG	834.755	816.721	[M+NH4]+	C52H96O6	1.13271e+06	568459	1.50576e+06	1.63271e+06	4.10071e+06	1.91266e+06	1.24926e+06	3.44736e+06	1.21925e+06	692380	2.3291e+06	1.05052e+06	1.94962e+06	1.94195e+06	1.95193e+06	C00422	-	9543994	-	-	-	-	ko00561,ko01100,ko04714,ko04923,ko04931,ko04975,ko04977,ko04979,ko05417
LIPID-P-0909	TG(16:0_16:1_18:1)	GL	TG	848.771	830.736	[M+NH4]+	C53H98O6	2.10195e+07	1.29461e+07	2.21632e+07	2.00671e+07	5.39557e+07	3.66977e+07	1.79531e+07	6.4465e+07	1.94431e+07	7.0781e+06	3.03604e+07	2.00806e+07	2.9551e+07	2.98573e+07	2.92946e+07	C00422	HMDB0005377	9544011	-	-	-	-	ko00561,ko01100,ko04714,ko04923,ko04931,ko04975,ko04977,ko04979,ko05417
LIPID-P-0976	TG(16:0_16:1_18:2)	GL	TG	846.755	828.721	[M+NH4]+	C53H96O6	3.6181e+07	2.96343e+07	7.67869e+07	5.08674e+07	1.25695e+08	8.00827e+07	7.10017e+07	2.25243e+08	6.08191e+07	4.93874e+07	7.73859e+07	4.39529e+07	9.17218e+07	8.58212e+07	8.76989e+07	C00422	HMDB0005379	9544021	-	-	-	-	ko00561,ko01100,ko04714,ko04923,ko04931,ko04975,ko04977,ko04979,ko05417
LIPID-P-1041	TG(16:0_16:1_18:3)	GL	TG	844.739	826.705	[M+NH4]+	C53H94O6	1.49195e+06	1.14345e+06	5.02247e+06	2.45322e+06	9.64738e+06	4.84399e+06	2.93521e+06	1.72938e+07	2.60596e+06	2.12458e+06	4.42565e+06	1.4013e+06	5.89749e+06	5.67404e+06	5.75022e+06	C00422	HMDB0044074	9544033	-	-	-	-	ko00561,ko01100,ko04714,ko04923,ko04931,ko04975,ko04977,ko04979,ko05417
LIPID-P-0848	TG(16:0_16:1_20:0)	GL	TG	878.818	860.783	[M+NH4]+	C55H104O6	2.0899e+06	1.22843e+06	2.04343e+06	1.69743e+06	4.39091e+06	3.39708e+06	1.93006e+06	5.63411e+06	1.83246e+06	1.02228e+06	3.70086e+06	1.46595e+06	2.72537e+06	2.75891e+06	2.72659e+06	C00422	HMDB0005375	9544061	-	-	-	4794	ko00561,ko01100,ko04714,ko04923,ko04931,ko04975,ko04977,ko04979,ko05417
LIPID-P-0917	TG(16:0_16:1_20:1)	GL	TG	876.802	858.768	[M+NH4]+	C55H102O6	7.01074e+07	4.12625e+07	9.35233e+07	5.43301e+07	1.53799e+08	8.76382e+07	6.47742e+07	1.91292e+08	6.58028e+07	4.08782e+07	8.27424e+07	4.88079e+07	9.71616e+07	9.78611e+07	9.66264e+07	C00422	HMDB0005378	9544079	-	-	-	-	ko00561,ko01100,ko04714,ko04923,ko04931,ko04975,ko04977,ko04979,ko05417
LIPID-P-1098	TG(16:0_16:1_20:4)	GL	TG	870.755	852.721	[M+NH4]+	C55H96O6	1.10146e+06	660032	2.14495e+06	1.56928e+06	6.1255e+06	2.51232e+06	1.30676e+06	1.0346e+07	1.5209e+06	690916	2.46407e+06	1.142e+06	2.73771e+06	2.68964e+06	2.4805e+06	C00422	HMDB0005380	9544150	-	-	-	-	ko00561,ko01100,ko04714,ko04923,ko04931,ko04975,ko04977,ko04979,ko05417
LIPID-P-1135	TG(16:0_16:1_20:5)	GL	TG	868.739	850.705	[M+NH4]+	C55H94O6	57825.2	26886.2	175910	100597	355471	219690	103218	889903	85132.5	82503.6	224562	42478.4	208631	210342	199967	C00422	HMDB0044077	9544180	-	-	-	-	ko00561,ko01100,ko04714,ko04923,ko04931,ko04975,ko04977,ko04979,ko05417
LIPID-P-0927	TG(16:0_16:1_22:1)	GL	TG	904.833	886.799	[M+NH4]+	C57H106O6	168267	92441.5	182955	142580	357538	254492	138231	432961	150255	80624.3	249937	151805	218124	193600	207810	C00422	HMDB0044064	9544289	-	-	-	-	ko00561,ko01100,ko04714,ko04923,ko04931,ko04975,ko04977,ko04979,ko05417
LIPID-P-1145	TG(16:0_16:1_22:5)	GL	TG	896.771	878.736	[M+NH4]+	C57H98O6	172283	107863	494980	306156	1.20857e+06	528857	72025.2	1.83676e+06	301544	257938	558594	222090	602171	517859	517959	C00422	HMDB0044073	9544488	-	-	-	-	ko00561,ko01100,ko04714,ko04923,ko04931,ko04975,ko04977,ko04979,ko05417
LIPID-P-1171	TG(16:0_16:1_22:6)	GL	TG	894.755	876.721	[M+NH4]+	C57H96O6	120030	60199.8	240178	175207	838858	332930	187836	865337	123254	97121	275888	100319	342656	289755	248256	C00422	HMDB0044079	9544548	-	-	-	-	ko00561,ko01100,ko04714,ko04923,ko04931,ko04975,ko04977,ko04979,ko05417
LIPID-P-2309	TG(16:0_16:2_18:3)	GL	TG	842.73	824.689	[M+NH4]+	C53H92O6	158452	161170	646359	453320	1.18968e+06	747846	515254	4.7444e+06	371828	467783	772799	203809	857633	794348	788797	C00422	-	-	-	-	-	-	ko00561,ko01100,ko04714,ko04923,ko04931,ko04975,ko04977,ko04979,ko05417
LIPID-P-2310	TG(16:0_16:2_20:5)	GL	TG	866.73	848.689	[M+NH4]+	C55H92O6	225087	128829	606692	419228	1.29739e+06	761055	222335	3.08694e+06	231220	127199	754102	288840	693418	584279	692433	C00422	-	-	-	-	-	-	ko00561,ko01100,ko04714,ko04923,ko04931,ko04975,ko04977,ko04979,ko05417
LIPID-P-0795	TG(16:0_17:0_18:0)	GL	TG	866.815	848.783	[M+NH4]+	C54H104O6	285299	294967	785119	358488	258694	402387	216231	183455	538983	204433	331023	193029	215575	223955	217153	C00422	HMDB0104381	131812514	-	-	-	-	ko00561,ko01100,ko04714,ko04923,ko04931,ko04975,ko04977,ko04979,ko05417
LIPID-P-0844	TG(16:0_17:0_18:1)	GL	TG	864.802	846.768	[M+NH4]+	C54H102O6	1.22773e+07	5.86353e+06	2.14078e+07	1.69976e+07	4.13352e+07	1.98003e+07	1.37845e+07	4.5533e+07	1.72362e+07	8.77167e+06	2.30675e+07	8.00773e+06	2.28973e+07	2.23849e+07	2.11242e+07	C00422	-	-	-	-	-	-	ko00561,ko01100,ko04714,ko04923,ko04931,ko04975,ko04977,ko04979,ko05417
LIPID-P-0912	TG(16:0_17:1_18:1)	GL	TG	862.785	844.752	[M+NH4]+	C54H100O6	1.76323e+07	9.2375e+06	2.92646e+07	2.09773e+07	6.0184e+07	2.54842e+07	1.88439e+07	5.34896e+07	2.28686e+07	1.23371e+07	3.12704e+07	1.41569e+07	2.9473e+07	2.95559e+07	2.97156e+07	C00422	-	-	-	-	-	-	ko00561,ko01100,ko04714,ko04923,ko04931,ko04975,ko04977,ko04979,ko05417
LIPID-P-0979	TG(16:0_17:1_18:2)	GL	TG	860.773	842.736	[M+NH4]+	C54H98O6	858007	536038	2.93874e+06	1.8109e+06	4.48176e+06	2.02461e+06	2.13182e+06	1.17582e+07	1.63005e+06	1.54537e+06	2.45818e+06	779228	3.18926e+06	3.28682e+06	3.1399e+06	C00422	-	9544042	-	-	-	-	ko00561,ko01100,ko04714,ko04923,ko04931,ko04975,ko04977,ko04979,ko05417
LIPID-P-1100	TG(16:0_17:1_20:4)	GL	TG	884.771	866.736	[M+NH4]+	C56H98O6	15735.8	10702.9	7901	14147.1	51918.2	27971.8	14873.8	101047	7264.93	26791.5	51856.1	5862.8	30446.6	27411.6	47051.7	C00422	-	9544209	-	-	-	-	ko00561,ko01100,ko04714,ko04923,ko04931,ko04975,ko04977,ko04979,ko05417
LIPID-P-2312	TG(16:0_17:2_20:4)	GL	TG	882.75	864.721	[M+NH4]+	C56H96O6	7133.82	7789.19	48092.9	20542.9	59464.7	46969.9	13152.7	161438	14966	27899.3	43869.6	24862.2	40176.1	22472.5	39679.1	C00422	-	-	-	-	-	-	ko00561,ko01100,ko04714,ko04923,ko04931,ko04975,ko04977,ko04979,ko05417
LIPID-P-0800	TG(16:0_18:0_18:0)	GL	TG	880.833	862.799	[M+NH4]+	C55H106O6	2.26551e+07	8.83339e+07	1.89341e+08	3.97523e+07	2.03857e+07	6.82933e+07	3.40008e+07	7.52122e+06	1.41577e+08	1.15569e+07	4.85162e+07	2.00712e+07	1.78125e+07	1.31121e+07	1.41699e+07	C00422	HMDB0005365	99647664	-	-	-	-	ko00561,ko01100,ko04714,ko04923,ko04931,ko04975,ko04977,ko04979,ko05417
LIPID-P-0847	TG(16:0_18:0_18:1)	GL	TG	878.817	860.783	[M+NH4]+	C55H104O6	312681249	2.22002e+08	3.56632e+08	2.64622e+08	4.2594e+08	3.77669e+08	2.90183e+08	4.36089e+08	3.14868e+08	1.73301e+08	3.45643e+08	2.317e+08	3.74032e+08	3.82947e+08	3.85646e+08	C00422	HMDB0005367	5365005	-	-	-	-	ko00561,ko01100,ko04714,ko04923,ko04931,ko04975,ko04977,ko04979,ko05417
LIPID-P-0916	TG(16:0_18:0_18:2)	GL	TG	876.79	858.768	[M+NH4]+	C55H102O6	1.57702e+08	1.39552e+08	2.55447e+08	2.18567e+08	302093925	267268703	2.35169e+08	4.13684e+08	2.27197e+08	2.05879e+08	2.60491e+08	1.37606e+08	3.02676e+08	3.02516e+08	2.99393e+08	C00422	HMDB0005369	9544069	-	-	-	-	ko00561,ko01100,ko04714,ko04923,ko04931,ko04975,ko04977,ko04979,ko05417
LIPID-P-0806	TG(16:0_18:0_20:0)	GL	TG	908.861	890.83	[M+NH4]+	C57H110O6	89125.4	240163	584598	129840	74564.8	229290	103488	55876.1	339572	53395.9	174969	63096.3	69028.3	65018.4	82044.2	C00422	HMDB0005366	131750339	-	-	-	-	ko00561,ko01100,ko04714,ko04923,ko04931,ko04975,ko04977,ko04979,ko05417
LIPID-P-0851	TG(16:0_18:0_20:1)	GL	TG	906.847	888.815	[M+NH4]+	C57H108O6	2.11805e+07	9.84737e+06	2.80608e+07	1.18838e+07	4.44191e+07	2.89947e+07	1.95375e+07	4.32926e+07	2.0126e+07	7.29252e+06	2.48308e+07	9.97405e+06	3.30859e+07	3.29934e+07	3.27226e+07	C00422	HMDB0005368	9544170	-	-	-	-	ko00561,ko01100,ko04714,ko04923,ko04931,ko04975,ko04977,ko04979,ko05417
LIPID-P-1056	TG(16:0_18:0_20:4)	GL	TG	900.802	882.768	[M+NH4]+	C57H102O6	1.63128e+06	1.43873e+06	5.26195e+06	3.24703e+06	7.61571e+06	5.33746e+06	4.32755e+06	2.15874e+07	3.90645e+06	6.0593e+06	4.06588e+06	1.5934e+06	6.36162e+06	6.20105e+06	6.86005e+06	C00422	HMDB0005370	9544279	-	-	-	-	ko00561,ko01100,ko04714,ko04923,ko04931,ko04975,ko04977,ko04979,ko05417
LIPID-P-1151	TG(16:0_18:0_22:6)	GL	TG	924.802	906.768	[M+NH4]+	C59H102O6	195336	78849.8	295856	183485	638130	299715	265931	647155	182880	199995	225496	90873.5	292096	269748	268588	C00422	HMDB0043939	9544814	-	-	-	-	ko00561,ko01100,ko04714,ko04923,ko04931,ko04975,ko04977,ko04979,ko05417
LIPID-P-0915	TG(16:0_18:1_18:1)	GL	TG	876.802	858.768	[M+NH4]+	C55H102O6	2.83276e+08	1.79241e+08	3.56251e+08	2.13182e+08	5.31868e+08	3.34793e+08	2.50747e+08	5.86182e+08	2.72864e+08	1.47769e+08	3.18687e+08	2.33559e+08	3.61585e+08	3.49186e+08	3.62298e+08	C00422	HMDB0005382	25240174	-	-	75583	4798	ko00561,ko01100,ko04714,ko04923,ko04931,ko04975,ko04977,ko04979,ko05417
LIPID-P-0980	TG(16:0_18:1_18:2)	GL	TG	874.786	856.752	[M+NH4]+	C55H100O6	3.08203e+07	2.49511e+07	5.613e+07	4.16847e+07	1.06581e+08	5.87873e+07	5.7427e+07	2.01167e+08	5.09485e+07	4.70776e+07	6.11634e+07	3.14546e+07	7.15999e+07	7.13737e+07	7.32994e+07	C00422	HMDB0005384	25240361	-	-	-	-	ko00561,ko01100,ko04714,ko04923,ko04931,ko04975,ko04977,ko04979,ko05417
LIPID-P-0922	TG(16:0_18:1_19:1)	GL	TG	890.816	872.783	[M+NH4]+	C56H104O6	2.33734e+06	1.0486e+06	4.75739e+06	2.20872e+06	9.92931e+06	3.46292e+06	2.30806e+06	1.05689e+07	2.91107e+06	1.51055e+06	4.15435e+06	1.59509e+06	4.27224e+06	4.14307e+06	4.28215e+06	C00422	-	56939511	-	-	-	-	ko00561,ko01100,ko04714,ko04923,ko04931,ko04975,ko04977,ko04979,ko05417
LIPID-P-0924	TG(16:0_18:1_20:1)	GL	TG	904.836	886.799	[M+NH4]+	C57H106O6	2.67295e+07	1.35279e+07	3.26037e+07	1.38384e+07	6.70687e+07	3.09399e+07	2.28124e+07	7.66316e+07	2.31212e+07	1.24241e+07	3.1145e+07	1.85003e+07	3.25449e+07	3.39599e+07	3.32727e+07	C00422	HMDB0005383	9544199	-	-	-	-	ko00561,ko01100,ko04714,ko04923,ko04931,ko04975,ko04977,ko04979,ko05417
LIPID-P-0991	TG(16:0_18:1_20:2)	GL	TG	902.823	884.783	[M+NH4]+	C57H104O6	7.39434e+06	5.95935e+06	1.44106e+07	7.90046e+06	2.39669e+07	1.04151e+07	1.20449e+07	3.56787e+07	9.93679e+06	1.09256e+07	1.19554e+07	7.96711e+06	1.52754e+07	1.45508e+07	14824806	C00422	HMDB0044096	131755175	-	-	-	-	ko00561,ko01100,ko04714,ko04923,ko04931,ko04975,ko04977,ko04979,ko05417
LIPID-P-1105	TG(16:0_18:1_20:4)	GL	TG	898.786	880.752	[M+NH4]+	C57H100O6	1.29906e+07	7.53355e+06	2.57229e+07	1.35644e+07	5.07069e+07	2.2857e+07	1.43187e+07	6.52083e+07	1.68126e+07	8.45916e+06	1.94657e+07	1.24081e+07	2.56818e+07	2.47e+07	2.36935e+07	C00422	HMDB0005385	9544319	-	-	-	-	ko00561,ko01100,ko04714,ko04923,ko04931,ko04975,ko04977,ko04979,ko05417
LIPID-P-0855	TG(16:0_18:1_21:0)	GL	TG	920.855	902.83	[M+NH4]+	C58H110O6	114997	79264.5	208153	103108	302745	178218	129310	300263	164841	94277.8	175927	54585.6	180310	189597	191577	C00422	-	9544418	-	-	-	-	ko00561,ko01100,ko04714,ko04923,ko04931,ko04975,ko04977,ko04979,ko05417
LIPID-P-0931	TG(16:0_18:1_21:1)	GL	TG	918.846	900.815	[M+NH4]+	C58H108O6	59346.8	34706.4	111954	41581.4	276542	89374.8	50667	294996	61525.8	33748.3	161870	37112	105805	94692	117063	C00422	-	-	-	-	-	-	ko00561,ko01100,ko04714,ko04923,ko04931,ko04975,ko04977,ko04979,ko05417
LIPID-P-0858	TG(16:0_18:1_22:0)	GL	TG	934.88	916.846	[M+NH4]+	C59H112O6	1.2882e+06	607429	1.54492e+06	662382	2.71089e+06	1.69939e+06	926440	3.50255e+06	1.32911e+06	396920	1.48759e+06	462276	1.52591e+06	1.62616e+06	1.57902e+06	C00422	HMDB0044112	9544474	-	-	-	-	ko00561,ko01100,ko04714,ko04923,ko04931,ko04975,ko04977,ko04979,ko05417
LIPID-P-0935	TG(16:0_18:1_22:1)	GL	TG	932.86	914.83	[M+NH4]+	C59H110O6	1.38789e+06	478009	1.73213e+06	558198	5.24386e+06	1.92867e+06	1.04533e+06	7.40716e+06	1.18843e+06	329048	1.83144e+06	756714	2.04402e+06	1.96827e+06	1.94994e+06	C00422	HMDB0044120	9544534	-	-	-	-	ko00561,ko01100,ko04714,ko04923,ko04931,ko04975,ko04977,ko04979,ko05417
LIPID-P-1064	TG(16:0_18:1_22:3)	GL	TG	928.83	910.799	[M+NH4]+	C59H106O6	407263	216915	927096	404531	1.6082e+06	1.0177e+06	769726	2.828e+06	510695	386235	751876	300973	1.12679e+06	1.09032e+06	1.12566e+06	C00422	-	-	-	-	-	-	ko00561,ko01100,ko04714,ko04923,ko04931,ko04975,ko04977,ko04979,ko05417
LIPID-P-1114	TG(16:0_18:1_22:4)	GL	TG	926.815	908.783	[M+NH4]+	C59H104O6	3.74796e+06	2.01154e+06	8.44847e+06	3.85736e+06	1.86411e+07	6.10437e+06	4.69573e+06	2.28898e+07	5.49536e+06	3.14752e+06	7.11677e+06	3.78781e+06	9.14471e+06	8.79902e+06	8.45366e+06	C00422	HMDB0044128	9544736	-	-	-	-	ko00561,ko01100,ko04714,ko04923,ko04931,ko04975,ko04977,ko04979,ko05417
LIPID-P-1149	TG(16:0_18:1_22:5)	GL	TG	924.802	906.768	[M+NH4]+	C59H102O6	1.79946e+06	1.04402e+06	4.09891e+06	2.0541e+06	8.20865e+06	2.89326e+06	2246137	7.19799e+06	2.02917e+06	1.55117e+06	3.00761e+06	1.71455e+06	3.55515e+06	3.5725e+06	3.57536e+06	C00422	HMDB0044134	9544810	-	-	-	-	ko00561,ko01100,ko04714,ko04923,ko04931,ko04975,ko04977,ko04979,ko05417
LIPID-P-1177	TG(16:0_18:1_22:6)	GL	TG	922.786	904.752	[M+NH4]+	C59H100O6	1.12329e+06	503422	2.14945e+06	1.05428e+06	5.83169e+06	2.47528e+06	1.62425e+06	5.36931e+06	1.18959e+06	819655	1.76505e+06	858220	2.45661e+06	2.24143e+06	2.25973e+06	C00422	HMDB0044135	9544886	-	-	-	-	ko00561,ko01100,ko04714,ko04923,ko04931,ko04975,ko04977,ko04979,ko05417
LIPID-P-0942	TG(16:0_18:1_24:1)	GL	TG	960.886	942.862	[M+NH4]+	C61H114O6	56995	31622.2	70100.6	40799.4	174922	78570.1	46003.5	254905	55860.6	20041.2	77199.1	35009.2	74423.8	76741.1	77541.5	C00422	HMDB0044093	131755172	-	-	-	-	ko00561,ko01100,ko04714,ko04923,ko04931,ko04975,ko04977,ko04979,ko05417
LIPID-P-1125	TG(16:0_18:1_24:4)	GL	TG	954.844	936.815	[M+NH4]+	C61H108O6	125582	51538.3	130340	106335	398624	182021	112342	443270	126805	71875	205489	125806	174353	179497	191350	C00422	-	-	-	-	-	-	ko00561,ko01100,ko04714,ko04923,ko04931,ko04975,ko04977,ko04979,ko05417
LIPID-P-1048	TG(16:0_18:2_18:2)	GL	TG	872.77	854.736	[M+NH4]+	C55H98O6	7.28874e+06	6.65203e+06	2.41867e+07	1.85065e+07	3.5432e+07	2.43318e+07	2.45562e+07	9.92378e+07	1.82415e+07	2.43206e+07	2.48319e+07	8.84062e+06	2.99218e+07	3.04358e+07	3.13336e+07	C00422	HMDB0005390	25240363	-	-	-	4838	ko00561,ko01100,ko04714,ko04923,ko04931,ko04975,ko04977,ko04979,ko05417
LIPID-P-1096	TG(16:0_18:2_18:3)	GL	TG	870.752	852.721	[M+NH4]+	C55H96O6	947825	787868	4.90869e+06	3.05502e+06	7.98916e+06	4.6511e+06	3.59405e+06	2.6294e+07	2.6483e+06	4.53117e+06	4.87999e+06	1.06234e+06	6.15597e+06	5.54694e+06	5.83365e+06	C00422	HMDB0044263	25240367	-	-	-	-	ko00561,ko01100,ko04714,ko04923,ko04931,ko04975,ko04977,ko04979,ko05417
LIPID-P-1141	TG(16:0_18:2_20:4)	GL	TG	896.772	878.736	[M+NH4]+	C57H98O6	5.8136e+06	7.30718e+06	4.32095e+07	2.51126e+07	5.51392e+07	3.95992e+07	4.55838e+07	2.29864e+08	3.41402e+07	7.95661e+07	5.73656e+07	9.5646e+06	6.45496e+07	6.5808e+07	6.28847e+07	C00422	HMDB0005391	9544362	-	-	-	-	ko00561,ko01100,ko04714,ko04923,ko04931,ko04975,ko04977,ko04979,ko05417
LIPID-P-1170	TG(16:0_18:2_20:5)	GL	TG	894.752	876.721	[M+NH4]+	C57H96O6	493270	221887	1.02674e+06	389182	2.25527e+06	861266	581669	4.0082e+06	721256	217368	731920	250011	1.03151e+06	1.10922e+06	1021849	C00422	HMDB0044273	9544414	-	-	-	-	ko00561,ko01100,ko04714,ko04923,ko04931,ko04975,ko04977,ko04979,ko05417
LIPID-P-1200	TG(16:0_18:2_22:6)	GL	TG	920.766	902.736	[M+NH4]+	C59H98O6	190145	147139	532047	295773	1.18041e+06	523245	391631	1.71978e+06	292405	314469	443567	98450.7	567236	580948	504686	C00422	HMDB0044275	9544960	-	-	-	-	ko00561,ko01100,ko04714,ko04923,ko04931,ko04975,ko04977,ko04979,ko05417
LIPID-P-1213	TG(16:0_18:4_20:5)	GL	TG	890.718	872.689	[M+NH4]+	C57H92O6	515646	228202	1.35354e+06	605988	3.30712e+06	1.44071e+06	392381	7.37801e+06	579813	328562	1.19396e+06	571913	1.5995e+06	1.38601e+06	1.55928e+06	C00422	HMDB0044525	56939545	-	-	-	-	ko00561,ko01100,ko04714,ko04923,ko04931,ko04975,ko04977,ko04979,ko05417
LIPID-P-2314	TG(16:0_18:5_20:5)	GL	TG	888.72	870.674	[M+NH4]+	C57H90O6	41050.6	45855.1	204018	152201	380380	203775	126160	1.58832e+06	84800.7	115407	202541	61307.2	284569	229555	249020	C00422	-	-	-	-	-	-	ko00561,ko01100,ko04714,ko04923,ko04931,ko04975,ko04977,ko04979,ko05417
LIPID-P-2315	TG(16:0_19:1_20:2)	GL	TG	916.83	898.799	[M+NH4]+	C58H106O6	152870	92302.1	556197	256544	1.25624e+06	365543	280606	1.95778e+06	332575	359811	449371	113215	562951	496470	530983	C00422	-	-	-	-	-	-	ko00561,ko01100,ko04714,ko04923,ko04931,ko04975,ko04977,ko04979,ko05417
LIPID-P-2316	TG(16:0_19:2_20:4)	GL	TG	910.78	892.752	[M+NH4]+	C58H100O6	69219.5	61862.1	220964	122290	243876	145887	112897	344029	153859	154689	142462	54417.1	157855	143933	152841	C00422	-	-	-	-	-	-	ko00561,ko01100,ko04714,ko04923,ko04931,ko04975,ko04977,ko04979,ko05417
LIPID-P-0853	TG(16:0_20:0_18:1)	GL	TG	906.846	888.815	[M+NH4]+	C57H108O6	3.70559e+07	1.69998e+07	4.28581e+07	2.09414e+07	7.21254e+07	5.21188e+07	2.86814e+07	7.1744e+07	3.22559e+07	1.04641e+07	4.95305e+07	1.60805e+07	4.93535e+07	5.06991e+07	5.06431e+07	C00422	-	-	-	-	-	-	ko00561,ko01100,ko04714,ko04923,ko04931,ko04975,ko04977,ko04979,ko05417
LIPID-P-2317	TG(16:0_20:0_22:6)	GL	TG	952.83	934.799	[M+NH4]+	C61H106O6	40296.4	25665.3	76710.3	51490.6	221699	90268.4	57231	275578	52398.8	44301.5	79068.4	44566.3	93948	92433.3	91965.6	C00422	-	-	-	-	-	-	ko00561,ko01100,ko04714,ko04923,ko04931,ko04975,ko04977,ko04979,ko05417
LIPID-P-2328	TG(16:0_20:1_18:2)	GL	TG	902.81	884.783	[M+NH4]+	C57H104O6	4.44169e+07	3.40399e+07	7.63474e+07	4.61133e+07	1.14974e+08	6.77669e+07	6.9509e+07	2.11467e+08	6.35714e+07	6.54515e+07	6.45029e+07	3.54456e+07	8.31227e+07	8.50617e+07	8.35606e+07	C00422	-	-	-	-	-	-	ko00561,ko01100,ko04714,ko04923,ko04931,ko04975,ko04977,ko04979,ko05417
LIPID-P-0867	TG(16:0_20:1_22:0)	GL	TG	962.912	944.877	[M+NH4]+	C61H116O6	32376.5	15681.8	37125.4	15469.4	58550	43439.2	22879.1	86187.7	31308.6	10180	39927.5	13010.9	38829	35652.1	40641.7	C00422	HMDB0044140	9544784	-	-	-	-	ko00561,ko01100,ko04714,ko04923,ko04931,ko04975,ko04977,ko04979,ko05417
LIPID-P-2320	TG(16:0_20:2_22:6)	GL	TG	948.79	930.768	[M+NH4]+	C61H102O6	371692	157021	662864	257650	1.54061e+06	730751	480671	1.29659e+06	402998	314410	374798	150171	646558	585245	554888	C00422	-	-	-	-	-	-	ko00561,ko01100,ko04714,ko04923,ko04931,ko04975,ko04977,ko04979,ko05417
LIPID-P-1219	TG(16:0_20:4_22:5)	GL	TG	946.786	928.752	[M+NH4]+	C61H100O6	23025.4	27114.7	141973	67087.5	169659	95356.3	67751.4	517872	80087	136361	96123.7	24351.4	119684	166519	139427	C00422	HMDB0044381	9545414	-	-	-	-	ko00561,ko01100,ko04714,ko04923,ko04931,ko04975,ko04977,ko04979,ko05417
LIPID-P-2338	TG(16:0_22:1_18:2)	GL	TG	930.85	912.815	[M+NH4]+	C59H108O6	1.47833e+06	1.04673e+06	2.99098e+06	1.48602e+06	4.60484e+06	2.62087e+06	2.43235e+06	9.48061e+06	2.05117e+06	2.35214e+06	2.64542e+06	1.01679e+06	3.01433e+06	2.91488e+06	2.92511e+06	C00422	-	-	-	-	-	-	ko00561,ko01100,ko04714,ko04923,ko04931,ko04975,ko04977,ko04979,ko05417
LIPID-P-0862	TG(16:0_23:0_18:1)	GL	TG	948.891	930.862	[M+NH4]+	C60H114O6	10750.9	6318.76	14210	12016.2	19879.1	14612.3	8962.03	26657.3	11989.6	8804.87	14160	4503.86	17069.4	12926.2	16693.4	C00422	-	-	-	-	-	-	ko00561,ko01100,ko04714,ko04923,ko04931,ko04975,ko04977,ko04979,ko05417
LIPID-P-0859	TG(16:0_24:0_16:1)	GL	TG	934.871	916.846	[M+NH4]+	C59H112O6	19607.3	7609.91	19953.8	12525.5	31118.1	29551.5	18029.2	53505.4	16252.7	12656.2	25670.3	10566.9	23480.3	26655.1	25229.2	C00422	HMDB0044003	131755091	-	-	-	-	ko00561,ko01100,ko04714,ko04923,ko04931,ko04975,ko04977,ko04979,ko05417
LIPID-P-0866	TG(16:0_24:0_18:1)	GL	TG	962.911	944.877	[M+NH4]+	C61H116O6	64859.1	33507.6	74685.4	51191.6	150898	122468	55445.8	233718	67591.4	31908.8	105990	41552.6	118447	113792	114794	C00422	HMDB0044004	131755092	-	-	-	-	ko00561,ko01100,ko04714,ko04923,ko04931,ko04975,ko04977,ko04979,ko05417
LIPID-P-0868	TG(16:0_25:0_18:1)	GL	TG	976.919	958.893	[M+NH4]+	C62H118O6	7168.45	5284.58	8761.82	8022.68	14683.1	13050.1	6471.1	27013	9197.72	6702.8	10645	4116.5	8835.66	9622.12	9766.19	C00422	-	-	-	-	-	-	ko00561,ko01100,ko04714,ko04923,ko04931,ko04975,ko04977,ko04979,ko05417
LIPID-P-0870	TG(16:0_26:0_18:1)	GL	TG	990.936	972.908	[M+NH4]+	C63H120O6	3873.03	2641.12	4971.21	4948.83	7249.11	8428.68	3371.81	15148.6	2705.59	4749.26	6140.4	2250.8	5706.35	5719.52	6455.57	C00422	-	-	-	-	-	-	ko00561,ko01100,ko04714,ko04923,ko04931,ko04975,ko04977,ko04979,ko05417
LIPID-P-1029	TG(16:1_16:1_16:2)	GL	TG	816.705	798.674	[M+NH4]+	C51H90O6	10486.2	10535.7	35381.4	21983.6	55073.4	29228.9	23931.7	222151	29110.2	5707.59	23033.5	18288.4	32078.5	38022.2	26926.9	C00422	-	-	-	-	-	-	ko00561,ko01100,ko04714,ko04923,ko04931,ko04975,ko04977,ko04979,ko05417
LIPID-P-0970	TG(16:1_16:1_17:1)	GL	TG	832.737	814.705	[M+NH4]+	C52H94O6	218282	101436	247324	263576	516225	301473	227401	1.03255e+06	200135	139062	405290	132790	364380	336350	357689	C00422	-	9543998	-	-	-	-	ko00561,ko01100,ko04714,ko04923,ko04931,ko04975,ko04977,ko04979,ko05417
LIPID-P-0973	TG(16:1_16:1_18:1)	GL	TG	846.753	828.721	[M+NH4]+	C53H96O6	4.15155e+07	2.97598e+07	7.09655e+07	5.29981e+07	1.34799e+08	9.68488e+07	5.80518e+07	1.99916e+08	5.60568e+07	3.55762e+07	8.49226e+07	3.99677e+07	9.06546e+07	9.04945e+07	8.82548e+07	C00422	HMDB0048590	25240357	-	-	-	-	ko00561,ko01100,ko04714,ko04923,ko04931,ko04975,ko04977,ko04979,ko05417
LIPID-P-1037	TG(16:1_16:1_18:2)	GL	TG	844.739	826.705	[M+NH4]+	C53H94O6	1.97325e+06	1.33559e+06	4.35442e+06	3.26155e+06	9.00121e+06	5.58444e+06	3.47595e+06	2.17637e+07	2.87219e+06	1.79025e+06	6.43304e+06	2.24633e+06	5.71653e+06	5.4606e+06	5.74149e+06	C00422	HMDB0005435	25240359	-	-	-	-	ko00561,ko01100,ko04714,ko04923,ko04931,ko04975,ko04977,ko04979,ko05417
LIPID-P-1086	TG(16:1_16:1_18:3)	GL	TG	842.717	824.689	[M+NH4]+	C53H92O6	84785	55564.9	166484	107673	347564	199063	92245.2	874351	85691.3	52678.6	261413	94957.7	213315	166885	201121	C00422	HMDB0048604	9544045	-	-	-	-	ko00561,ko01100,ko04714,ko04923,ko04931,ko04975,ko04977,ko04979,ko05417
LIPID-P-1166	TG(16:1_16:1_20:5)	GL	TG	866.724	848.689	[M+NH4]+	C55H92O6	46525.4	42381.9	86797.2	63307.7	186573	85015.6	76428	350503	67230.5	18416.5	119354	48807	78760.1	100477	103452	C00422	HMDB0048607	56938198	-	-	-	-	ko00561,ko01100,ko04714,ko04923,ko04931,ko04975,ko04977,ko04979,ko05417
LIPID-P-1197	TG(16:1_16:1_22:6)	GL	TG	892.725	874.705	[M+NH4]+	C57H94O6	15326.9	9	16936.5	13970.1	54928.4	26509.1	25399.1	154087	16069.8	28474	49289.9	18594.3	28527.3	46093.8	33935	C00422	HMDB0048609	9544611	-	-	-	-	ko00561,ko01100,ko04714,ko04923,ko04931,ko04975,ko04977,ko04979,ko05417
LIPID-P-1179	TG(16:1_16:1_24:5)	GL	TG	922.807	904.752	[M+NH4]+	C59H100O6	83129.6	34483.4	188556	99245.7	337782	137974	88502.5	422498	77424	30824.8	134422	57277.2	171175	117686	147875	C00422	-	-	-	-	-	-	ko00561,ko01100,ko04714,ko04923,ko04931,ko04975,ko04977,ko04979,ko05417
LIPID-P-1202	TG(16:1_16:1_24:6)	GL	TG	920.766	902.736	[M+NH4]+	C59H98O6	33166.3	13688	172166	73615.6	345280	116265	73923.1	540038	69192.8	52234.8	149940	55048.1	164345	169680	150037	C00422	-	-	-	-	-	-	ko00561,ko01100,ko04714,ko04923,ko04931,ko04975,ko04977,ko04979,ko05417
LIPID-P-2332	TG(16:1_16:2_18:2)	GL	TG	842.73	824.689	[M+NH4]+	C53H92O6	9510.08	3377.62	81332.4	26030.4	44373.7	38789.8	24550.5	223387	19268	31592	55693.8	20175.3	55977.5	49814.3	38922.8	C00422	-	-	-	-	-	-	ko00561,ko01100,ko04714,ko04923,ko04931,ko04975,ko04977,ko04979,ko05417
LIPID-P-0977	TG(16:1_17:1_18:1)	GL	TG	860.767	842.736	[M+NH4]+	C54H98O6	1.05258e+06	569594	1.51988e+06	1.47434e+06	3.14972e+06	1.58763e+06	991942	3.53621e+06	1.31473e+06	607203	2.17858e+06	729370	1.83389e+06	1.7321e+06	1.7709e+06	C00422	-	9544040	-	-	-	-	ko00561,ko01100,ko04714,ko04923,ko04931,ko04975,ko04977,ko04979,ko05417
LIPID-P-1043	TG(16:1_17:1_18:2)	GL	TG	858.752	840.721	[M+NH4]+	C54H96O6	110289	67480.4	361250	206366	607453	249270	262245	1.69974e+06	207124	170972	376877	128241	402569	305951	391610	C00422	-	9544055	-	-	-	-	ko00561,ko01100,ko04714,ko04923,ko04931,ko04975,ko04977,ko04979,ko05417
LIPID-P-1094	TG(16:1_17:1_18:3)	GL	TG	856.74	838.705	[M+NH4]+	C54H94O6	15197	11657.3	68336.8	60825.5	114571	77748.3	42481.7	421634	34674.1	57590.4	68563.8	23585.5	89041.7	94417.2	82933.7	C00422	-	9544073	-	-	-	-	ko00561,ko01100,ko04714,ko04923,ko04931,ko04975,ko04977,ko04979,ko05417
LIPID-P-0925	TG(16:1_18:0_20:1)	GL	TG	904.812	886.799	[M+NH4]+	C57H106O6	6.17841e+07	2.95742e+07	7.78739e+07	3.26713e+07	1.5829e+08	7.51365e+07	5.29091e+07	1.74671e+08	5.1248e+07	2.67099e+07	7.14226e+07	4.55142e+07	7.76734e+07	7.72232e+07	7.66031e+07	C00422	HMDB0005424	9544200	-	-	-	-	ko00561,ko01100,ko04714,ko04923,ko04931,ko04975,ko04977,ko04979,ko05417
LIPID-P-2313	TG(16:1_18:1_16:3)	GL	TG	842.72	824.689	[M+NH4]+	C53H92O6	19838	11990.6	92611.7	42574.8	105473	11040.3	35754.6	217009	37907.1	22964.6	77190.3	19147.1	64027.2	61999.3	57284.2	C00422	-	-	-	-	-	-	ko00561,ko01100,ko04714,ko04923,ko04931,ko04975,ko04977,ko04979,ko05417
LIPID-P-0981	TG(16:1_18:1_18:1)	GL	TG	874.785	856.752	[M+NH4]+	C55H100O6	9.21782e+07	5.60714e+07	9.82471e+07	6.43385e+07	1.64108e+08	1.29759e+08	7.18844e+07	1.54356e+08	8.15479e+07	2.86428e+07	1.07105e+08	6.67932e+07	98776893	9.84566e+07	9.83805e+07	C00422	HMDB0005438	9544083	-	-	-	4816	ko00561,ko01100,ko04714,ko04923,ko04931,ko04975,ko04977,ko04979,ko05417
LIPID-P-1044	TG(16:1_18:1_18:2)	GL	TG	872.77	854.736	[M+NH4]+	C55H98O6	8.35713e+06	7.87765e+06	2.41928e+07	1.91059e+07	3.52137e+07	2.54982e+07	2.50054e+07	1.03497e+08	2.00117e+07	2.62112e+07	2.71491e+07	9.95477e+06	3.15076e+07	3.19877e+07	3.0756e+07	C00422	HMDB0005440	25240364	-	-	-	-	ko00561,ko01100,ko04714,ko04923,ko04931,ko04975,ko04977,ko04979,ko05417
LIPID-P-1097	TG(16:1_18:1_18:3)	GL	TG	870.746	852.721	[M+NH4]+	C55H96O6	2.35438e+06	1.84956e+06	1.06676e+07	6.21572e+06	1.67239e+07	9.9819e+06	7.46956e+06	4.92185e+07	5.23108e+06	8.03005e+06	9.97224e+06	2.43406e+06	1.20712e+07	1.1101e+07	1.15166e+07	C00422	HMDB0048648	9544133	-	-	-	-	ko00561,ko01100,ko04714,ko04923,ko04931,ko04975,ko04977,ko04979,ko05417
LIPID-P-1106	TG(16:1_18:1_20:3)	GL	TG	898.786	880.752	[M+NH4]+	C57H100O6	580249	429446	1.35106e+06	748629	2.44518e+06	1.40043e+06	1.09224e+06	3.09176e+06	1.07738e+06	792320	1.29156e+06	601903	1.5645e+06	1.41779e+06	1.43411e+06	C00422	HMDB0048643	9544316	-	-	-	-	ko00561,ko01100,ko04714,ko04923,ko04931,ko04975,ko04977,ko04979,ko05417
LIPID-P-1002	TG(16:1_18:1_22:1)	GL	TG	930.842	912.815	[M+NH4]+	C59H108O6	76113.2	36382.1	78526.8	39765.3	186527	129974	55144.4	201652	72317.8	29909	117313	49038.7	101874	98475.5	103038	C00422	HMDB0048616	131759438	-	-	-	-	ko00561,ko01100,ko04714,ko04923,ko04931,ko04975,ko04977,ko04979,ko05417
LIPID-P-1063	TG(16:1_18:1_22:2)	GL	TG	928.818	910.799	[M+NH4]+	C59H106O6	33503.4	22743.4	84270.6	27142.3	57652.7	41147.4	39569.5	94547.6	21217.2	35925.8	53467.8	40206.5	33386.4	43729.1	49971.6	C00422	HMDB0048645	9544733	-	-	-	-	ko00561,ko01100,ko04714,ko04923,ko04931,ko04975,ko04977,ko04979,ko05417
LIPID-P-1007	TG(16:1_18:1_24:1)	GL	TG	958.872	940.846	[M+NH4]+	C61H112O6	10919.1	5177.35	15708.8	7698.49	35211.3	17554.7	6867.02	38538.1	14417.3	4981.64	18555.9	5778.17	15394.7	16041.7	20487.4	C00422	-	-	-	-	-	-	ko00561,ko01100,ko04714,ko04923,ko04931,ko04975,ko04977,ko04979,ko05417
LIPID-P-1095	TG(16:1_18:2_18:2)	GL	TG	870.754	852.721	[M+NH4]+	C55H96O6	4.24325e+06	3.73586e+06	2.10363e+07	1.32192e+07	3.26096e+07	1.88562e+07	1.74838e+07	1.16373e+08	1.23702e+07	1.99372e+07	2.2826e+07	5.16394e+06	2.62857e+07	2.51063e+07	2.67869e+07	C00422	HMDB0005446	25240366	-	-	-	-	ko00561,ko01100,ko04714,ko04923,ko04931,ko04975,ko04977,ko04979,ko05417
LIPID-P-1137	TG(16:1_18:2_18:3)	GL	TG	868.738	850.705	[M+NH4]+	C55H94O6	201424	181595	733594	440999	1.34734e+06	675009	645272	4.86125e+06	430687	664860	764966	216081	842482	937275	958728	C00422	HMDB0048751	9544158	-	-	-	-	ko00561,ko01100,ko04714,ko04923,ko04931,ko04975,ko04977,ko04979,ko05417
LIPID-P-0850	TG(17:0_17:0_19:1)	GL	TG	892.826	874.799	[M+NH4]+	C56H106O6	812167	448889	1.57144e+06	985308	2.67166e+06	1.2884e+06	890852	2.41164e+06	1.18142e+06	597033	1.49271e+06	477789	1.56677e+06	1.58467e+06	1.58767e+06	C00422	-	56936791	-	-	-	-	ko00561,ko01100,ko04714,ko04923,ko04931,ko04975,ko04977,ko04979,ko05417
LIPID-P-0849	TG(17:0_18:0_18:1)	GL	TG	892.831	874.799	[M+NH4]+	C56H106O6	4.02098e+06	2.28946e+06	7.02823e+06	4.21922e+06	1.26223e+07	6.03713e+06	4.21057e+06	1.34506e+07	5.90168e+06	2.87005e+06	6.0825e+06	2.12947e+06	6.98287e+06	6.67543e+06	7.08313e+06	C00422	-	9544084	-	-	-	-	ko00561,ko01100,ko04714,ko04923,ko04931,ko04975,ko04977,ko04979,ko05417
LIPID-P-0921	TG(17:0_18:1_18:1)	GL	TG	890.786	872.783	[M+NH4]+	C56H104O6	3.71638e+06	1.61678e+06	7.05958e+06	3.42213e+06	1.30791e+07	5.14546e+06	3.63397e+06	1.54601e+07	5.01e+06	2.76946e+06	5.9237e+06	1.9219e+06	6.73767e+06	6.20091e+06	5.99805e+06	C00422	HMDB0062701	9544103	-	-	127309	-	ko00561,ko01100,ko04714,ko04923,ko04931,ko04975,ko04977,ko04979,ko05417
LIPID-P-0985	TG(17:0_18:1_18:2)	GL	TG	888.803	870.768	[M+NH4]+	C56H102O6	2.59644e+06	1.65576e+06	9.54708e+06	5.88347e+06	1.80157e+07	7.18574e+06	5.36462e+06	3.41788e+07	5.54704e+06	7.73215e+06	8.1668e+06	2.32908e+06	9.70732e+06	1.0027e+07	9.76118e+06	C00422	-	-	-	-	-	-	ko00561,ko01100,ko04714,ko04923,ko04931,ko04975,ko04977,ko04979,ko05417
LIPID-P-2340	TG(17:0_18:1_20:1)	GL	TG	918.85	900.815	[M+NH4]+	C58H108O6	475670	185754	761322	327133	2.2306e+06	683987	440516	2.23318e+06	545200	302602	783275	219880	786046	745489	766888	C00422	-	-	-	-	-	-	ko00561,ko01100,ko04714,ko04923,ko04931,ko04975,ko04977,ko04979,ko05417
LIPID-P-2341	TG(17:0_18:1_20:3)	GL	TG	914.82	896.783	[M+NH4]+	C58H104O6	62299.4	38675.2	91634.6	103712	210181	94705.3	82036.3	265478	108573	107887	119488	55175.5	130280	123744	112024	C00422	-	-	-	-	-	-	ko00561,ko01100,ko04714,ko04923,ko04931,ko04975,ko04977,ko04979,ko05417
LIPID-P-1110	TG(17:0_18:1_20:4)	GL	TG	912.798	894.768	[M+NH4]+	C58H102O6	165603	82320	415116	161338	592611	179028	281313	1.69967e+06	292266	215903	259903	87642.1	424064	457469	427923	C00422	-	-	-	-	-	-	ko00561,ko01100,ko04714,ko04923,ko04931,ko04975,ko04977,ko04979,ko05417
LIPID-P-2342	TG(17:0_18:2_18:3)	GL	TG	884.77	866.736	[M+NH4]+	C56H98O6	97100.8	92004.7	446751	264188	734705	351348	232356	1.61035e+06	248644	240962	348111	95332.3	465165	450140	437941	C00422	-	-	-	-	-	-	ko00561,ko01100,ko04714,ko04923,ko04931,ko04975,ko04977,ko04979,ko05417
LIPID-P-2345	TG(17:0_18:3_18:3)	GL	TG	882.76	864.721	[M+NH4]+	C56H96O6	27258	23465.2	124889	87871.8	158375	104308	57229	656167	73424.1	109197	91373.7	24102.8	171374	138130	117538	C00422	-	-	-	-	-	-	ko00561,ko01100,ko04714,ko04923,ko04931,ko04975,ko04977,ko04979,ko05417
LIPID-P-1058	TG(17:0_19:2_19:2)	GL	TG	914.816	896.783	[M+NH4]+	C58H104O6	248651	119822	678587	171174	791364	283903	268656	1.89851e+06	308728	185138	293414	72994.7	521569	485825	471038	C00422	-	-	-	-	-	-	ko00561,ko01100,ko04714,ko04923,ko04931,ko04975,ko04977,ko04979,ko05417
LIPID-P-0986	TG(17:1_18:1_18:1)	GL	TG	888.802	870.768	[M+NH4]+	C56H102O6	5.84338e+06	2.57813e+06	1.00141e+07	4.68573e+06	1.73964e+07	7.49019e+06	4.80999e+06	1.67927e+07	6.71759e+06	3.1568e+06	7.95231e+06	3.30123e+06	8.00346e+06	8.14069e+06	8.24847e+06	C00422	-	-	-	-	-	-	ko00561,ko01100,ko04714,ko04923,ko04931,ko04975,ko04977,ko04979,ko05417
LIPID-P-1049	TG(17:1_18:1_18:2)	GL	TG	886.785	868.752	[M+NH4]+	C56H100O6	2.588e+06	1.57083e+06	9.83181e+06	3.88029e+06	1.46236e+07	6.046e+06	5.52442e+06	3.19619e+07	4.60101e+06	4.62149e+06	6.15616e+06	1.81642e+06	9.13311e+06	8.73904e+06	8.90274e+06	C00422	-	-	-	-	-	-	ko00561,ko01100,ko04714,ko04923,ko04931,ko04975,ko04977,ko04979,ko05417
LIPID-P-0993	TG(17:1_18:1_20:1)	GL	TG	916.827	898.799	[M+NH4]+	C58H106O6	434096	207312	871751	351371	1.89167e+06	661351	397609	1.86006e+06	545163	318569	749253	235666	753528	748241	732457	C00422	-	-	-	-	-	-	ko00561,ko01100,ko04714,ko04923,ko04931,ko04975,ko04977,ko04979,ko05417
LIPID-P-1057	TG(17:1_18:1_20:2)	GL	TG	914.813	896.783	[M+NH4]+	C58H104O6	836700	450382	2.74989e+06	978416	3.85733e+06	1.45297e+06	1.33554e+06	7.18199e+06	1.31765e+06	1.19626e+06	1.65002e+06	567685	2.25136e+06	2.2176e+06	2.14391e+06	C00422	-	-	-	-	-	-	ko00561,ko01100,ko04714,ko04923,ko04931,ko04975,ko04977,ko04979,ko05417
LIPID-P-1066	TG(17:1_18:1_22:2)	GL	TG	942.843	924.815	[M+NH4]+	C60H108O6	39160.5	11231.5	114076	47239.7	176956	42545.8	57653.7	350646	63152.2	44410.2	86665.9	23909.6	87367.8	93772.9	109139	C00422	-	9544875	-	-	-	-	ko00561,ko01100,ko04714,ko04923,ko04931,ko04975,ko04977,ko04979,ko05417
LIPID-P-1101	TG(17:1_18:2_18:2)	GL	TG	884.771	866.736	[M+NH4]+	C56H98O6	427686	369355	2.1281e+06	1.22601e+06	3.18313e+06	1.38284e+06	1.40731e+06	1.46163e+07	1.27987e+06	2.27077e+06	1.89896e+06	433226	2.57977e+06	2.45446e+06	2.59788e+06	C00422	-	9544183	-	-	-	-	ko00561,ko01100,ko04714,ko04923,ko04931,ko04975,ko04977,ko04979,ko05417
LIPID-P-1139	TG(17:1_18:2_18:3)	GL	TG	882.745	864.721	[M+NH4]+	C56H96O6	37244.8	59060.6	260941	137108	243279	221857	291635	3.47701e+06	206122	313370	264639	36960.6	438498	475996	472443	C00422	-	9544218	-	-	-	-	ko00561,ko01100,ko04714,ko04923,ko04931,ko04975,ko04977,ko04979,ko05417
LIPID-P-2348	TG(17:1_19:2_19:2)	GL	TG	912.8	894.768	[M+NH4]+	C58H102O6	43331.3	31235.2	118654	72155	215485	110709	69834.5	428752	83473.9	99085.9	105515	29283.8	103185	124464	119435	C00422	-	-	-	-	-	-	ko00561,ko01100,ko04714,ko04923,ko04931,ko04975,ko04977,ko04979,ko05417
LIPID-P-2327	TG(18:0_16:1_20:1)	GL	TG	904.81	886.799	[M+NH4]+	C57H106O6	1.79055e+08	9.13279e+07	1.94459e+08	9.06635e+07	3.06181e+08	1.87009e+08	1.35471e+08	3.67963e+08	1.52203e+08	7.35406e+07	1.49596e+08	9.85269e+07	1.84287e+08	1.8111e+08	1.77802e+08	C00422	-	-	-	-	-	-	ko00561,ko01100,ko04714,ko04923,ko04931,ko04975,ko04977,ko04979,ko05417
LIPID-P-2366	TG(18:0_16:1_24:6)	GL	TG	950.82	932.783	[M+NH4]+	C61H104O6	46184.3	13342	110082	34558.8	198410	87287.8	46694.1	203435	110322	33238.2	60808.7	22633.6	89128.3	79143.5	72470.2	C00422	-	-	-	-	-	-	ko00561,ko01100,ko04714,ko04923,ko04931,ko04975,ko04977,ko04979,ko05417
LIPID-P-2329	TG(18:0_16:2_20:2)	GL	TG	900.8	882.768	[M+NH4]+	C57H102O6	4.85728e+06	4.0322e+06	1.13476e+07	7.44811e+06	1.6255e+07	1.01021e+07	1.09126e+07	3.23789e+07	8.60232e+06	1.2288e+07	1.14124e+07	5.251e+06	1.2559e+07	1.19006e+07	1.31524e+07	C00422	-	-	-	-	-	-	ko00561,ko01100,ko04714,ko04923,ko04931,ko04975,ko04977,ko04979,ko05417
LIPID-P-2325	TG(18:0_17:1_18:1)	GL	TG	890.83	872.783	[M+NH4]+	C56H104O6	2.89603e+07	1.18476e+07	5.50916e+07	2.56838e+07	1.0815e+08	3.95492e+07	2.6828e+07	111934636	3.65557e+07	1.92369e+07	4.40894e+07	1.56978e+07	4.70343e+07	4.57527e+07	4.6309e+07	C00422	-	-	-	-	-	-	ko00561,ko01100,ko04714,ko04923,ko04931,ko04975,ko04977,ko04979,ko05417
LIPID-P-0804	TG(18:0_18:0_18:0)	GL	TG	908.865	890.83	[M+NH4]+	C57H110O6	573622	3.20669e+06	6.48882e+06	1.1117e+06	496569	1.80593e+06	991178	267628	5.04844e+06	426224	1.12721e+06	484113	466981	331391	409995	C00422	HMDB0005393	11146	mws0388	-	45956	4701	ko00561,ko01100,ko04714,ko04923,ko04931,ko04975,ko04977,ko04979,ko05417
LIPID-P-0852	TG(18:0_18:0_18:1)	GL	TG	906.849	888.815	[M+NH4]+	C57H108O6	184603864	107946651	240382236	9.51727e+07	3.36856e+08	2.21683e+08	1.54484e+08	4.00362e+08	2.1765e+08	5.47969e+07	1.73871e+08	6.69571e+07	2.38361e+08	2.34734e+08	2.38842e+08	C00422	HMDB0005395	16058371	-	-	-	4884	ko00561,ko01100,ko04714,ko04923,ko04931,ko04975,ko04977,ko04979,ko05417
LIPID-P-1156	TG(18:0_18:0_22:6)	GL	TG	952.834	934.799	[M+NH4]+	C61H106O6	22265	13941.8	65265.3	22007	97396.7	36243.5	28610.2	114891	33087.6	30326.1	33387.5	17282.6	55787.2	49291.3	54594.4	C00422	HMDB0044774	101079455	-	-	-	-	ko00561,ko01100,ko04714,ko04923,ko04931,ko04975,ko04977,ko04979,ko05417
LIPID-P-0926	TG(18:0_18:1_18:1)	GL	TG	904.833	886.799	[M+NH4]+	C57H106O6	3.04197e+08	1.93261e+08	3.70526e+08	1.82776e+08	5.40885e+08	3.40527e+08	2.50475e+08	6.17518e+08	3.03157e+08	1.44054e+08	2.80324e+08	1.82038e+08	3.3966e+08	3.3255e+08	3.30762e+08	C00422	HMDB0005403	16058372	-	-	77686	4913	ko00561,ko01100,ko04714,ko04923,ko04931,ko04975,ko04977,ko04979,ko05417
LIPID-P-0990	TG(18:0_18:1_18:2)	GL	TG	902.818	884.783	[M+NH4]+	C57H104O6	4.12871e+07	3.68941e+07	8.45298e+07	4.91278e+07	121752482	6.872e+07	6.90037e+07	203161948	6.38308e+07	6.37875e+07	5.99875e+07	3.6734e+07	8.57392e+07	8.51118e+07	8.51415e+07	C00422	HMDB0005405	9544216	-	-	-	-	ko00561,ko01100,ko04714,ko04923,ko04931,ko04975,ko04977,ko04979,ko05417
LIPID-P-0929	TG(18:0_18:1_19:1)	GL	TG	918.846	900.815	[M+NH4]+	C58H108O6	434719	171747	719183	282555	1.95653e+06	560089	395891	2.17646e+06	512876	275276	695076	201885	707412	692927	669051	C00422	-	-	-	-	-	-	ko00561,ko01100,ko04714,ko04923,ko04931,ko04975,ko04977,ko04979,ko05417
LIPID-P-0856	TG(18:0_18:1_20:0)	GL	TG	934.876	916.846	[M+NH4]+	C59H112O6	1.16825e+06	575092	1.46452e+06	513320	2.35884e+06	1.48462e+06	848189	3.03322e+06	1.22501e+06	351855	1.27841e+06	387183	1.35828e+06	1.43369e+06	1.41622e+06	C00422	HMDB0005402	9544345	-	-	-	-	ko00561,ko01100,ko04714,ko04923,ko04931,ko04975,ko04977,ko04979,ko05417
LIPID-P-0933	TG(18:0_18:1_20:1)	GL	TG	932.866	914.83	[M+NH4]+	C59H110O6	1.01528e+07	3.38039e+06	1.31131e+07	3.19773e+06	3.54175e+07	1.33056e+07	7.16925e+06	3.99062e+07	9.19508e+06	2.68618e+06	1.05761e+07	3.45094e+06	1.38749e+07	1.28915e+07	1.28334e+07	C00422	HMDB0005404	25240375	-	-	-	-	ko00561,ko01100,ko04714,ko04923,ko04931,ko04975,ko04977,ko04979,ko05417
LIPID-P-1062	TG(18:0_18:1_20:3)	GL	TG	928.831	910.799	[M+NH4]+	C59H106O6	2.15138e+06	1.30364e+06	5.0647e+06	2.30976e+06	8.32728e+06	4.09181e+06	3.02603e+06	1.40704e+07	3.32948e+06	2.31508e+06	3.90719e+06	1.71402e+06	4.89478e+06	4.73284e+06	4.869e+06	C00422	HMDB0044953	9544513	-	-	-	-	ko00561,ko01100,ko04714,ko04923,ko04931,ko04975,ko04977,ko04979,ko05417
LIPID-P-1116	TG(18:0_18:1_20:4)	GL	TG	926.817	908.783	[M+NH4]+	C59H104O6	2.58431e+06	1.84399e+06	4.98737e+06	2.39859e+06	7.73903e+06	3.48948e+06	2.6607e+06	1.09004e+07	3.65461e+06	2.00149e+06	2.98006e+06	2.67664e+06	4.36774e+06	4.23444e+06	4.31046e+06	C00422	HMDB0005406	9544577	-	-	-	-	ko00561,ko01100,ko04714,ko04923,ko04931,ko04975,ko04977,ko04979,ko05417
LIPID-P-1070	TG(18:0_18:1_22:3)	GL	TG	956.858	938.83	[M+NH4]+	C61H110O6	125442	65760.8	166379	73160.3	344683	148708	115198	423329	132494	52965.3	151028	67981.1	176034	169805	158819	C00422	-	9544943	-	-	-	-	ko00561,ko01100,ko04714,ko04923,ko04931,ko04975,ko04977,ko04979,ko05417
LIPID-P-1121	TG(18:0_18:1_22:4)	GL	TG	954.846	936.815	[M+NH4]+	C61H108O6	324632	137799	660869	215413	1.37837e+06	415082	347209	2.0255e+06	388464	201323	430675	177679	539421	524031	537684	C00422	HMDB0044956	131755969	-	-	-	-	ko00561,ko01100,ko04714,ko04923,ko04931,ko04975,ko04977,ko04979,ko05417
LIPID-P-1157	TG(18:0_18:1_22:5)	GL	TG	952.832	934.799	[M+NH4]+	C61H106O6	186396	106054	441813	226784	564583	310785	348048	1.1513e+06	302586	269385	304560	180351	403548	335002	412273	C00422	HMDB0044930	9545188	-	-	-	-	ko00561,ko01100,ko04714,ko04923,ko04931,ko04975,ko04977,ko04979,ko05417
LIPID-P-1181	TG(18:0_18:1_22:6)	GL	TG	950.818	932.783	[M+NH4]+	C61H104O6	251911	107226	458662	204964	1.00893e+06	460490	302281	976401	267240	192042	268701	115599	409363	423946	408009	C00422	HMDB0044936	9545272	-	-	-	-	ko00561,ko01100,ko04714,ko04923,ko04931,ko04975,ko04977,ko04979,ko05417
LIPID-P-0936	TG(18:0_18:2_20:0)	GL	TG	932.865	914.83	[M+NH4]+	C59H110O6	202787	144201	557257	238816	780687	568906	318430	1.93105e+06	389856	269831	493863	117350	532862	539831	552316	C00422	HMDB0005409	9544390	-	-	-	-	ko00561,ko01100,ko04714,ko04923,ko04931,ko04975,ko04977,ko04979,ko05417
LIPID-P-2355	TG(18:0_18:2_20:2)	GL	TG	928.83	910.799	[M+NH4]+	C59H106O6	3.80993e+06	2.50754e+06	7.37668e+06	2.92212e+06	1.07881e+07	5.54493e+06	5.21919e+06	1.52594e+07	4.96695e+06	6.07239e+06	5.22183e+06	2.84489e+06	6.77842e+06	6.42451e+06	6.68382e+06	C00422	-	-	-	-	-	-	ko00561,ko01100,ko04714,ko04923,ko04931,ko04975,ko04977,ko04979,ko05417
LIPID-P-2356	TG(18:0_18:2_20:3)	GL	TG	926.82	908.783	[M+NH4]+	C59H104O6	3.7743e+06	1.84458e+06	6.12951e+06	2.53619e+06	9.78036e+06	5.2109e+06	3.28293e+06	1.04712e+07	4.00909e+06	2.41449e+06	4.07253e+06	2.37033e+06	5.24254e+06	4.89149e+06	5.17861e+06	C00422	-	-	-	-	-	-	ko00561,ko01100,ko04714,ko04923,ko04931,ko04975,ko04977,ko04979,ko05417
LIPID-P-1150	TG(18:0_18:2_20:4)	GL	TG	924.802	906.768	[M+NH4]+	C59H102O6	4.10398e+06	2.57652e+06	9.10659e+06	3.49144e+06	1.53178e+07	7.61038e+06	4.93154e+06	1.76516e+07	6.14493e+06	3.06673e+06	5.96543e+06	3.44081e+06	7.70102e+06	7.57529e+06	7.71756e+06	C00422	HMDB0005412	9544638	-	-	-	-	ko00561,ko01100,ko04714,ko04923,ko04931,ko04975,ko04977,ko04979,ko05417
LIPID-P-2358	TG(18:0_18:2_22:4)	GL	TG	952.85	934.799	[M+NH4]+	C61H106O6	181889	126089	445372	195404	683765	332403	355297	1.05976e+06	284503	287397	328725	186438	426309	379699	387445	C00422	-	-	-	-	-	-	ko00561,ko01100,ko04714,ko04923,ko04931,ko04975,ko04977,ko04979,ko05417
LIPID-P-1206	TG(18:0_18:2_22:6)	GL	TG	948.801	930.768	[M+NH4]+	C61H102O6	369298	188088	726485	314124	1.71261e+06	763510	439380	1.35238e+06	372551	318199	435630	211268	685484	652427	617146	C00422	HMDB0045098	9545349	-	-	-	-	ko00561,ko01100,ko04714,ko04923,ko04931,ko04975,ko04977,ko04979,ko05417
LIPID-P-1113	TG(18:0_18:3_20:2)	GL	TG	926.818	908.783	[M+NH4]+	C59H104O6	1.67392e+06	1.4558e+06	5.09524e+06	2.32146e+06	6.45915e+06	3.50001e+06	3.84669e+06	1.16471e+07	3.70987e+06	5.82943e+06	4.34624e+06	1.81554e+06	4.94358e+06	4.95629e+06	4.92054e+06	C00422	HMDB0045114	9544563	-	-	-	-	ko00561,ko01100,ko04714,ko04923,ko04931,ko04975,ko04977,ko04979,ko05417
LIPID-P-2361	TG(18:0_20:1_20:4)	GL	TG	954.85	936.815	[M+NH4]+	C61H108O6	72553.6	43474.9	179625	52239	311029	119967	77049.7	471519	88954.6	43530.1	124682	62073.1	128139	135118	119242	C00422	-	-	-	-	-	-	ko00561,ko01100,ko04714,ko04923,ko04931,ko04975,ko04977,ko04979,ko05417
LIPID-P-0872	TG(18:0_20:1_22:0)	GL	TG	990.943	972.908	[M+NH4]+	C63H120O6	7114.54	4414.29	12251	5911.42	13359.2	12409.9	5315.02	17823.6	8092.78	2705.52	8717.59	2208.51	8614.39	8792.58	8852.12	C00422	HMDB0044967	9545303	-	-	-	-	ko00561,ko01100,ko04714,ko04923,ko04931,ko04975,ko04977,ko04979,ko05417
LIPID-P-0948	TG(18:0_20:1_22:1)	GL	TG	988.927	970.893	[M+NH4]+	C63H118O6	7556.14	4925.9	13992.4	4446.1	14324.8	12929.7	7817.53	25741.3	7243.81	1973.07	7401.74	536.989	9675.14	11299.5	9602.34	C00422	HMDB0044975	131755987	-	-	-	-	ko00561,ko01100,ko04714,ko04923,ko04931,ko04975,ko04977,ko04979,ko05417
LIPID-P-2346	TG(18:0_20:2_18:3)	GL	TG	926.82	908.783	[M+NH4]+	C59H104O6	951532	656813	2.25824e+06	886386	3.54824e+06	1.8547e+06	1.49825e+06	6.278e+06	1.44258e+06	707276	1.67314e+06	835946	2.34036e+06	2.26956e+06	2.2148e+06	C00422	-	-	-	-	-	-	ko00561,ko01100,ko04714,ko04923,ko04931,ko04975,ko04977,ko04979,ko05417
LIPID-P-0940	TG(18:0_22:0_18:2)	GL	TG	960.893	942.862	[M+NH4]+	C61H114O6	100470	41304.4	111126	37303.2	250858	122543	75187.5	331788	86312.5	24129.7	93073.6	38735.7	123277	115734	118152	C00422	HMDB0044815	131755837	-	-	-	-	ko00561,ko01100,ko04714,ko04923,ko04931,ko04975,ko04977,ko04979,ko05417
LIPID-P-2331	TG(18:1_16:2_20:5)	GL	TG	892.74	874.705	[M+NH4]+	C57H94O6	52089.9	9	127170	80218.8	349793	116504	71531.7	843765	98043.9	15935.1	161965	11743.1	198757	173354	175873	C00422	-	-	-	-	-	-	ko00561,ko01100,ko04714,ko04923,ko04931,ko04975,ko04977,ko04979,ko05417
LIPID-P-2326	TG(18:1_17:2_18:2)	GL	TG	884.78	866.736	[M+NH4]+	C56H98O6	246243	153538	1.18804e+06	519870	1.1718e+06	653576	866593	7.99407e+06	487663	551584	687911	180042	1.238e+06	1.29632e+06	1.1959e+06	C00422	-	-	-	-	-	-	ko00561,ko01100,ko04714,ko04923,ko04931,ko04975,ko04977,ko04979,ko05417
LIPID-P-2330	TG(18:1_17:2_19:2)	GL	TG	898.78	880.752	[M+NH4]+	C57H100O6	3.03456e+07	2.65978e+07	1.02054e+08	4.93786e+07	1.26976e+08	7.82426e+07	8.32115e+07	243878803	7.15571e+07	9.46932e+07	8.78655e+07	3.11383e+07	1.04545e+08	1.07305e+08	1.00442e+08	C00422	-	-	-	-	-	-	ko00561,ko01100,ko04714,ko04923,ko04931,ko04975,ko04977,ko04979,ko05417
LIPID-P-0988	TG(18:1_18:1_18:1)	GL	TG	902.818	884.783	[M+NH4]+	C57H104O6	9.90635e+07	6.10173e+07	1.40759e+08	5.15142e+07	2.15669e+08	1.29534e+08	7.968e+07	2.46594e+08	1.00564e+08	3.92591e+07	9.23717e+07	6.26157e+07	1.22625e+08	1.20734e+08	127907151	C00422	HMDB0005453	5497163	-	-	53753	-	ko00561,ko01100,ko04714,ko04923,ko04931,ko04975,ko04977,ko04979,ko05417
LIPID-P-1052	TG(18:1_18:1_18:2)	GL	TG	900.802	882.768	[M+NH4]+	C57H102O6	1.01471e+07	7.89204e+06	2.18529e+07	1.16866e+07	3.52318e+07	1.82573e+07	1.8045e+07	7.4351e+07	1.61077e+07	1.85897e+07	1.93229e+07	8.23826e+06	2.39499e+07	2.26711e+07	2.4608e+07	C00422	HMDB0005455	25240371	-	-	-	-	ko00561,ko01100,ko04714,ko04923,ko04931,ko04975,ko04977,ko04979,ko05417
LIPID-P-0996	TG(18:1_18:1_19:1)	GL	TG	916.819	898.799	[M+NH4]+	C58H106O6	1.78227e+06	762564	3.48889e+06	1.19585e+06	6.15079e+06	2.40818e+06	1.28825e+06	5.0047e+06	2.00189e+06	882458	2.12625e+06	854264	2.40183e+06	2.31218e+06	2.39931e+06	C00422	-	-	-	-	-	-	ko00561,ko01100,ko04714,ko04923,ko04931,ko04975,ko04977,ko04979,ko05417
LIPID-P-0999	TG(18:1_18:1_20:1)	GL	TG	930.848	912.815	[M+NH4]+	C59H108O6	2.34411e+07	9.81842e+06	3.00887e+07	8.28705e+06	6.20649e+07	3.05776e+07	1.53133e+07	5.2915e+07	2.034e+07	7.98593e+06	2.21761e+07	1.08236e+07	2.70102e+07	2.61427e+07	2.5749e+07	C00422	HMDB0005454	9544447	-	-	-	-	ko00561,ko01100,ko04714,ko04923,ko04931,ko04975,ko04977,ko04979,ko05417
LIPID-P-1009	TG(18:1_18:1_22:1)	GL	TG	958.877	940.846	[M+NH4]+	C61H112O6	316563	126881	416413	108860	1.04939e+06	468158	239555	1.2678e+06	289351	91436.5	372962	128140	411273	428258	434732	C00422	HMDB0010466	25240385	-	-	-	-	ko00561,ko01100,ko04714,ko04923,ko04931,ko04975,ko04977,ko04979,ko05417
LIPID-P-1068	TG(18:1_18:1_22:2)	GL	TG	956.862	938.83	[M+NH4]+	C61H110O6	337248	220277	580249	221146	845455	452335	379480	1.10097e+06	378739	348654	473620	232746	453909	453992	451039	C00422	HMDB0049911	131760681	-	-	-	-	ko00561,ko01100,ko04714,ko04923,ko04931,ko04975,ko04977,ko04979,ko05417
LIPID-P-1155	TG(18:1_18:1_22:4)	GL	TG	952.832	934.799	[M+NH4]+	C61H106O6	1.0911e+06	581912	2.22884e+06	750335	4.41365e+06	1.65359e+06	1.07454e+06	3.44608e+06	1.43214e+06	732998	1.55754e+06	742586	1.96904e+06	1.82373e+06	1.91062e+06	C00422	HMDB0010467	9545182	-	-	-	-	ko00561,ko01100,ko04714,ko04923,ko04931,ko04975,ko04977,ko04979,ko05417
LIPID-P-1182	TG(18:1_18:1_22:5)	GL	TG	950.818	932.783	[M+NH4]+	C61H104O6	610842	315391	1.45147e+06	531671	2.47395e+06	822175	686136	2.4834e+06	622351	641307	833151	418371	1.05e+06	1.08978e+06	1.05006e+06	C00422	HMDB0010468	9545266	-	-	-	-	ko00561,ko01100,ko04714,ko04923,ko04931,ko04975,ko04977,ko04979,ko05417
LIPID-P-1205	TG(18:1_18:1_22:6)	GL	TG	948.797	930.768	[M+NH4]+	C61H102O6	135387	85637.6	298668	83112.8	477091	240220	160595	427746	171947	111870	173134	76200	199768	229818	201136	C00422	HMDB0010465	9545350	-	-	-	-	ko00561,ko01100,ko04714,ko04923,ko04931,ko04975,ko04977,ko04979,ko05417
LIPID-P-1017	TG(18:1_18:1_24:1)	GL	TG	986.905	968.877	[M+NH4]+	C63H116O6	19361.3	16946.8	35934.1	12134.9	71616.1	28770.4	20427.5	72745.7	19577.7	8697.36	16443	13727.7	32811.5	30453.2	34980	C00422	HMDB0049266	131760063	-	-	-	-	ko00561,ko01100,ko04714,ko04923,ko04931,ko04975,ko04977,ko04979,ko05417
LIPID-P-1160	TG(18:1_18:1_24:4)	GL	TG	980.868	962.83	[M+NH4]+	C63H110O6	65703	27402.3	91332.4	31274.9	198022	80609.2	41839.5	169704	59344.5	24188.2	79727.9	38188.7	75314	70453.1	85053.5	C00422	-	-	-	-	-	-	ko00561,ko01100,ko04714,ko04923,ko04931,ko04975,ko04977,ko04979,ko05417
LIPID-P-1104	TG(18:1_18:2_18:2)	GL	TG	898.786	880.752	[M+NH4]+	C57H100O6	3.50154e+06	3.76577e+06	1.41326e+07	7.90808e+06	1.78418e+07	1.1821e+07	1.22361e+07	5.69412e+07	1.03099e+07	1.76805e+07	1.34963e+07	4.65771e+06	1.71115e+07	1.61349e+07	1.45669e+07	C00422	HMDB0005461	25240373	-	-	-	-	ko00561,ko01100,ko04714,ko04923,ko04931,ko04975,ko04977,ko04979,ko05417
LIPID-P-1142	TG(18:1_18:2_18:3)	GL	TG	896.771	878.736	[M+NH4]+	C57H98O6	1.8128e+06	1.59038e+06	9.79623e+06	5.19123e+06	1.68358e+07	8.27037e+06	7.33551e+06	5.06143e+07	5.77141e+06	1.11757e+07	9.43884e+06	2.05277e+06	1.15982e+07	1.12876e+07	1.20754e+07	C00422	HMDB0010481	53480537	-	-	-	-	ko00561,ko01100,ko04714,ko04923,ko04931,ko04975,ko04977,ko04979,ko05417
LIPID-P-1172	TG(18:1_18:2_18:4)	GL	TG	894.752	876.721	[M+NH4]+	C57H96O6	25748.6	23274.7	77387.4	56060	137704	78924.7	58815.8	581087	49137.7	106741	104232	25680.6	106680	104063	101880	C00422	HMDB0049402	56940000	-	-	-	-	ko00561,ko01100,ko04714,ko04923,ko04931,ko04975,ko04977,ko04979,ko05417
LIPID-P-2367	TG(18:1_18:2_19:2)	GL	TG	912.81	894.768	[M+NH4]+	C58H102O6	87722.8	45304.1	267015	100909	329679	122753	143405	1.39942e+06	123283	215032	157913	44391.3	253973	249169	245973	C00422	-	-	-	-	-	-	ko00561,ko01100,ko04714,ko04923,ko04931,ko04975,ko04977,ko04979,ko05417
LIPID-P-0997	TG(18:1_18:2_20:0)	GL	TG	930.849	912.815	[M+NH4]+	C59H108O6	1.32014e+06	900757	2.60386e+06	1.28829e+06	4.08855e+06	2.48844e+06	2.4019e+06	9.03296e+06	1.93573e+06	2.15029e+06	2.36292e+06	886548	2.704e+06	2.6042e+06	2.6134e+06	C00422	HMDB0005459	25240376	-	-	-	-	ko00561,ko01100,ko04714,ko04923,ko04931,ko04975,ko04977,ko04979,ko05417
LIPID-P-1065	TG(18:1_18:2_20:1)	GL	TG	928.82	910.799	[M+NH4]+	C59H106O6	2.05487e+06	1.63081e+06	4.66121e+06	2.09753e+06	6.56865e+06	3.9628e+06	3.80392e+06	1.26699e+07	3.19254e+06	4.37934e+06	3.9742e+06	1.68219e+06	4.75878e+06	4.64143e+06	4.66554e+06	C00422	HMDB0005460	25240379	-	-	-	-	ko00561,ko01100,ko04714,ko04923,ko04931,ko04975,ko04977,ko04979,ko05417
LIPID-P-1115	TG(18:1_18:2_20:2)	GL	TG	926.815	908.783	[M+NH4]+	C59H104O6	6.97778e+06	4.4581e+06	1.44276e+07	6.14029e+06	2.51454e+07	1.02641e+07	8.67403e+06	3.10673e+07	9.4813e+06	7.20506e+06	1.0095e+07	5.62774e+06	1.2815e+07	1.24965e+07	1.30181e+07	C00422	HMDB0049395	131760192	-	-	-	-	ko00561,ko01100,ko04714,ko04923,ko04931,ko04975,ko04977,ko04979,ko05417
LIPID-P-1176	TG(18:1_18:2_20:4)	GL	TG	922.783	904.752	[M+NH4]+	C59H100O6	977652	627951	2.97826e+06	1.28372e+06	4.30931e+06	2.21628e+06	1.97592e+06	8.45723e+06	1.85812e+06	1.79568e+06	1.93863e+06	878608	2.71641e+06	2.96317e+06	2.68684e+06	C00422	HMDB0005462	9544702	-	-	-	-	ko00561,ko01100,ko04714,ko04923,ko04931,ko04975,ko04977,ko04979,ko05417
LIPID-P-1010	TG(18:1_18:2_22:0)	GL	TG	958.876	940.846	[M+NH4]+	C61H112O6	67152	44762.7	199466	79232.7	256563	161643	101255	708746	111330	69142.1	153505	46039	175336	170295	187242	C00422	-	-	-	-	-	-	ko00561,ko01100,ko04714,ko04923,ko04931,ko04975,ko04977,ko04979,ko05417
LIPID-P-1123	TG(18:1_18:2_22:2)	GL	TG	954.844	936.815	[M+NH4]+	C61H108O6	33632.6	22532.6	46737.6	21481.6	103882	50773.3	54543.9	163080	48388.8	57064.7	47408.1	34549.7	61592.3	53286.9	64294	C00422	HMDB0049398	9545175	-	-	-	-	ko00561,ko01100,ko04714,ko04923,ko04931,ko04975,ko04977,ko04979,ko05417
LIPID-P-2368	TG(18:1_18:2_22:3)	GL	TG	952.82	934.799	[M+NH4]+	C61H106O6	1.06453e+06	461323	2.55777e+06	696403	3.7876e+06	1.56896e+06	1.08979e+06	3.80653e+06	1.23863e+06	669657	1.36865e+06	688509	1.58408e+06	1.67747e+06	1.73874e+06	C00422	-	-	-	-	-	-	ko00561,ko01100,ko04714,ko04923,ko04931,ko04975,ko04977,ko04979,ko05417
LIPID-P-1183	TG(18:1_18:2_22:4)	GL	TG	950.818	932.783	[M+NH4]+	C61H104O6	183485	127838	834856	308009	1.29309e+06	534576	462867	2.60069e+06	424773	523930	510987	273993	784594	772241	764983	C00422	HMDB0049399	9545259	-	-	-	-	ko00561,ko01100,ko04714,ko04923,ko04931,ko04975,ko04977,ko04979,ko05417
LIPID-P-1204	TG(18:1_18:2_22:5)	GL	TG	948.798	930.768	[M+NH4]+	C61H102O6	119481	134122	573818	206282	805313	369931	348995	1.21548e+06	272146	385154	361953	168941	439878	378676	457001	C00422	HMDB0049400	9545343	-	-	-	-	ko00561,ko01100,ko04714,ko04923,ko04931,ko04975,ko04977,ko04979,ko05417
LIPID-P-1217	TG(18:1_18:2_22:6)	GL	TG	946.788	928.752	[M+NH4]+	C61H100O6	51996.8	40647.4	285261	123166	500361	221866	158610	802513	124350	153887	142567	58090.9	272451	201920	185741	C00422	HMDB0049406	9545428	-	-	-	-	ko00561,ko01100,ko04714,ko04923,ko04931,ko04975,ko04977,ko04979,ko05417
LIPID-P-2371	TG(18:1_18:3_22:3)	GL	TG	950.82	932.783	[M+NH4]+	C61H104O6	928.079	14021.8	49674.1	24451.8	82053.6	44787.9	56059.6	153005	29472.2	33071.9	40772.5	21470.1	56276.8	45592	53081.7	C00422	-	-	-	-	-	-	ko00561,ko01100,ko04714,ko04923,ko04931,ko04975,ko04977,ko04979,ko05417
LIPID-P-2337	TG(18:1_19:1_18:3)	GL	TG	912.79	894.768	[M+NH4]+	C58H102O6	24993.5	32438.5	98619.3	32845.6	104001	44048.7	42891.3	180521	43399.5	46670.2	58586.6	14832.6	54134	85462.3	79132.7	C00422	-	-	-	-	-	-	ko00561,ko01100,ko04714,ko04923,ko04931,ko04975,ko04977,ko04979,ko05417
LIPID-P-1011	TG(18:1_20:1_20:1)	GL	TG	958.88	940.846	[M+NH4]+	C61H112O6	649412	195813	867765	170381	2.75536e+06	1.02013e+06	426463	2.18423e+06	504058	197287	785508	212531	830412	834996	834384	C00422	HMDB0005457	9544748	-	-	-	-	ko00561,ko01100,ko04714,ko04923,ko04931,ko04975,ko04977,ko04979,ko05417
LIPID-P-2373	TG(18:1_20:1_20:2)	GL	TG	956.87	938.83	[M+NH4]+	C61H110O6	165292	117237	349772	129205	630934	287204	238169	781820	232736	280039	275804	97664.8	311250	303348	295991	C00422	-	-	-	-	-	-	ko00561,ko01100,ko04714,ko04923,ko04931,ko04975,ko04977,ko04979,ko05417
LIPID-P-1016	TG(18:1_20:1_22:1)	GL	TG	986.912	968.877	[M+NH4]+	C63H116O6	53307.9	27433.4	74247.9	27946.8	155377	92131.1	46600.8	215964	53562.7	20792.2	76155.4	30197.2	75743.4	65543.1	73833.5	C00422	HMDB0049924	131760687	-	-	-	-	ko00561,ko01100,ko04714,ko04923,ko04931,ko04975,ko04977,ko04979,ko05417
LIPID-P-2375	TG(18:1_20:1_22:4)	GL	TG	980.87	962.83	[M+NH4]+	C63H110O6	18279.6	7646.09	51337.5	18632.6	96822.8	33756.5	22740.7	91613.6	27695.2	14570.5	44035.8	9285.17	34961.1	48496	25449.9	C00422	-	-	-	-	-	-	ko00561,ko01100,ko04714,ko04923,ko04931,ko04975,ko04977,ko04979,ko05417
LIPID-P-1187	TG(18:1_20:1_22:5)	GL	TG	978.848	960.815	[M+NH4]+	C63H108O6	5410.87	6440.37	49602.4	10579.1	74104.2	20507.7	18578.1	71901.8	8182.49	14401	17900.5	8183.88	24809.7	20746.6	20872.2	C00422	HMDB0049316	9545645	-	-	-	-	ko00561,ko01100,ko04714,ko04923,ko04931,ko04975,ko04977,ko04979,ko05417
LIPID-P-1209	TG(18:1_20:1_22:6)	GL	TG	976.833	958.799	[M+NH4]+	C63H106O6	21464.1	5910.68	26645.6	11633.1	73969	12905	8454.73	45963.4	16312.3	12746.3	20678	15080.2	25374.2	21983.2	20411.3	C00422	HMDB0049322	9545727	-	-	-	-	ko00561,ko01100,ko04714,ko04923,ko04931,ko04975,ko04977,ko04979,ko05417
LIPID-P-2351	TG(18:1_20:2_18:3)	GL	TG	924.8	906.768	[M+NH4]+	C59H102O6	2.84087e+06	1.52805e+06	8.23573e+06	3.0946e+06	1.38085e+07	5.54106e+06	4.17616e+06	1.66732e+07	4.27016e+06	978425	5.44765e+06	2.59004e+06	6.38691e+06	6.56867e+06	6.46529e+06	C00422	-	-	-	-	-	-	ko00561,ko01100,ko04714,ko04923,ko04931,ko04975,ko04977,ko04979,ko05417
LIPID-P-2377	TG(18:1_20:2_20:4)	GL	TG	950.81	932.783	[M+NH4]+	C61H104O6	661802	319811	1.72581e+06	602790	2.76037e+06	942202	852313	3.51243e+06	909612	665938	973719	544066	1.2603e+06	1.21807e+06	1.2736e+06	C00422	-	-	-	-	-	-	ko00561,ko01100,ko04714,ko04923,ko04931,ko04975,ko04977,ko04979,ko05417
LIPID-P-2378	TG(18:1_20:2_22:4)	GL	TG	978.84	960.815	[M+NH4]+	C63H108O6	38394.1	16600.9	82216.1	20544.4	151673	58248	44751.3	185645	39712.1	24374.4	45658	31088.8	58550.5	73947.5	60026.7	C00422	-	-	-	-	-	-	ko00561,ko01100,ko04714,ko04923,ko04931,ko04975,ko04977,ko04979,ko05417
LIPID-P-1069	TG(18:1_22:1_18:2)	GL	TG	956.863	938.83	[M+NH4]+	C61H110O6	46690	43271	97245.8	47363.3	138375	87096.4	78484.3	240759	55454.7	75610.2	75739.8	50037.4	84232.4	85932.2	85299.2	C00422	HMDB0049351	131760148	-	-	-	-	ko00561,ko01100,ko04714,ko04923,ko04931,ko04975,ko04977,ko04979,ko05417
LIPID-P-1077	TG(18:1_24:1_18:2)	GL	TG	984.895	966.862	[M+NH4]+	C63H114O6	11160.1	5390.82	43021.6	15891.3	33458	21360.8	14993.5	88210	13315.7	11465	27609.2	7564.72	30011.9	29814.7	31801	C00422	HMDB0049372	131760169	-	-	-	-	ko00561,ko01100,ko04714,ko04923,ko04931,ko04975,ko04977,ko04979,ko05417
LIPID-P-1169	TG(18:2_18:2_18:3)	GL	TG	894.755	876.721	[M+NH4]+	C57H96O6	512011	584243	3.3841e+06	2.24873e+06	4.67232e+06	3.5694e+06	3.1484e+06	2.86184e+07	2.52761e+06	5.3289e+06	4.1974e+06	675602	4.78498e+06	4.22e+06	4.93112e+06	C00422	HMDB0010490	9544383	-	-	-	-	ko00561,ko01100,ko04714,ko04923,ko04931,ko04975,ko04977,ko04979,ko05417
LIPID-P-1117	TG(18:2_18:2_20:1)	GL	TG	926.816	908.783	[M+NH4]+	C59H104O6	721376	595123	1.88706e+06	900154	2.78368e+06	1.40551e+06	1.44514e+06	4.92598e+06	1.29681e+06	2.29274e+06	1.80199e+06	711420	2.05285e+06	1.94765e+06	1.97554e+06	C00422	HMDB0005473	25240380	-	-	-	-	ko00561,ko01100,ko04714,ko04923,ko04931,ko04975,ko04977,ko04979,ko05417
LIPID-P-1152	TG(18:2_18:2_20:2)	GL	TG	924.802	906.768	[M+NH4]+	C59H102O6	958541	922767	4.70529e+06	2.17933e+06	7.04299e+06	3.59537e+06	4.07315e+06	1.71316e+07	3.76285e+06	6.2112e+06	4.84851e+06	1.26254e+06	5.15837e+06	5.08366e+06	5.03171e+06	C00422	HMDB0010491	9544625	-	-	-	-	ko00561,ko01100,ko04714,ko04923,ko04931,ko04975,ko04977,ko04979,ko05417
LIPID-P-1122	TG(18:2_18:2_22:1)	GL	TG	954.848	936.815	[M+NH4]+	C61H108O6	39404.8	33220.2	122218	74157.3	178490	96814.1	100668	413091	57238	131867	94522.1	67649.2	112716	132822	112325	C00422	HMDB0052591	25240388	-	-	-	-	ko00561,ko01100,ko04714,ko04923,ko04931,ko04975,ko04977,ko04979,ko05417
LIPID-P-1207	TG(18:2_18:2_22:4)	GL	TG	948.801	930.768	[M+NH4]+	C61H102O6	26341	37658	167442	67544.2	252191	161827	121466	852231	101217	199219	138040	35533	200941	173156	166454	C00422	HMDB0010494	9545336	-	-	-	-	ko00561,ko01100,ko04714,ko04923,ko04931,ko04975,ko04977,ko04979,ko05417
LIPID-P-1226	TG(18:2_18:2_22:6)	GL	TG	944.77	926.736	[M+NH4]+	C61H98O6	12498.5	13602.4	59890.4	32624.3	73743.9	63166.6	39757.4	216358	35531.3	47943.3	44543.9	18705.5	51896.6	47297.2	44286.4	C00422	HMDB0010496	9545505	-	-	-	-	ko00561,ko01100,ko04714,ko04923,ko04931,ko04975,ko04977,ko04979,ko05417
LIPID-P-1196	TG(18:2_18:3_18:3)	GL	TG	892.739	874.705	[M+NH4]+	C57H94O6	42286.7	27712.6	177694	178285	345476	241896	120366	1.34774e+06	102159	173728	242129	75784.1	257384	231938	246940	C00422	HMDB0052637	9544434	-	-	-	-	ko00561,ko01100,ko04714,ko04923,ko04931,ko04975,ko04977,ko04979,ko05417
LIPID-P-1216	TG(18:2_18:3_20:4)	GL	TG	918.755	900.721	[M+NH4]+	C59H96O6	12575.4	23517.5	64237.5	26322.5	91884.5	43589.8	33473.6	273243	26890.6	54436.8	45394.8	18259.7	66181.1	60447.9	69298.1	C00422	HMDB0005448	9544831	-	-	-	-	ko00561,ko01100,ko04714,ko04923,ko04931,ko04975,ko04977,ko04979,ko05417
LIPID-P-1218	TG(18:2_20:3_20:4)	GL	TG	946.786	928.752	[M+NH4]+	C61H100O6	31296.9	11861.1	85509.9	48388.6	143510	50384.1	11519.5	185137	32493.7	19178	43923.8	22333.9	67387.5	74894	64398.4	C00422	HMDB0052580	9545201	-	-	-	-	ko00561,ko01100,ko04714,ko04923,ko04931,ko04975,ko04977,ko04979,ko05417
LIPID-P-0938	TG(19:0_18:1_20:1)	GL	TG	946.872	928.846	[M+NH4]+	C60H112O6	17688.1	5496.86	30047.2	8144.06	53827.2	14101.5	15140.7	64568.6	25537.6	8638.34	30521	11293.6	23657.4	22035.9	24282	C00422	-	-	-	-	-	-	ko00561,ko01100,ko04714,ko04923,ko04931,ko04975,ko04977,ko04979,ko05417
LIPID-P-2336	TG(19:0_18:2_18:2)	GL	TG	914.8	896.783	[M+NH4]+	C58H104O6	356952	203373	1.51732e+06	604843	2.02459e+06	842208	774217	4.1322e+06	822460	1.01155e+06	1.08303e+06	316004	1.24312e+06	1.09457e+06	1.27775e+06	C00422	-	-	-	-	-	-	ko00561,ko01100,ko04714,ko04923,ko04931,ko04975,ko04977,ko04979,ko05417
LIPID-P-1109	TG(19:1_18:2_18:2)	GL	TG	912.798	894.768	[M+NH4]+	C58H102O6	164160	101404	610660	314249	782909	434177	404803	2.78709e+06	361912	578274	510558	107835	668205	673819	685452	C00422	-	56936829	-	-	-	-	ko00561,ko01100,ko04714,ko04923,ko04931,ko04975,ko04977,ko04979,ko05417
LIPID-P-2339	TG(20:0_18:2_18:2)	GL	TG	928.84	910.799	[M+NH4]+	C59H106O6	2.50441e+06	1.86289e+06	5.47673e+06	2.49962e+06	7.63527e+06	4.36011e+06	4.15292e+06	1.43387e+07	3.84668e+06	5.06674e+06	4.72831e+06	2.05326e+06	5.73268e+06	5.40677e+06	5.35276e+06	C00422	-	-	-	-	-	-	ko00561,ko01100,ko04714,ko04923,ko04931,ko04975,ko04977,ko04979,ko05417
LIPID-P-2386	TG(20:0_18:2_22:4)	GL	TG	980.87	962.83	[M+NH4]+	C63H110O6	46038.3	15519.1	99464.5	22326.3	162684	57117.5	37886.4	225891	46509.9	33426.2	65630.1	26410.3	73661.2	73269.1	62226.9	C00422	-	-	-	-	-	-	ko00561,ko01100,ko04714,ko04923,ko04931,ko04975,ko04977,ko04979,ko05417
LIPID-P-2352	TG(20:0_18:3_18:3)	GL	TG	924.8	906.768	[M+NH4]+	C59H102O6	128838	118428	706742	290019	901326	445145	409024	1.7991e+06	341802	572454	492037	120569	555477	649617	658510	C00422	-	-	-	-	-	-	ko00561,ko01100,ko04714,ko04923,ko04931,ko04975,ko04977,ko04979,ko05417
LIPID-P-1001	TG(20:1_18:2_18:0)	GL	TG	930.842	912.815	[M+NH4]+	C59H108O6	2.37613e+06	1.65255e+06	4.90804e+06	2.09855e+06	6.92795e+06	3.51934e+06	3.47984e+06	1.3473e+07	3.08579e+06	3.57768e+06	3.18713e+06	1.84006e+06	4.17198e+06	4.0237e+06	4.36667e+06	C00422	HMDB0005410	25240377	-	-	-	-	ko00561,ko01100,ko04714,ko04923,ko04931,ko04975,ko04977,ko04979,ko05417
LIPID-P-2353	TG(20:1_18:2_18:3)	GL	TG	924.8	906.768	[M+NH4]+	C59H102O6	36801.1	51205.9	300131	132226	433199	263906	199154	1.06324e+06	199019	362601	279663	66133.8	345513	276928	293144	C00422	-	-	-	-	-	-	ko00561,ko01100,ko04714,ko04923,ko04931,ko04975,ko04977,ko04979,ko05417
LIPID-P-2360	TG(20:1_18:3_18:3)	GL	TG	922.79	904.752	[M+NH4]+	C59H100O6	33557.6	49372.2	293196	105175	496245	206976	222666	1.5035e+06	154641	326683	293952	73243.3	326624	332078	304554	C00422	-	-	-	-	-	-	ko00561,ko01100,ko04714,ko04923,ko04931,ko04975,ko04977,ko04979,ko05417
LIPID-P-1161	TG(20:1_22:1_18:4)	GL	TG	980.866	962.83	[M+NH4]+	C63H110O6	21890.4	9440.34	35232	17932.8	104128	34122.8	24772.7	79460.5	20740.2	18216	38990	9181.52	39799.4	39180.7	36009.1	C00422	HMDB0050560	131761302	-	-	-	-	ko00561,ko01100,ko04714,ko04923,ko04931,ko04975,ko04977,ko04979,ko05417
LIPID-P-1005	TG(21:0_18:1_18:2)	GL	TG	944.864	926.83	[M+NH4]+	C60H110O6	74996.1	41716	157228	38508.1	338182	128873	70696.1	343734	98763.6	32959.9	136246	42276.5	134814	129982	131334	C00422	-	-	-	-	-	-	ko00561,ko01100,ko04714,ko04923,ko04931,ko04975,ko04977,ko04979,ko05417
LIPID-P-0939	TG(22:0_18:1_18:1)	GL	TG	960.892	942.862	[M+NH4]+	C61H114O6	81414.1	33301.7	98963.1	34816.9	201536	121421	52914	292335	72158.3	25604.7	106931	30019.3	110581	105319	107426	C00422	HMDB0046485	131757406	-	-	-	-	ko00561,ko01100,ko04714,ko04923,ko04931,ko04975,ko04977,ko04979,ko05417
LIPID-P-0945	TG(24:0_18:1_18:1)	GL	TG	988.924	970.893	[M+NH4]+	C63H118O6	12202.4	6908.9	19953.1	9928.77	29483.1	23490.3	12425.4	52628.5	10978.7	6685.01	16138.4	6613.23	18271.2	16088.3	17267.7	C00422	HMDB0047224	131758067	-	-	-	-	ko00561,ko01100,ko04714,ko04923,ko04931,ko04975,ko04977,ko04979,ko05417
LIPID-P-1020	TG(24:0_18:1_18:2)	GL	TG	986.91	968.877	[M+NH4]+	C63H116O6	768.575	2750.74	10839.7	4034.33	9358.75	6203.23	5497.51	33146.8	6452.75	2641.64	9213.5	3331.82	11936.3	9071.19	10179.8	C00422	HMDB0047230	131758073	-	-	-	-	ko00561,ko01100,ko04714,ko04923,ko04931,ko04975,ko04977,ko04979,ko05417
LIPID-P-1126	TG(24:1_18:2_18:2)	GL	TG	982.88	964.846	[M+NH4]+	C63H112O6	4270.36	6555.27	24228.6	16874.4	22086.1	21172	19720.8	50609.4	11330.5	19008	18270.1	15175.6	12445.9	18791	24893.7	C00422	HMDB0052158	131762849	-	-	-	-	ko00561,ko01100,ko04714,ko04923,ko04931,ko04975,ko04977,ko04979,ko05417
LIPID-P-0775	TG(8:0_14:0_18:0)	GL	TG	712.644	694.611	[M+NH4]+	C43H82O6	62126.2	51952.5	58907.5	57981.5	187453	148472	73842.7	370520	64029.9	39284.7	112939	31169.6	104582	122708	124811	C00422	HMDB0072111	131778910	-	-	-	-	ko00561,ko01100,ko04714,ko04923,ko04931,ko04975,ko04977,ko04979,ko05417
LIPID-P-0820	TG(8:0_14:0_18:1)	GL	TG	710.627	692.595	[M+NH4]+	C43H80O6	41022	27755.5	60891	33546.5	204930	127477	32725.8	273879	28903.1	18865.9	118769	37139.8	69764	80283.1	76436.1	C00422	-	-	-	-	-	-	ko00561,ko01100,ko04714,ko04923,ko04931,ko04975,ko04977,ko04979,ko05417
LIPID-P-0772	TG(8:0_16:0_16:0)	GL	TG	712.642	694.611	[M+NH4]+	C43H82O6	203791	126774	257384	205367	647483	402764	187325	1.2208e+06	249717	97648.1	458800	126091	373895	398977	381397	C00422	HMDB0071914	131778716	-	-	-	-	ko00561,ko01100,ko04714,ko04923,ko04931,ko04975,ko04977,ko04979,ko05417
LIPID-P-0819	TG(8:0_16:0_16:1)	GL	TG	710.625	692.595	[M+NH4]+	C43H80O6	138846	49793.8	175771	127701	424156	191475	80498.5	631178	127909	40536.5	183200	78334.3	189747	177988	176728	C00422	-	-	-	-	-	-	ko00561,ko01100,ko04714,ko04923,ko04931,ko04975,ko04977,ko04979,ko05417
LIPID-P-0822	TG(8:0_16:0_18:1)	GL	TG	738.659	720.627	[M+NH4]+	C45H84O6	881630	482317	1.21985e+06	630612	3.50188e+06	1.63676e+06	662939	5.40578e+06	869559	253309	1.47929e+06	647222	1.52861e+06	1.41974e+06	1.46279e+06	C00422	-	-	-	-	-	-	ko00561,ko01100,ko04714,ko04923,ko04931,ko04975,ko04977,ko04979,ko05417
LIPID-P-0880	TG(8:0_16:0_18:2)	GL	TG	736.642	718.611	[M+NH4]+	C45H82O6	96977.3	84375.4	217018	118634	491435	195799	156782	1.46153e+06	152388	101292	277040	107781	272470	277664	255858	C00422	-	-	-	-	-	-	ko00561,ko01100,ko04714,ko04923,ko04931,ko04975,ko04977,ko04979,ko05417
LIPID-P-0876	TG(8:0_16:1_16:1)	GL	TG	708.611	690.58	[M+NH4]+	C43H78O6	5927.38	4881.63	8582.47	3229.28	27385.7	11892.1	3705.4	31610.8	4041.29	11069.2	6519.18	5418.66	12779.6	13528	16677	C00422	-	-	-	-	-	-	ko00561,ko01100,ko04714,ko04923,ko04931,ko04975,ko04977,ko04979,ko05417
LIPID-P-0878	TG(8:0_16:1_18:1)	GL	TG	736.646	718.611	[M+NH4]+	C45H82O6	436414	228176	754105	290294	2.05143e+06	801568	287589	2.14981e+06	473580	107134	644799	266000	694080	705168	716833	C00422	-	-	-	-	-	-	ko00561,ko01100,ko04714,ko04923,ko04931,ko04975,ko04977,ko04979,ko05417
LIPID-P-0952	TG(8:0_16:1_18:2)	GL	TG	734.626	716.595	[M+NH4]+	C45H80O6	6494.63	4833.22	15029.2	16160	65039.5	27459.7	16570.7	65975.7	15083.1	6307.13	18934.1	11025.1	30663.3	20990.5	31504.2	C00422	-	-	-	-	-	-	ko00561,ko01100,ko04714,ko04923,ko04931,ko04975,ko04977,ko04979,ko05417
LIPID-P-0956	TG(8:0_18:1_18:2)	GL	TG	762.657	744.627	[M+NH4]+	C47H84O6	347523	197095	784805	401078	1.8696e+06	704575	457468	4.25058e+06	547333	359149	894139	320809	939850	844962	851433	C00422	-	-	-	-	-	-	ko00561,ko01100,ko04714,ko04923,ko04931,ko04975,ko04977,ko04979,ko05417
LIPID-P-0882	TG(9:0_16:0_18:2)	GL	TG	750.658	732.627	[M+NH4]+	C46H84O6	6006.3	9863.12	20772.4	8514.18	26623.2	27648.7	20098.8	99993.8	6148.54	9428.58	21148	5594.16	25120.5	19369.6	15243.7	C00422	-	-	-	-	-	-	ko00561,ko01100,ko04714,ko04923,ko04931,ko04975,ko04977,ko04979,ko05417
LIPID-P-0958	TG(9:0_18:1_18:2)	GL	TG	776.675	758.642	[M+NH4]+	C48H86O6	16154	13936.3	61943.8	41036.3	97181.3	43224	69187.6	430305	78078.8	51774	68626.7	25554.7	76623.5	87586.5	78990.1	C00422	-	-	-	-	-	-	ko00561,ko01100,ko04714,ko04923,ko04931,ko04975,ko04977,ko04979,ko05417
LIPID-P-1890	TG(O-16:0_16:0_20:4)	GL	TG-O	858.791	840.757	[M+NH4]+	C55H100O5	6493.27	9019.34	9357.78	15312.8	25596.4	15779.7	10320	45350.2	8186.98	12798.2	22991.7	11613.8	11480.1	25237.9	21774.4	-	-	-	-	-	-	-	-
LIPID-N-0016	Taurochenodeoxycholic acid	ST	BA	498.5	499.297	[M-H]-	C26H45NO6S	49960.3	44770.7	54759.2	56144	62679.9	47657.5	44238.8	86571.6	77141.1	79271.5	48988.9	53161.4	57311.6	54644.3	54623.5	C05465	HMDB0000951	387316	MWS5069	516-35-8	16525	5897	ko00120,ko04976,ko04979
LIPID-N-0062	TxB3	FA	Eicosanoid	367.212	368.22	[M-H]-	C20H32O6	3400.25	4831.76	7536.49	8189.48	10236.2	3901.25	4018	4145.31	7461.4	5998.58	7977.4	5782.29	3878.79	6202.33	7780.57	-	HMDB0005099	6438711	mws2503	71953-80-5	-	-	-
LIPID-N-0010	Ursocholic acid	ST	BA	407.4	408.288	[M-H]-	C24H40O5	65701.8	52318.4	69352.2	63743.7	86115.3	56381.8	66864.4	65710.6	72154.2	69521.7	48420	56967.2	52499.4	50131.1	53894.3	C17644	HMDB0000917	122340	MWS2782	2955-27-3	81240	5871	-
LIPID-N-0006	Ursodeoxycholic acid	ST	BA	391.5	392.293	[M-H]-	C24H40O4	52829	34914.1	60492.3	113175	57633.6	39435.5	40851.9	126112	67375.9	48391.6	47684.6	67881.8	58703.7	63044.2	55815.7	C07880	HMDB0000946	31401	MWS4224	128-13-2	9907	5893	-

## Sheet: Table S2
Table S2. Fatty acid composition of DDGS
Items	DDGS
Myristic acid (C14:0)	0.39
Palmitic acid (C16:0)	9.9
Palmitoleic acid (C16:1)	0.49
Stearic acid (C18:0)	2.47
Oleic acid (C18:1n-9)	20.44
Linoleic acid (C18:2n-6)	44.43
alpha-Linolenic acid (C18:3n-3)	0.81
Eicosadienoic acid (C20:2)	0.46
Eicosatrienoic acid (C20:3)	0.89
Docosahexaenoic acid (C22:6n-3)	0.47
Total SFA1	17.86
Total MUFA2	21.72
Total PUFA3	46.61
1 SFA = saturated fatty acid; Total SFA = [C8:0] + [C10:0] + [C12:0] + [C14:0] + [C16:0] + [C17:0] + [C18:0] + [C20:0] + [C22:0] + [C24:0]. 2 MUFA = monounsaturated fatty acid; Total MUFA = [C14:1] + [C16:1] + [C18:1] + [C18:1n-7] + [C20:1] + [C24:1]. 3 PUFA = polyunsaturated fatty acid; Total PUFA = [C18:2] + [C18:3] + [C18:3] + [C20:2] + [C20:4].

## Sheet: Table S3
Table S3. Correlation analysis between differential lipids and meat color in the LT of finishing pigs (0.5 < |r| < 1, p < 0.05)
Lipid	Meat color	Rho	p-value	Relation
Cer(d17:2/40:0(2OH))	b*	0.608392	0.040002	positive
Cer(d27:2/30:0(2OH))	b*	0.622378	0.0348001	positive
TG(16:0_18:2_20:4)	b*	0.65035	0.0259115	positive
TG(17:1_18:2_18:3)	b*	0.608392	0.040002	positive
TG(20:1_18:3_18:3)	b*	0.594406	0.0457531	positive
Carnitine C16:1-OH	b*	-0.881119	0.000192153	negtive
LNAPE(20:5/N-18:1)	b*	-0.706294	0.0132861	negtive
PC(13:0_18:0)	b*	-0.727273	0.0100009	negtive
PC(15:0_16:1)	b*	-0.727273	0.0100009	negtive
PC(16:0_20:5)	b*	-0.734266	0.0090521	negtive
PC(16:0_22:5)	b*	-0.636364	0.0301143	negtive
PC(16:1_16:1)	b*	-0.643357	0.0279546	negtive
PC(18:0_15:1)	b*	-0.79021	0.00361681	negtive
PE(18:0_20:5)	b*	-0.713287	0.0121144	negtive
PE(18:1_18:3)	b*	-0.706294	0.0132861	negtive
PE(20:5_18:1)	b*	-0.839161	0.00119187	negtive
PE(22:6_18:0)	b*	-0.748252	0.00735321	negtive
PE(O-17:2_22:6)	b*	-0.690481	0.0129267	negtive
PG(16:1_16:2)	b*	-0.664336	0.0221592	negtive
PG(18:0_19:0)	b*	-0.79021	0.00361681	negtive
PI(16:1_18:1)	b*	-0.72028	0.0110205	negtive
PMeOH(18:0_22:4)	b*	-0.867133	0.000443302	negtive
PS(18:0_18:0)	b*	-0.79021	0.00361681	negtive
PS(19:0_16:1)	b*	-0.72028	0.0110205	negtive
Cer(d17:2/40:0(2OH))	C*	0.706294	0.0132861	positive
Cer(d24:2/33:0(2OH))	C*	0.685315	0.017305	positive
Cer(d27:2/30:0(2OH))	C*	0.65035	0.0259115	positive
Cer(d29:2/28:0(2OH))	C*	0.671329	0.0204419	positive
TG(16:0_18:2_20:4)	C*	0.741259	0.00817064	positive
TG(17:1_18:2_18:3)	C*	0.741259	0.00817064	positive
TG(18:2_18:2_18:3)	C*	0.608392	0.040002	positive
TG(20:1_18:3_18:3)	C*	0.692308	0.0158777	positive
TG(9:0_18:1_18:2)	C*	0.601399	0.0428069	positive
Glycochenodeoxycholic acid	C*	-0.593441	0.0419383	negtive
PC(15:0_16:1)	C*	-0.783217	0.00411545	negtive
PC(16:0_20:5)	C*	-0.65035	0.0259115	negtive
PC(16:1_16:1)	C*	-0.608392	0.040002	negtive
PC(18:0_15:1)	C*	-0.587413	0.0488449	negtive
PE(18:0_20:5)	C*	-0.608392	0.040002	negtive
PE(18:1_18:3)	C*	-0.706294	0.0132861	negtive
PE(20:5_18:1)	C*	-0.636364	0.0301143	negtive
PE(O-17:2_22:6)	C*	-0.660623	0.0193586	negtive
PG(16:1_16:2)	C*	-0.741259	0.00817064	negtive
PG(17:1_18:2)	C*	-0.608392	0.040002	negtive
PI(16:1_18:1)	C*	-0.72028	0.0110205	negtive
PMeOH(18:0_22:4)	C*	-0.699301	0.0145393	negtive
PS(18:0_18:0)	C*	-0.587413	0.0488449	negtive
PS(19:0_16:1)	C*	-0.769231	0.00525292	negtive
b* = yellowness, C* = chroma, h* = hue angle.
